# Supplementary material for: Cryo-EM structure of the human CST–Polα/primase complex in a recruitment state
Source: Nat Struct Mol Biol. 2022 May 16;29(8):813–9. doi: 10.1038/s41594-022-00766-y (PMC9371972; doi:10.1038/s41594-022-00766-y)
Supplement: Source Data Fig. 2 — Statistical Source Data [file 41594_2022_766_MOESM3_ESM.xlsx]

## Sheet: Export (WT Binding Event 1)
NanoTemper Technologies	NanoTemper Technologies
MO.Affinity Analysis v2.3	MO.Affinity Analysis v2.3
Origin of exported data	Origin of exported data
Project Title:	20220228_triplicate_crlmuts_analysis
Comment:
Project File Path:	C:\Users\Nanotemper\Documents\HTSRC User files\de Lange Lab\Sarah\20220228\20220228-all_triplicate_data.nta
Analysis-Set Name:	all
Exported from:	Compare Results (Chart)
Exported on:	2022-02-28 18:24:51
Sample Information	Sample Information			Sample Information	Sample Information			Sample Information	Sample Information
Merge-Set Name:	wt			Merge-Set Name:	ggsggs			Merge-Set Name:	pombe
Date of Measurement:	2022-02-26 13:06:39.583 → 2022-02-28 12:00:12.278			Date of Measurement:	2022-02-26 14:00:12.799 → 2022-02-28 16:46:36.238			Date of Measurement:	2022-02-26 14:53:32.526 → 2022-02-28 17:39:04.72
Capillary Type:	Monolith NT.115 Premium Capillary			Capillary Type:	Monolith NT.115 Premium Capillary			Capillary Type:	Monolith NT.115 Premium Capillary
Target:	His-MBP-CST WT			Target:	His-MBP-CST WT			Target:	His-MBP-CST WT
TargetConcentration:	5e-08			TargetConcentration:	5e-08			TargetConcentration:	5e-08
Ligand:	POLA1 CTD WT			Ligand:	POLA1 CTD ggsggs			Ligand:	POLA1 CTD pombe
Measurement Settings	Measurement Settings			Measurement Settings	Measurement Settings			Measurement Settings	Measurement Settings
MST-Power:	Medium			MST-Power:	Medium			MST-Power:	Medium
Excitation-Power:	20			Excitation-Power:	20			Excitation-Power:	20
Excitation type:	Nano - RED			Excitation type:	Nano - RED			Excitation type:	Nano - RED
Thermostat Setpoint:	(disabled)			Thermostat Setpoint:	(disabled)			Thermostat Setpoint:	(disabled)
Analysis Settings	Analysis Settings			Analysis Settings	Analysis Settings			Analysis Settings	Analysis Settings
Type of Analysis:	MST			Type of Analysis:	MST			Type of Analysis:	MST
Evaluation strategy:	Manual			Evaluation strategy:	Manual			Evaluation strategy:	Manual
Cold Region Start:	-1			Cold Region Start:	-1			Cold Region Start:	-1
Cold Region End:	0			Cold Region End:	0			Cold Region End:	0
Hot Region Start:	9			Hot Region Start:	9			Hot Region Start:	9
Hot Region End:	10			Hot Region End:	10			Hot Region End:	10
Fit Results (Kd)	Fit Results (Kd)			Fit Results (Kd)	Fit Results (Kd)			Fit Results (Kd)	Fit Results (Kd)
Fit Model:	Kd			Fit Model:	Kd			Fit Model:	Kd
Bound	914			Bound	890.186			Bound	890.183
Unbound	909.624			Unbound	908.515			Unbound	909.102
Kd	3.30382e-06			Kd	9.60878e-05			Kd	8.84363e-05
TargetConc	00:00:00.004000			TargetConc	00:00:00.004000			TargetConc	00:00:00.004000
Standard Deviation:	0.297459			Standard Deviation:	0.689785			Standard Deviation:	1.06313
Kd Confidence:	9.88323e-07			Kd Confidence:	1.38788e-05			Kd Confidence:	1.87255e-05
Dose Response Curve	Dose Response Curve	Dose Response Curve		Dose Response Curve	Dose Response Curve	Dose Response Curve		Dose Response Curve	Dose Response Curve	Dose Response Curve
Dose	Response	Err-Values		Dose	Response	Err-Values		Dose	Response	Err-Values
2.92969e-08	0.304784	1.46085		2.92969e-08	0.611642	0.698773		2.92969e-08	0.385754	0.716306
5.85938e-08	0.193961	1.53034		5.85938e-08	-0.181539	0.772273		5.85938e-08	0.0701697	1.14195
1.17188e-07	-0.365538	1.3912		1.17188e-07	-0.318617	0.722992		1.17188e-07	-0.145895	1.31329
2.34375e-07	0.594663	1.03056		2.34375e-07	0.0641679	0.950352		2.34375e-07	-0.791068	0.935104
4.6875e-07	0.168763	0.504382		4.6875e-07	-0.125077	1.19933		4.6875e-07	-0.453358	0.528485
9.375e-07	1.10274	0.444295		9.375e-07	-0.64113	0.73688		9.375e-07	-0.0804511	1.08583
1.875e-06	1.73874	0.808715		1.875e-06	-0.80169	0.823112		1.875e-06	-0.930484	1.03105
3.75e-06	2.08958	1.26856		3.75e-06	-1.36878	1.4167		3.75e-06	-0.748216	1.02795
7.5e-06	3.13419	1.04939		7.5e-06	-1.21763	0.708786		7.5e-06	-1.52097	0.54196
1.5e-05	3.68142	1.67036		1.5e-05	-1.42177	1.34926		1.5e-05	-1.86184	0.851358
3e-05	3.85176	1.20857		3e-05	-3.44911	0.485047		3e-05	-4.24571	0.844988
				6e-05	-6.70333	1.1994		6e-05	-6.40901	1.44633
				0.00012	-11.1951	1.6298		0.00012	-11.3188	1.37837
				0.00024	-13.4742	1.35721		0.00024	-15.8066	1.73307
				0.00048	-15.9492	2.19178		0.00048	-17.2996	1.89083
				0.00096	-15.6198	1.98204		0.00096	-15.0715	2.48244
Dose Response Curve (Outliers)	Dose Response Curve (Outliers)	Dose Response Curve (Outliers)
Dose	Response	Err-Values
6e-05	1.28647	2.99519
0.00012	-2.92037	3.65342
0.00024	-6.19285	3.95412
0.00048	-9.09356	4.572
0.00096	-13.1278	5.48844

## Sheet: Export (WT Binding Event 2)
NanoTemper Technologies	NanoTemper Technologies
MO.Affinity Analysis v2.3	MO.Affinity Analysis v2.3
Origin of exported data	Origin of exported data
Project Title:	20220228_triplicate_crlmuts_analysis
Comment:
Project File Path:	C:\Users\Nanotemper\Documents\HTSRC User files\de Lange Lab\Sarah\20220228\20220228-all_triplicate_data.nta
Analysis-Set Name:	all
Exported from:	Compare Results (Chart)
Exported on:	2022-02-28 18:28:51
Sample Information	Sample Information			Sample Information	Sample Information			Sample Information	Sample Information
Merge-Set Name:	wt			Merge-Set Name:	ggsggs			Merge-Set Name:	pombe
Date of Measurement:	2022-02-26 13:06:39.583 → 2022-02-28 12:00:12.278			Date of Measurement:	2022-02-26 14:00:12.799 → 2022-02-28 16:46:36.238			Date of Measurement:	2022-02-26 14:53:32.526 → 2022-02-28 17:39:04.72
Capillary Type:	Monolith NT.115 Premium Capillary			Capillary Type:	Monolith NT.115 Premium Capillary			Capillary Type:	Monolith NT.115 Premium Capillary
Target:	His-MBP-CST WT			Target:	His-MBP-CST WT			Target:	His-MBP-CST WT
TargetConcentration:	5e-08			TargetConcentration:	5e-08			TargetConcentration:	5e-08
Ligand:	POLA1 CTD WT			Ligand:	POLA1 CTD ggsggs			Ligand:	POLA1 CTD pombe
Measurement Settings	Measurement Settings			Measurement Settings	Measurement Settings			Measurement Settings	Measurement Settings
MST-Power:	Medium			MST-Power:	Medium			MST-Power:	Medium
Excitation-Power:	20			Excitation-Power:	20			Excitation-Power:	20
Excitation type:	Nano - RED			Excitation type:	Nano - RED			Excitation type:	Nano - RED
Thermostat Setpoint:	(disabled)			Thermostat Setpoint:	(disabled)			Thermostat Setpoint:	(disabled)
Analysis Settings	Analysis Settings			Analysis Settings	Analysis Settings			Analysis Settings	Analysis Settings
Type of Analysis:	MST			Type of Analysis:	MST			Type of Analysis:	MST
Evaluation strategy:	Manual			Evaluation strategy:	Manual			Evaluation strategy:	Manual
Cold Region Start:	-1			Cold Region Start:	-1			Cold Region Start:	-1
Cold Region End:	0			Cold Region End:	0			Cold Region End:	0
Hot Region Start:	9			Hot Region Start:	9			Hot Region Start:	9
Hot Region End:	10			Hot Region End:	10			Hot Region End:	10
Fit Results (Kd)	Fit Results (Kd)			Fit Results (Kd)	Fit Results (Kd)			Fit Results (Kd)	Fit Results (Kd)
Fit Model:	Kd			Fit Model:	Kd			Fit Model:	Kd
Bound	895.916			Bound	890.186			Bound	890.183
Unbound	917.859			Unbound	908.515			Unbound	909.102
Kd	0.00012228			Kd	9.60878e-05			Kd	8.84363e-05
TargetConc	00:00:00.004000			TargetConc	00:00:00.004000			TargetConc	00:00:00.004000
Standard Deviation:	0.260164			Standard Deviation:	0.689785			Standard Deviation:	1.06313
Kd Confidence:	1.29083e-05			Kd Confidence:	1.38788e-05			Kd Confidence:	1.87255e-05
Dose Response Curve	Dose Response Curve	Dose Response Curve		Dose Response Curve	Dose Response Curve	Dose Response Curve		Dose Response Curve	Dose Response Curve	Dose Response Curve
Dose	Response	Err-Values		Dose	Response	Err-Values		Dose	Response	Err-Values
				2.92969e-08	0.611642	0.698773		2.92969e-08	0.385754	0.716306
				5.85938e-08	-0.181539	0.772273		5.85938e-08	0.0701697	1.14195
				1.17188e-07	-0.318617	0.722992		1.17188e-07	-0.145895	1.31329
				2.34375e-07	0.0641679	0.950352		2.34375e-07	-0.791068	0.935104
				4.6875e-07	-0.125077	1.19933		4.6875e-07	-0.453358	0.528485
				9.375e-07	-0.64113	0.73688		9.375e-07	-0.0804511	1.08583
				1.875e-06	-0.80169	0.823112		1.875e-06	-0.930484	1.03105
				3.75e-06	-1.36878	1.4167		3.75e-06	-0.748216	1.02795
				7.5e-06	-1.21763	0.708786		7.5e-06	-1.52097	0.54196
				1.5e-05	-1.42177	1.34926		1.5e-05	-1.86184	0.851358
3e-05	-4.40152	3.6903		3e-05	-3.44911	0.485047		3e-05	-4.24571	0.844988
6e-05	-6.9668	0.722563		6e-05	-6.70333	1.1994		6e-05	-6.40901	1.44633
0.00012	-11.1736	0.802179		0.00012	-11.1951	1.6298		0.00012	-11.3188	1.37837
0.00024	-14.4461	0.906005		0.00024	-13.4742	1.35721		0.00024	-15.8066	1.73307
0.00048	-17.3468	1.531		0.00048	-15.9492	2.19178		0.00048	-17.2996	1.89083
0.00096	-19.5635	1.80347		0.00096	-15.6198	1.98204		0.00096	-15.0715	2.48244
Dose Response Curve (Outliers)	Dose Response Curve (Outliers)	Dose Response Curve (Outliers)
Dose	Response	Err-Values
2.92969e-08	-7.94849	2.1828
5.85938e-08	-8.05932	2.4349
1.17188e-07	-8.61882	2.17809
2.34375e-07	-7.65861	2.36408
4.6875e-07	-8.08451	2.983
9.375e-07	-7.15054	3.04381
1.875e-06	-6.51453	3.79926
3.75e-06	-6.16369	4.00636
7.5e-06	-5.11909	3.9191
1.5e-05	-4.57186	4.59219

## Sheet: Fit-Values (WT Binding Event 1)
Dose	wt	DeltaFNorm		Dose	ggsggs	DeltaFNorm		Dose	pombe	DeltaFNorm
0.000895712	913.984	4.35985		0.000895712	891.962	-16.5531		0.000895712	891.883	-17.2196
0.000835729	913.983	4.3587		0.000835729	892.077	-16.4388		0.000835729	891.993	-17.1092
0.000779762	913.982	4.35747		0.000779762	892.197	-16.318		0.000779762	892.11	-16.9925
0.000727544	913.981	4.35615		0.000727544	892.325	-16.1905		0.000727544	892.233	-16.8691
0.000678823	913.979	4.35473		0.000678823	892.459	-16.0561		0.000678823	892.364	-16.7389
0.000633364	913.978	4.35322		0.000633364	892.601	-15.9144		0.000633364	892.501	-16.6016
0.000590949	913.976	4.3516		0.000590949	892.75	-15.7653		0.000590949	892.646	-16.4568
0.000551375	913.974	4.34986		0.000551375	892.907	-15.6086		0.000551375	892.798	-16.3045
0.000514451	913.972	4.348		0.000514451	893.071	-15.4441		0.000514451	892.958	-16.1443
0.00048	913.97	4.34601		0.00048	893.244	-15.2716		0.00048	893.126	-15.9761
0.000447856	913.968	4.34388		0.000447856	893.424	-15.0909		0.000447856	893.303	-15.7996
0.000417864	913.966	4.3416		0.000417864	893.613	-14.9019		0.000417864	893.488	-15.6148
0.000389881	913.964	4.33915		0.000389881	893.811	-14.7046		0.000389881	893.681	-15.4214
0.000363772	913.961	4.33654		0.000363772	894.017	-14.4988		0.000363772	893.883	-15.2194
0.000339411	913.958	4.33374		0.000339411	894.231	-14.2845		0.000339411	894.094	-15.0087
0.000316682	913.955	4.33074		0.000316682	894.454	-14.0618		0.000316682	894.313	-14.7892
0.000295475	913.952	4.32753		0.000295475	894.685	-13.8307		0.000295475	894.541	-14.5611
0.000275688	913.948	4.3241		0.000275688	894.924	-13.5912		0.000275688	894.778	-14.3242
0.000257226	913.945	4.32043		0.000257226	895.172	-13.3437		0.000257226	895.024	-14.0787
0.00024	913.941	4.3165		0.00024	895.427	-13.0881		0.00024	895.278	-13.8248
0.000223928	913.937	4.31229		0.000223928	895.69	-12.8249		0.000223928	895.54	-13.5626
0.000208932	913.932	4.30779		0.000208932	895.961	-12.5543		0.000208932	895.81	-13.2924
0.000194941	913.927	4.30298		0.000194941	896.239	-12.2766		0.000194941	896.088	-13.0146
0.000181886	913.922	4.29784		0.000181886	896.523	-11.9924		0.000181886	896.373	-12.7294
0.000169706	913.917	4.29234		0.000169706	896.813	-11.702		0.000169706	896.665	-12.4373
0.000158341	913.911	4.28646		0.000158341	897.109	-11.406		0.000158341	896.964	-12.1387
0.000147737	913.905	4.28018		0.000147737	897.41	-11.1049		0.000147737	897.268	-11.8342
0.000137844	913.898	4.27347		0.000137844	897.716	-10.7994		0.000137844	897.578	-11.5244
0.000128613	913.891	4.26629		0.000128613	898.025	-10.49		0.000128613	897.893	-11.2099
0.00012	913.883	4.25863		0.00012	898.338	-10.1776		0.00012	898.211	-10.8913
0.000111964	913.875	4.25045		0.000111964	898.653	-9.86271		0.000111964	898.533	-10.5693
0.000104466	913.866	4.24172		0.000104466	898.969	-9.54618		0.000104466	898.858	-10.2448
9.74703e-05	913.857	4.2324		9.74703e-05	899.287	-9.22875		9.74703e-05	899.184	-9.91832
9.0943e-05	913.847	4.22245		9.0943e-05	899.604	-8.91115		9.0943e-05	899.512	-9.59077
8.48528e-05	913.836	4.21184		8.48528e-05	899.921	-8.59417		8.48528e-05	899.84	-9.2629
7.91705e-05	913.825	4.20053		7.91705e-05	900.237	-8.27855		7.91705e-05	900.167	-8.93551
7.38687e-05	913.813	4.18848		7.38687e-05	900.55	-7.96504		7.38687e-05	900.493	-8.60937
6.89219e-05	913.8	4.17563		6.89219e-05	900.861	-7.65435		6.89219e-05	900.817	-8.28526
6.43064e-05	913.786	4.16195		6.43064e-05	901.168	-7.3472		6.43064e-05	901.139	-7.96393
6e-05	913.772	4.14738		6e-05	901.471	-7.04424		6e-05	901.456	-7.6461
5.5982e-05	913.756	4.13188		5.5982e-05	901.769	-6.7461		5.5982e-05	901.77	-7.33247
5.2233e-05	913.74	4.11539		5.2233e-05	902.062	-6.45336		5.2233e-05	902.079	-7.02368
4.87351e-05	913.722	4.09786		4.87351e-05	902.349	-6.16656		4.87351e-05	902.382	-6.72036
4.54715e-05	913.704	4.07924		4.54715e-05	902.629	-5.88619		4.54715e-05	902.679	-6.42306
4.24264e-05	913.684	4.05946		4.24264e-05	902.903	-5.61268		4.24264e-05	902.97	-6.13231
3.95852e-05	913.663	4.03848		3.95852e-05	903.169	-5.34643		3.95852e-05	903.254	-5.84856
3.69343e-05	913.641	4.01623		3.69343e-05	903.428	-5.08775		3.69343e-05	903.53	-5.57222
3.4461e-05	913.617	3.99264		3.4461e-05	903.678	-4.83693		3.4461e-05	903.799	-5.30364
3.21532e-05	913.592	3.96767		3.21532e-05	903.921	-4.59418		3.21532e-05	904.059	-5.04311
3e-05	913.566	3.94124		3e-05	904.156	-4.35968		3e-05	904.312	-4.79088
2.7991e-05	913.538	3.9133		2.7991e-05	904.382	-4.13354		2.7991e-05	904.555	-4.54713
2.61165e-05	913.508	3.88378		2.61165e-05	904.6	-3.91585		2.61165e-05	904.79	-4.312
2.43676e-05	913.477	3.85263		2.43676e-05	904.809	-3.70663		2.43676e-05	905.017	-4.08558
2.27357e-05	913.444	3.81979		2.27357e-05	905.01	-3.50587		2.27357e-05	905.235	-3.86789
2.12132e-05	913.41	3.7852		2.12132e-05	905.202	-3.31353		2.12132e-05	905.444	-3.65894
1.97926e-05	913.373	3.74881		1.97926e-05	905.386	-3.1295		1.97926e-05	905.644	-3.45869
1.84672e-05	913.335	3.71057		1.84672e-05	905.562	-2.95369		1.84672e-05	905.835	-3.26706
1.72305e-05	913.295	3.67043		1.72305e-05	905.729	-2.78594		1.72305e-05	906.019	-3.08392
1.60766e-05	913.253	3.62836		1.60766e-05	905.889	-2.6261		1.60766e-05	906.193	-2.90914
1.5e-05	913.209	3.58431		1.5e-05	906.041	-2.47396		1.5e-05	906.36	-2.74255
1.39955e-05	913.163	3.53826		1.39955e-05	906.186	-2.32934		1.39955e-05	906.518	-2.58396
1.30583e-05	913.115	3.49018		1.30583e-05	906.323	-2.19199		1.30583e-05	906.669	-2.43317
1.21838e-05	913.064	3.44008		1.21838e-05	906.454	-2.06171		1.21838e-05	906.813	-2.28994
1.13679e-05	913.012	3.38794		1.13679e-05	906.577	-1.93824		1.13679e-05	906.948	-2.15404
1.06066e-05	912.958	3.33376		1.06066e-05	906.694	-1.82133		1.06066e-05	907.077	-2.02522
9.89631e-06	912.902	3.27757		9.89631e-06	906.805	-1.71074		9.89631e-06	907.199	-1.90324
9.23358e-06	912.844	3.2194		9.23358e-06	906.909	-1.60621		9.23358e-06	907.315	-1.78782
8.61524e-06	912.784	3.15929		8.61524e-06	907.008	-1.50749		8.61524e-06	907.424	-1.67872
8.0383e-06	912.722	3.09728		8.0383e-06	907.101	-1.41433		8.0383e-06	907.527	-1.57565
7.5e-06	912.658	3.03346		7.5e-06	907.189	-1.32646		7.5e-06	907.624	-1.47838
6.99775e-06	912.592	2.96789		6.99775e-06	907.272	-1.24366		6.99775e-06	907.716	-1.38663
6.52913e-06	912.525	2.90067		6.52913e-06	907.35	-1.16567		6.52913e-06	907.802	-1.30015
6.09189e-06	912.456	2.8319		6.09189e-06	907.423	-1.09226		6.09189e-06	907.884	-1.21869
5.68394e-06	912.386	2.76171		5.68394e-06	907.492	-1.02319		5.68394e-06	907.96	-1.142
5.3033e-06	912.315	2.69022		5.3033e-06	907.557	-0.958255		5.3033e-06	908.033	-1.06984
4.94815e-06	912.242	2.61758		4.94815e-06	907.618	-0.897223		4.94815e-06	908.1	-1.00199
4.61679e-06	912.168	2.54393		4.61679e-06	907.675	-0.839891		4.61679e-06	908.164	-0.938218
4.30762e-06	912.094	2.46945		4.30762e-06	907.729	-0.786057		4.30762e-06	908.224	-0.878303
4.01915e-06	912.019	2.39429		4.01915e-06	907.78	-0.735528		4.01915e-06	908.28	-0.82204
3.75e-06	911.943	2.31863		3.75e-06	907.827	-0.68812		3.75e-06	908.333	-0.769228
3.49887e-06	911.867	2.24266		3.49887e-06	907.872	-0.643656		3.49887e-06	908.383	-0.719673
3.26456e-06	911.791	2.16656		3.26456e-06	907.913	-0.601968		3.26456e-06	908.429	-0.673193
3.04595e-06	911.715	2.09051		3.04595e-06	907.952	-0.562893		3.04595e-06	908.473	-0.629611
2.84197e-06	911.639	2.01469		2.84197e-06	907.989	-0.52628		2.84197e-06	908.514	-0.588759
2.65165e-06	911.564	1.9393		2.65165e-06	908.023	-0.491982		2.65165e-06	908.552	-0.550478
2.47408e-06	911.489	1.8645		2.47408e-06	908.056	-0.459861		2.47408e-06	908.588	-0.514616
2.3084e-06	911.415	1.79046		2.3084e-06	908.086	-0.429788		2.3084e-06	908.621	-0.48103
2.15381e-06	911.342	1.71737		2.15381e-06	908.114	-0.401636		2.15381e-06	908.653	-0.449582
2.00958e-06	911.27	1.64535		2.00958e-06	908.14	-0.37529		2.00958e-06	908.682	-0.420143
1.875e-06	911.199	1.57458		1.875e-06	908.165	-0.350639		1.875e-06	908.71	-0.39259
1.74944e-06	911.13	1.50517		1.74944e-06	908.188	-0.327577		1.74944e-06	908.736	-0.366809
1.63228e-06	911.062	1.43726		1.63228e-06	908.209	-0.306006		1.63228e-06	908.76	-0.34269
1.52297e-06	910.995	1.37096		1.52297e-06	908.23	-0.285833		1.52297e-06	908.782	-0.320129
1.42098e-06	910.931	1.30636		1.42098e-06	908.248	-0.266971		1.42098e-06	908.803	-0.29903
1.32583e-06	910.868	1.24355		1.32583e-06	908.266	-0.249336		1.32583e-06	908.823	-0.2793
1.23704e-06	910.807	1.1826		1.23704e-06	908.283	-0.23285		1.23704e-06	908.842	-0.260854
1.1542e-06	910.748	1.12358		1.1542e-06	908.298	-0.217442		1.1542e-06	908.859	-0.24361
1.0769e-06	910.691	1.06652		1.0769e-06	908.312	-0.203042		1.0769e-06	908.875	-0.227492
1.00479e-06	910.636	1.01146		1.00479e-06	908.326	-0.189585		1.00479e-06	908.89	-0.212429
9.375e-07	910.583	0.958429		9.375e-07	908.338	-0.177012		9.375e-07	908.904	-0.198352
8.74718e-07	910.532	0.907432		8.74718e-07	908.35	-0.165265		8.74718e-07	908.917	-0.185199
8.16141e-07	910.483	0.858472		8.16141e-07	908.361	-0.15429		8.16141e-07	908.93	-0.17291
7.61487e-07	910.436	0.811539		7.61487e-07	908.371	-0.144039		7.61487e-07	908.941	-0.161429
7.10492e-07	910.391	0.766618		7.10492e-07	908.381	-0.134464		7.10492e-07	908.952	-0.150705
6.62913e-07	910.348	0.723683		6.62913e-07	908.39	-0.125521		6.62913e-07	908.962	-0.140688
6.18519e-07	910.307	0.682701		6.18519e-07	908.398	-0.117169		6.18519e-07	908.971	-0.131332
5.77099e-07	910.268	0.643635		5.77099e-07	908.406	-0.109369		5.77099e-07	908.98	-0.122594
5.38452e-07	910.231	0.60644		5.38452e-07	908.413	-0.102086		5.38452e-07	908.988	-0.114434
5.02394e-07	910.195	0.571069		5.02394e-07	908.42	-0.0952851		5.02394e-07	908.996	-0.106814
4.6875e-07	910.162	0.53747		4.6875e-07	908.426	-0.0889351		4.6875e-07	909.003	-0.0996983
4.37359e-07	910.13	0.505587		4.37359e-07	908.432	-0.0830063		4.37359e-07	909.009	-0.0930547
4.08071e-07	910.1	0.475364		4.08071e-07	908.438	-0.0774711		4.08071e-07	909.016	-0.0868517
3.80743e-07	910.071	0.446742		3.80743e-07	908.443	-0.0723036		3.80743e-07	909.021	-0.0810604
3.55246e-07	910.044	0.419659		3.55246e-07	908.448	-0.0674794		3.55246e-07	909.027	-0.0756537
3.31456e-07	910.018	0.394055		3.31456e-07	908.452	-0.0629761		3.31456e-07	909.032	-0.0706063
3.0926e-07	909.994	0.369869		3.0926e-07	908.457	-0.0587723		3.0926e-07	909.037	-0.0658945
2.88549e-07	909.971	0.34704		2.88549e-07	908.461	-0.0548482		2.88549e-07	909.041	-0.061496
2.69226e-07	909.95	0.325506		2.69226e-07	908.464	-0.0511855		2.69226e-07	909.045	-0.0573903
2.51197e-07	909.93	0.305209		2.51197e-07	908.468	-0.0477667		2.51197e-07	909.049	-0.0535579
2.34375e-07	909.91	0.286089		2.34375e-07	908.471	-0.0445756		2.34375e-07	909.052	-0.0499808
2.1868e-07	909.892	0.268089		2.1868e-07	908.474	-0.0415973		2.1868e-07	909.056	-0.046642
2.04035e-07	909.876	0.251152		2.04035e-07	908.477	-0.0388176		2.04035e-07	909.059	-0.0435257
1.90372e-07	909.86	0.235225		1.90372e-07	908.479	-0.0362232		1.90372e-07	909.062	-0.0406171
1.77623e-07	909.845	0.220255		1.77623e-07	908.482	-0.0338019		1.77623e-07	909.065	-0.0379026
1.65728e-07	909.831	0.206191		1.65728e-07	908.484	-0.0315422		1.65728e-07	909.067	-0.0353691
1.5463e-07	909.817	0.192984		1.5463e-07	908.486	-0.0294333		1.5463e-07	909.069	-0.0330047
1.44275e-07	909.805	0.180586		1.44275e-07	908.488	-0.0274652		1.44275e-07	909.072	-0.030798
1.34613e-07	909.793	0.168953		1.34613e-07	908.49	-0.0256285		1.34613e-07	909.074	-0.0287387
1.25598e-07	909.782	0.158042		1.25598e-07	908.491	-0.0239145		1.25598e-07	909.076	-0.0268169
1.17188e-07	909.772	0.147811		1.17188e-07	908.493	-0.0223149		1.17188e-07	909.077	-0.0250234
1.0934e-07	909.763	0.138221		1.0934e-07	908.495	-0.0208223		1.0934e-07	909.079	-0.0233497
1.02018e-07	909.754	0.129234		1.02018e-07	908.496	-0.0194293		1.02018e-07	909.081	-0.0217879
9.51858e-08	909.745	0.120815		9.51858e-08	908.497	-0.0181295		9.51858e-08	909.082	-0.0203304
8.88115e-08	909.737	0.112931		8.88115e-08	908.498	-0.0169165		8.88115e-08	909.083	-0.0189703
8.28641e-08	909.73	0.105548		8.28641e-08	908.5	-0.0157847		8.28641e-08	909.085	-0.0177011
7.73149e-08	909.723	0.0986366		7.73149e-08	908.501	-0.0147285		7.73149e-08	909.086	-0.0165167
7.21374e-08	909.717	0.0921683		7.21374e-08	908.502	-0.0137429		7.21374e-08	909.087	-0.0154116
6.73065e-08	909.71	0.0861158		6.73065e-08	908.503	-0.0128232		6.73065e-08	909.088	-0.0143803
6.27992e-08	909.705	0.0804534		6.27992e-08	908.503	-0.011965		6.27992e-08	909.089	-0.013418
5.85937e-08	909.7	0.0751569		5.85937e-08	908.504	-0.0111643		5.85937e-08	909.09	-0.01252
5.46699e-08	909.695	0.0702034		5.46699e-08	908.505	-0.010417		5.46699e-08	909.091	-0.0116821
5.10088e-08	909.69	0.0655715		5.10088e-08	908.506	-0.00971982		5.10088e-08	909.092	-0.0109002
4.75929e-08	909.686	0.061241		4.75929e-08	908.506	-0.00906924		4.75929e-08	909.092	-0.0101707
4.44058e-08	909.682	0.0571927		4.44058e-08	908.507	-0.00846218		4.44058e-08	909.093	-0.0094899
4.1432e-08	909.678	0.0534087		4.1432e-08	908.507	-0.00789573		4.1432e-08	909.094	-0.00885468
3.86575e-08	909.674	0.0498723		3.86575e-08	908.508	-0.00736719		3.86575e-08	909.094	-0.00826197
3.60687e-08	909.671	0.0465675		3.60687e-08	908.509	-0.00687402		3.60687e-08	909.095	-0.00770892
3.36533e-08	909.668	0.0434795		3.36533e-08	908.509	-0.00641385		3.36533e-08	909.095	-0.00719287
3.13996e-08	909.665	0.0405945		3.13996e-08	908.509	-0.00598447		3.13996e-08	909.096	-0.00671136
2.92969e-08	909.662	0.0378992		2.92969e-08	908.51	-0.00558383		2.92969e-08	909.096	-0.00626206

## Sheet: Fit-Values (WT Binding Event 2)
Dose	wt	DeltaFNorm		Dose	ggsggs	DeltaFNorm		Dose	pombe	DeltaFNorm
0.000895712	898.552	-19.3073		0.000895712	891.962	-16.5531		0.000895712	891.883	-17.2196
0.000835729	898.717	-19.1423		0.000835729	892.077	-16.4388		0.000835729	891.993	-17.1092
0.000779762	898.89	-18.9685		0.000779762	892.197	-16.318		0.000779762	892.11	-16.9925
0.000727544	899.073	-18.7857		0.000727544	892.325	-16.1905		0.000727544	892.233	-16.8691
0.000678823	899.265	-18.5936		0.000678823	892.459	-16.0561		0.000678823	892.364	-16.7389
0.000633364	899.467	-18.3921		0.000633364	892.601	-15.9144		0.000633364	892.501	-16.6016
0.000590949	899.678	-18.1809		0.000590949	892.75	-15.7653		0.000590949	892.646	-16.4568
0.000551375	899.899	-17.9599		0.000551375	892.907	-15.6086		0.000551375	892.798	-16.3045
0.000514451	900.13	-17.7289		0.000514451	893.071	-15.4441		0.000514451	892.958	-16.1443
0.00048	900.371	-17.4878		0.00048	893.244	-15.2716		0.00048	893.126	-15.9761
0.000447856	900.622	-17.2366		0.000447856	893.424	-15.0909		0.000447856	893.303	-15.7996
0.000417864	900.884	-16.9753		0.000417864	893.613	-14.9019		0.000417864	893.488	-15.6148
0.000389881	901.155	-16.7038		0.000389881	893.811	-14.7046		0.000389881	893.681	-15.4214
0.000363772	901.436	-16.4224		0.000363772	894.017	-14.4988		0.000363772	893.883	-15.2194
0.000339411	901.728	-16.1311		0.000339411	894.231	-14.2845		0.000339411	894.094	-15.0087
0.000316682	902.029	-15.8301		0.000316682	894.454	-14.0618		0.000316682	894.313	-14.7892
0.000295475	902.339	-15.5197		0.000295475	894.685	-13.8307		0.000295475	894.541	-14.5611
0.000275688	902.658	-15.2003		0.000275688	894.924	-13.5912		0.000275688	894.778	-14.3242
0.000257226	902.987	-14.8723		0.000257226	895.172	-13.3437		0.000257226	895.024	-14.0787
0.00024	903.323	-14.5361		0.00024	895.427	-13.0881		0.00024	895.278	-13.8248
0.000223928	903.667	-14.1922		0.000223928	895.69	-12.8249		0.000223928	895.54	-13.5626
0.000208932	904.018	-13.8413		0.000208932	895.961	-12.5543		0.000208932	895.81	-13.2924
0.000194941	904.375	-13.4839		0.000194941	896.239	-12.2766		0.000194941	896.088	-13.0146
0.000181886	904.738	-13.1208		0.000181886	896.523	-11.9924		0.000181886	896.373	-12.7294
0.000169706	905.106	-12.7528		0.000169706	896.813	-11.702		0.000169706	896.665	-12.4373
0.000158341	905.478	-12.3806		0.000158341	897.109	-11.406		0.000158341	896.964	-12.1387
0.000147737	905.854	-12.005		0.000147737	897.41	-11.1049		0.000147737	897.268	-11.8342
0.000137844	906.232	-11.627		0.000137844	897.716	-10.7994		0.000137844	897.578	-11.5244
0.000128613	906.611	-11.2475		0.000128613	898.025	-10.49		0.000128613	897.893	-11.2099
0.00012	906.992	-10.8672		0.00012	898.338	-10.1776		0.00012	898.211	-10.8913
0.000111964	907.372	-10.4873		0.000111964	898.653	-9.86271		0.000111964	898.533	-10.5693
0.000104466	907.75	-10.1085		0.000104466	898.969	-9.54618		0.000104466	898.858	-10.2448
9.74703e-05	908.127	-9.7317		9.74703e-05	899.287	-9.22875		9.74703e-05	899.184	-9.91832
9.0943e-05	908.501	-9.35788		9.0943e-05	899.604	-8.91115		9.0943e-05	899.512	-9.59077
8.48528e-05	908.871	-8.98786		8.48528e-05	899.921	-8.59417		8.48528e-05	899.84	-9.2629
7.91705e-05	909.236	-8.62244		7.91705e-05	900.237	-8.27855		7.91705e-05	900.167	-8.93551
7.38687e-05	909.596	-8.26241		7.38687e-05	900.55	-7.96504		7.38687e-05	900.493	-8.60937
6.89219e-05	909.95	-7.90848		6.89219e-05	900.861	-7.65435		6.89219e-05	900.817	-8.28526
6.43064e-05	910.298	-7.56134		6.43064e-05	901.168	-7.3472		6.43064e-05	901.139	-7.96393
6e-05	910.637	-7.22159		6e-05	901.471	-7.04424		6e-05	901.456	-7.6461
5.5982e-05	910.969	-6.8898		5.5982e-05	901.769	-6.7461		5.5982e-05	901.77	-7.33247
5.2233e-05	911.292	-6.56646		5.2233e-05	902.062	-6.45336		5.2233e-05	902.079	-7.02368
4.87351e-05	911.607	-6.25198		4.87351e-05	902.349	-6.16656		4.87351e-05	902.382	-6.72036
4.54715e-05	911.912	-5.94675		4.54715e-05	902.629	-5.88619		4.54715e-05	902.679	-6.42306
4.24264e-05	912.208	-5.65104		4.24264e-05	902.903	-5.61268		4.24264e-05	902.97	-6.13231
3.95852e-05	912.494	-5.36512		3.95852e-05	903.169	-5.34643		3.95852e-05	903.254	-5.84856
3.69343e-05	912.77	-5.08914		3.69343e-05	903.428	-5.08775		3.69343e-05	903.53	-5.57222
3.4461e-05	913.036	-4.82323		3.4461e-05	903.678	-4.83693		3.4461e-05	903.799	-5.30364
3.21532e-05	913.291	-4.56744		3.21532e-05	903.921	-4.59418		3.21532e-05	904.059	-5.04311
3e-05	913.537	-4.3218		3e-05	904.156	-4.35968		3e-05	904.312	-4.79088
2.7991e-05	913.773	-4.08626		2.7991e-05	904.382	-4.13354		2.7991e-05	904.555	-4.54713
2.61165e-05	913.998	-3.86075		2.61165e-05	904.6	-3.91585		2.61165e-05	904.79	-4.312
2.43676e-05	914.214	-3.64514		2.43676e-05	904.809	-3.70663		2.43676e-05	905.017	-4.08558
2.27357e-05	914.42	-3.43929		2.27357e-05	905.01	-3.50587		2.27357e-05	905.235	-3.86789
2.12132e-05	914.616	-3.243		2.12132e-05	905.202	-3.31353		2.12132e-05	905.444	-3.65894
1.97926e-05	914.803	-3.05606		1.97926e-05	905.386	-3.1295		1.97926e-05	905.644	-3.45869
1.84672e-05	914.981	-2.87824		1.84672e-05	905.562	-2.95369		1.84672e-05	905.835	-3.26706
1.72305e-05	915.15	-2.70929		1.72305e-05	905.729	-2.78594		1.72305e-05	906.019	-3.08392
1.60766e-05	915.31	-2.54892		1.60766e-05	905.889	-2.6261		1.60766e-05	906.193	-2.90914
1.5e-05	915.462	-2.39687		1.5e-05	906.041	-2.47396		1.5e-05	906.36	-2.74255
1.39955e-05	915.606	-2.25283		1.39955e-05	906.186	-2.32934		1.39955e-05	906.518	-2.58396
1.30583e-05	915.742	-2.11651		1.30583e-05	906.323	-2.19199		1.30583e-05	906.669	-2.43317
1.21838e-05	915.871	-1.98761		1.21838e-05	906.454	-2.06171		1.21838e-05	906.813	-2.28994
1.13679e-05	915.993	-1.86582		1.13679e-05	906.577	-1.93824		1.13679e-05	906.948	-2.15404
1.06066e-05	916.108	-1.75084		1.06066e-05	906.694	-1.82133		1.06066e-05	907.077	-2.02522
9.89631e-06	916.216	-1.64236		9.89631e-06	906.805	-1.71074		9.89631e-06	907.199	-1.90324
9.23358e-06	916.319	-1.54009		9.23358e-06	906.909	-1.60621		9.23358e-06	907.315	-1.78782
8.61524e-06	916.415	-1.44374		8.61524e-06	907.008	-1.50749		8.61524e-06	907.424	-1.67872
8.0383e-06	916.506	-1.35302		8.0383e-06	907.101	-1.41433		8.0383e-06	907.527	-1.57565
7.5e-06	916.591	-1.26764		7.5e-06	907.189	-1.32646		7.5e-06	907.624	-1.47838
6.99775e-06	916.671	-1.18734		6.99775e-06	907.272	-1.24366		6.99775e-06	907.716	-1.38663
6.52913e-06	916.747	-1.11186		6.52913e-06	907.35	-1.16567		6.52913e-06	907.802	-1.30015
6.09189e-06	916.818	-1.04093		6.09189e-06	907.423	-1.09226		6.09189e-06	907.884	-1.21869
5.68394e-06	916.885	-0.974317		5.68394e-06	907.492	-1.02319		5.68394e-06	907.96	-1.142
5.3033e-06	916.947	-0.91178		5.3033e-06	907.557	-0.958255		5.3033e-06	908.033	-1.06984
4.94815e-06	917.006	-0.853094		4.94815e-06	907.618	-0.897223		4.94815e-06	908.1	-1.00199
4.61679e-06	917.061	-0.798042		4.61679e-06	907.675	-0.839891		4.61679e-06	908.164	-0.938218
4.30762e-06	917.112	-0.746417		4.30762e-06	907.729	-0.786057		4.30762e-06	908.224	-0.878303
4.01915e-06	917.161	-0.698021		4.01915e-06	907.78	-0.735528		4.01915e-06	908.28	-0.82204
3.75e-06	917.206	-0.652666		3.75e-06	907.827	-0.68812		3.75e-06	908.333	-0.769228
3.49887e-06	917.249	-0.610174		3.49887e-06	907.872	-0.643656		3.49887e-06	908.383	-0.719673
3.26456e-06	917.288	-0.570374		3.26456e-06	907.913	-0.601968		3.26456e-06	908.429	-0.673193
3.04595e-06	917.326	-0.533106		3.04595e-06	907.952	-0.562893		3.04595e-06	908.473	-0.629611
2.84197e-06	917.361	-0.498215		2.84197e-06	907.989	-0.52628		2.84197e-06	908.514	-0.588759
2.65165e-06	917.393	-0.465559		2.65165e-06	908.023	-0.491982		2.65165e-06	908.552	-0.550478
2.47408e-06	917.424	-0.435		2.47408e-06	908.056	-0.459861		2.47408e-06	908.588	-0.514616
2.3084e-06	917.452	-0.406408		2.3084e-06	908.086	-0.429788		2.3084e-06	908.621	-0.48103
2.15381e-06	917.479	-0.379663		2.15381e-06	908.114	-0.401636		2.15381e-06	908.653	-0.449582
2.00958e-06	917.504	-0.354649		2.00958e-06	908.14	-0.37529		2.00958e-06	908.682	-0.420143
1.875e-06	917.528	-0.331258		1.875e-06	908.165	-0.350639		1.875e-06	908.71	-0.39259
1.74944e-06	917.549	-0.309387		1.74944e-06	908.188	-0.327577		1.74944e-06	908.736	-0.366809
1.63228e-06	917.57	-0.288941		1.63228e-06	908.209	-0.306006		1.63228e-06	908.76	-0.34269
1.52297e-06	917.589	-0.269829		1.52297e-06	908.23	-0.285833		1.52297e-06	908.782	-0.320129
1.42098e-06	917.607	-0.251967		1.42098e-06	908.248	-0.266971		1.42098e-06	908.803	-0.29903
1.32583e-06	917.624	-0.235274		1.32583e-06	908.266	-0.249336		1.32583e-06	908.823	-0.2793
1.23704e-06	917.639	-0.219676		1.23704e-06	908.283	-0.23285		1.23704e-06	908.842	-0.260854
1.1542e-06	917.654	-0.205103		1.1542e-06	908.298	-0.217442		1.1542e-06	908.859	-0.24361
1.0769e-06	917.667	-0.191487		1.0769e-06	908.312	-0.203042		1.0769e-06	908.875	-0.227492
1.00479e-06	917.68	-0.178769		1.00479e-06	908.326	-0.189585		1.00479e-06	908.89	-0.212429
9.375e-07	917.692	-0.166888		9.375e-07	908.338	-0.177012		9.375e-07	908.904	-0.198352
8.74718e-07	917.703	-0.155791		8.74718e-07	908.35	-0.165265		8.74718e-07	908.917	-0.185199
8.16141e-07	917.713	-0.145428		8.16141e-07	908.361	-0.15429		8.16141e-07	908.93	-0.17291
7.61487e-07	917.723	-0.135749		7.61487e-07	908.371	-0.144039		7.61487e-07	908.941	-0.161429
7.10492e-07	917.732	-0.126711		7.10492e-07	908.381	-0.134464		7.10492e-07	908.952	-0.150705
6.62913e-07	917.741	-0.118271		6.62913e-07	908.39	-0.125521		6.62913e-07	908.962	-0.140688
6.18519e-07	917.748	-0.110391		6.18519e-07	908.398	-0.117169		6.18519e-07	908.971	-0.131332
5.77099e-07	917.756	-0.103033		5.77099e-07	908.406	-0.109369		5.77099e-07	908.98	-0.122594
5.38452e-07	917.763	-0.0961631		5.38452e-07	908.413	-0.102086		5.38452e-07	908.988	-0.114434
5.02394e-07	917.769	-0.0897497		5.02394e-07	908.42	-0.0952851		5.02394e-07	908.996	-0.106814
4.6875e-07	917.775	-0.0837624		4.6875e-07	908.426	-0.0889351		4.6875e-07	909.003	-0.0996983
4.37359e-07	917.781	-0.078173		4.37359e-07	908.432	-0.0830063		4.37359e-07	909.009	-0.0930547
4.08071e-07	917.786	-0.0729554		4.08071e-07	908.438	-0.0774711		4.08071e-07	909.016	-0.0868517
3.80743e-07	917.791	-0.068085		3.80743e-07	908.443	-0.0723036		3.80743e-07	909.021	-0.0810604
3.55246e-07	917.795	-0.0635387		3.55246e-07	908.448	-0.0674794		3.55246e-07	909.027	-0.0756537
3.31456e-07	917.8	-0.0592952		3.31456e-07	908.452	-0.0629761		3.31456e-07	909.032	-0.0706063
3.0926e-07	917.804	-0.0553344		3.0926e-07	908.457	-0.0587723		3.0926e-07	909.037	-0.0658945
2.88549e-07	917.807	-0.0516375		2.88549e-07	908.461	-0.0548482		2.88549e-07	909.041	-0.061496
2.69226e-07	917.811	-0.0481871		2.69226e-07	908.464	-0.0511855		2.69226e-07	909.045	-0.0573903
2.51197e-07	917.814	-0.0449668		2.51197e-07	908.468	-0.0477667		2.51197e-07	909.049	-0.0535579
2.34375e-07	917.817	-0.0419612		2.34375e-07	908.471	-0.0445756		2.34375e-07	909.052	-0.0499808
2.1868e-07	917.82	-0.0391562		2.1868e-07	908.474	-0.0415973		2.1868e-07	909.056	-0.046642
2.04035e-07	917.822	-0.0365384		2.04035e-07	908.477	-0.0388176		2.04035e-07	909.059	-0.0435257
1.90372e-07	917.825	-0.0340954		1.90372e-07	908.479	-0.0362232		1.90372e-07	909.062	-0.0406171
1.77623e-07	917.827	-0.0318154		1.77623e-07	908.482	-0.0338019		1.77623e-07	909.065	-0.0379026
1.65728e-07	917.829	-0.0296877		1.65728e-07	908.484	-0.0315422		1.65728e-07	909.067	-0.0353691
1.5463e-07	917.831	-0.0277021		1.5463e-07	908.486	-0.0294333		1.5463e-07	909.069	-0.0330047
1.44275e-07	917.833	-0.0258492		1.44275e-07	908.488	-0.0274652		1.44275e-07	909.072	-0.030798
1.34613e-07	917.835	-0.02412		1.34613e-07	908.49	-0.0256285		1.34613e-07	909.074	-0.0287387
1.25598e-07	917.836	-0.0225064		1.25598e-07	908.491	-0.0239145		1.25598e-07	909.076	-0.0268169
1.17188e-07	917.838	-0.0210007		1.17188e-07	908.493	-0.0223149		1.17188e-07	909.077	-0.0250234
1.0934e-07	917.839	-0.0195956		1.0934e-07	908.495	-0.0208223		1.0934e-07	909.079	-0.0233497
1.02018e-07	917.841	-0.0182844		1.02018e-07	908.496	-0.0194293		1.02018e-07	909.081	-0.0217879
9.51858e-08	917.842	-0.0170609		9.51858e-08	908.497	-0.0181295		9.51858e-08	909.082	-0.0203304
8.88115e-08	917.843	-0.0159192		8.88115e-08	908.498	-0.0169165		8.88115e-08	909.083	-0.0189703
8.28641e-08	917.844	-0.0148539		8.28641e-08	908.5	-0.0157847		8.28641e-08	909.085	-0.0177011
7.73149e-08	917.845	-0.0138598		7.73149e-08	908.501	-0.0147285		7.73149e-08	909.086	-0.0165167
7.21374e-08	917.846	-0.0129322		7.21374e-08	908.502	-0.0137429		7.21374e-08	909.087	-0.0154116
6.73065e-08	917.847	-0.0120666		6.73065e-08	908.503	-0.0128232		6.73065e-08	909.088	-0.0143803
6.27992e-08	917.848	-0.011259		6.27992e-08	908.503	-0.011965		6.27992e-08	909.089	-0.013418
5.85937e-08	917.848	-0.0105054		5.85937e-08	908.504	-0.0111643		5.85937e-08	909.09	-0.01252
5.46699e-08	917.849	-0.00980217		5.46699e-08	908.505	-0.010417		5.46699e-08	909.091	-0.0116821
5.10088e-08	917.85	-0.00914602		5.10088e-08	908.506	-0.00971982		5.10088e-08	909.092	-0.0109002
4.75929e-08	917.85	-0.00853378		4.75929e-08	908.506	-0.00906924		4.75929e-08	909.092	-0.0101707
4.44058e-08	917.851	-0.00796251		4.44058e-08	908.507	-0.00846218		4.44058e-08	909.093	-0.0094899
4.1432e-08	917.851	-0.00742946		4.1432e-08	908.507	-0.00789573		4.1432e-08	909.094	-0.00885468
3.86575e-08	917.852	-0.00693209		3.86575e-08	908.508	-0.00736719		3.86575e-08	909.094	-0.00826197
3.60687e-08	917.852	-0.006468		3.60687e-08	908.509	-0.00687402		3.60687e-08	909.095	-0.00770892
3.36533e-08	917.853	-0.00603498		3.36533e-08	908.509	-0.00641385		3.36533e-08	909.095	-0.00719287
3.13996e-08	917.853	-0.00563094		3.13996e-08	908.509	-0.00598447		3.13996e-08	909.096	-0.00671136
2.92969e-08	917.854	-0.00525394		2.92969e-08	908.51	-0.00558383		2.92969e-08	909.096	-0.00626206
