# Supplementary material for: Cryo-EM structure of the human CST–Polα/primase complex in a recruitment state
Source: Nat Struct Mol Biol. 2022 May 16;29(8):813–9. doi: 10.1038/s41594-022-00766-y (PMC9371972; doi:10.1038/s41594-022-00766-y)
Supplement: Source Data Fig. 3 — Statistical Source Data [file 41594_2022_766_MOESM4_ESM.xlsx]

## Sheet: CST_POLA1N_2021.04.08.filtered_
Protein_Order	Protein	Unique_Peptide_Number	Spectrum_Number
	Spectrum_Order	Title	Charge	Precursor_Mass	Peptide	Peptide_Mass	Modifications	Evalue	Score	Precursor_Mass_Error(Da)	Precursor_Mass_Error(ppm)	Alpha_Evalue	Beta_Evalue
1	CTC1(1)-His_MBP_POLA1N(610)	2	4
	1	TDLBS34751.13111.13111.4.1.dta	4	2331.29	GPGSMAAGR(1)-KEPPLTPVPLKR(1)	2331.29	Oxidation[M](20)	5.18538e-10	1.10466e-11	0.001783	0.764814	1.71406e-09	1.01883e-10
	2	TDLBS34751.13119.13119.4.1.dta	4	2331.29	GPGSMAAGR(1)-KEPPLTPVPLKR(1)	2331.29	Oxidation[M](20)	3.53835e-09	6.66354e-10	0.003088	1.32459	4.03041e-10	3.13199e-11
	3	TDLBS34751.13113.13113.4.0.dta	4	2331.29	GPGSMAAGR(1)-KEPPLTPVPLKR(1)	2331.29	Oxidation[M](20)	3.17711e-07	7.63147e-08	0.002336	1.00202	2.41569e-07	7.5081e-08
	4	TDLBS34751.16116.16116.3.0.dta	3	2175.19	GPGSMAAGR(1)-KEPPLTPVPLK(1)	2175.18	Oxidation[M](19)	0.00390162	0.748003	0.004149	1.90742	2.60562e-08	0.0239784
2	STN1(91)-STN1(123)	2	5
	1	TDLBS34751.12335.12335.4.0.dta	4	2856.53	KLNTESVSAAPSAAR(1)-LQETIEQKTK(8)	2856.53	null	0.00230333	2.99216e-07	0.003098	1.08453	8.27229e-09	0.000449332
	2	TDLBS34751.14918.14918.4.0.dta	4	2898.55	KLNTESVSAAPSAAR(1)-LQETIEQKTK(8)	2898.54	Acetyl[AnyN-term](18)	0.00389525	0.00019651	0.004471	1.5425	1.76708e-09	0.00175335
	3	TDLBS34751.12318.12318.4.2.dta	4	2857.53	KLNTESVSAAPSAAR(1)-LQETIEQKTK(8)	2857.52	Deamidated[N](3)	0.0367323	0.693649	0.019761	6.91545	3.12038e-08	0.241455
	4	TDLBS34751.11663.11663.4.1.dta	4	2984.63	KLNTESVSAAPSAAR(1)-KLQETIEQKTK(9)	2984.63	null	3.70188e-10	0.0017031	0.002359	0.790384	7.08565e-16	4.7281e-05
	5	TDLBS34751.11669.11669.5.0.dta	5	2984.63	KLNTESVSAAPSAAR(1)-KLQETIEQKTK(9)	2984.63	null	0.000927128	0.00257941	0.002334	0.782007	3.58598e-07	0.00135124
3	His_MBP_POLA1N(97)-His_MBP_POLA1N(311)	2	2
	1	TDLBS34751.27879.27879.6.0.dta	6	4822.49	FGGYAQSGLLAEITPDKAFQDK(17)-DKPLGAVALKSYEEELAKDPR(2)	4822.48	null	0.00212648	2.42323e-05	0.011475	2.37948	1.45224e-18	0.00240332
	2	TDLBS34751.29722.29722.5.0.dta	5	4454.31	FGGYAQSGLLAEITPDKAFQDK(17)-DKPLGAVALKSYEEELAK(2)	4454.3	null	1	0.00420101	0.009328	2.09416	0.000538093	0.0840557
4	His_MBP_POLA1N(602)-His_MBP_POLA1N(610)	2	4
	1	TDLBS34751.19248.19248.6.0.dta	6	4247.35	SIGASPNPFSVHTATAVPSGKIASPVSR(21)-KEPPLTPVPLKR(1)	4247.35	null	1.32305e-07	7.78227e-05	-0.000339	-0.079814	1	2.03994e-10
	2	TDLBS34751.19199.19199.6.1.dta	6	4247.36	SIGASPNPFSVHTATAVPSGKIASPVSR(21)-KEPPLTPVPLKR(1)	4247.35	null	0.0494316	0.000277415	0.002161	0.508787	1	6.30587e-09
	3	TDLBS34751.19228.19228.5.0.dta	5	4247.36	SIGASPNPFSVHTATAVPSGKIASPVSR(21)-KEPPLTPVPLKR(1)	4247.35	null	0.0414536	0.0153532	0.00804	1.89294	1	8.63244e-06
	4	TDLBS34751.21265.21265.5.0.dta	5	4091.26	SIGASPNPFSVHTATAVPSGKIASPVSR(21)-KEPPLTPVPLK(1)	4091.25	null	0.00379052	0.000515324	0.00898	2.19493	1	3.79042e-14
5	CTC1(1)-CTC1(836)	2	2
	1	TDLBS34751.25179.25179.4.3.dta	4	3475.73	GPGSMAAGR(1)-LIAPGPATPMLFEKDGSSCISRR(14)	3475.71	Oxidation[M](10);Carbamidomethyl[C](19);Oxidation[M](31)	9.50247e-05	0.000218156	0.015643	4.50066	3.03875e-05	6.09275e-08
	2	TDLBS34751.21459.21459.4.2.dta	4	3319.61	GPGSMAAGR(1)-LIAPGPATPMLFEKDGSSCISR(14)	3319.61	Oxidation[M](10);Carbamidomethyl[C](19);Oxidation[M](30)	0.0273371	0.474024	-0.002818	-0.848894	0.00753315	0.0233915
6	CTC1(574)-CTC1(687)	2	3
	1	TDLBS34751.32705.32705.4.0.dta	4	4730.4	AWASFDPKALLPLPEASYLPSCQLNR(8)-ELSMPGFIQKQQAR(10)	4730.41	Carbamidomethyl[C](22);Oxidation[M](33)	0.00941399	0.000782409	-0.006439	-1.36119	1	0.0135788
	2	TDLBS34751.32710.32710.4.0.dta	4	4730.4	AWASFDPKALLPLPEASYLPSCQLNR(8)-ELSMPGFIQKQQAR(10)	4730.41	Carbamidomethyl[C](22);Oxidation[M](33)	1	0.00211442	-0.007072	-1.49501	1	0.00671005
	3	TDLBS34751.39068.39068.5.0.dta	5	5990.05	AWASFDPKALLPLPEASYLPSCQLNR(8)-DVRSSFPSWKELSMPGFIQKQQAR(20)	5989.99	Acetyl[AnyN-term](0);Carbamidomethyl[C](22);Acetyl[AnyN-term](29);Deamidated[Q](48);Deamidated[Q](50)	1	0.29684	0.057025	9.52004	1	1
7	CTC1(560)-CTC1(747)	2	3
	1	TDLBS34751.23651.23651.4.1.dta	4	2987.59	LQTPSSFPTLATLKEEGQR(14)-EALMKR(5)	2987.59	null	0.107266	0.0802947	0.001189	0.39798	5.44619e-05	0.0373626
	2	TDLBS34751.23762.23762.4.1.dta	4	2987.59	LQTPSSFPTLATLKEEGQR(14)-EALMKR(5)	2987.59	null	9.37546e-11	0.254565	0.007703	2.57834	0.000496799	2.92239e-09
	3	TDLBS34751.38610.38610.4.0.dta	4	3859.05	LQTPSSFPTLATLKEEGQR(14)-LFLLCHKEALMKR(12)	3859.05	Deamidated[Q](18);Oxidation[M](33)	0.406913	0.532864	0.001524	0.394916	0.581593	0.663125
8	CTC1(348)-CTC1(566)	1	1
	1	TDLBS34751.18879.18879.4.1.dta	4	2130.13	KDPESLVR(1)-KAWASFDPK(1)	2130.12	null	2.82735e-12	9.79152e-19	0.003341	1.56845	7.13178e-12	1.30326e-14
9	CTC1(1)-CTC1(442)	1	24
	1	TDLBS34751.5660.5660.4.0.dta	4	1923.95	GPGSMAAGR(1)-QKPGAHSSR(2)	1923.95	Oxidation[M](17)	1.26572e-09	9.08638e-15	0.000876	0.455314	2.19934e-09	1.37121e-09
	2	TDLBS34751.5545.5545.4.0.dta	4	1923.95	GPGSMAAGR(1)-QKPGAHSSR(2)	1923.95	Oxidation[M](17)	5.15374e-08	1.3311e-13	0.002615	1.35919	4.09792e-07	1.72122e-08
	3	TDLBS34751.7014.7014.4.0.dta	4	1907.95	GPGSMAAGR(1)-QKPGAHSSR(2)	1907.95	null	5.15507e-12	8.28052e-13	-0.001441	-0.755261	2.78742e-10	1.95219e-08
	4	TDLBS34751.6714.6714.4.0.dta	4	1965.96	GPGSMAAGR(1)-QKPGAHSSR(2)	1965.96	Acetyl[AnyN-term](0);Oxidation[M](17)	2.38354e-08	8.75046e-13	0.001927	0.980185	1.43874e-08	1.52105e-10
	5	TDLBS34751.5950.5950.4.0.dta	4	1923.95	GPGSMAAGR(1)-QKPGAHSSR(2)	1923.95	Oxidation[M](17)	1.65032e-08	2.97196e-12	0.002263	1.17623	2.93382e-09	6.59338e-10
	6	TDLBS34751.5942.5942.4.1.dta	4	1923.95	GPGSMAAGR(1)-QKPGAHSSR(2)	1923.95	Oxidation[M](17)	1.846e-07	2.33249e-11	0.000453	0.235454	8.24881e-08	1.64356e-07
	7	TDLBS34751.6097.6097.4.0.dta	4	1923.94	GPGSMAAGR(1)-QKPGAHSSR(2)	1923.95	Oxidation[M](17)	1.60692e-07	2.35859e-09	-0.00073	-0.379429	3.76554e-06	5.81504e-09
	8	TDLBS34751.7020.7020.4.0.dta	4	1923.95	GPGSMAAGR(1)-QKPGAHSSR(2)	1923.95	Oxidation[M](17)	1.6156e-06	2.38826e-09	0.001341	0.697005	4.24624e-06	9.18023e-09
	9	TDLBS34751.5812.5812.4.0.dta	4	1923.94	GPGSMAAGR(1)-QKPGAHSSR(2)	1923.95	Oxidation[M](17)	8.84804e-08	3.44101e-09	-0.000875	-0.454795	3.81262e-07	5.43943e-10
	10	TDLBS34751.5437.5437.4.0.dta	4	1923.95	GPGSMAAGR(1)-QKPGAHSSR(2)	1923.95	Oxidation[M](17)	1.7202e-05	1.95713e-08	0.001049	0.545234	1.73559e-05	3.88925e-10
	11	TDLBS34751.5747.5747.4.0.dta	4	1923.95	GPGSMAAGR(1)-QKPGAHSSR(2)	1923.95	Oxidation[M](17)	1.76017e-07	3.25924e-07	0.000921	0.478704	2.43012e-05	1.60949e-09
	12	TDLBS34751.6288.6288.4.1.dta	4	1923.94	GPGSMAAGR(1)-QKPGAHSSR(2)	1923.95	Oxidation[M](17)	6.52452e-05	8.11647e-07	-0.004911	-2.55257	7.45465e-05	6.55854e-05
	13	TDLBS34751.6693.6693.4.1.dta	4	1965.96	GPGSMAAGR(1)-QKPGAHSSR(2)	1965.96	Acetyl[AnyN-term](0);Oxidation[M](17)	9.03107e-05	2.63164e-06	0.002871	1.46036	0.00171426	7.17856e-08
	14	TDLBS34751.5907.5907.4.0.dta	4	1923.95	GPGSMAAGR(1)-QKPGAHSSR(2)	1923.95	Oxidation[M](17)	0.00225698	9.48376e-05	0.001196	0.621639	0.00237322	8.22741e-07
	15	TDLBS34751.5540.5540.4.3.dta	4	1907.94	GPGSMAAGR(1)-QKPGAHSSR(2)	1907.95	null	0.00444929	0.00047284	-0.012947	-6.78582	0.000261823	0.00378054
	16	TDLBS34751.6408.6408.4.0.dta	4	1949.96	GPGSMAAGR(1)-QKPGAHSSR(2)	1949.96	Acetyl[AnyN-term](0)	8.2677e-05	0.00052175	0.000262	0.134362	2.2413e-05	0.000307218
	17	TDLBS34751.5982.5982.4.0.dta	4	1950.96	GPGSMAAGR(1)-QKPGAHSSR(2)	1950.94	Acetyl[AnyN-term](0);Deamidated[Q](1)	0.00138418	0.000537551	0.013703	7.02378	7.07484e-06	0.000871557
	18	TDLBS34751.6070.6070.4.1.dta	4	1923.95	GPGSMAAGR(1)-QKPGAHSSR(2)	1923.95	Oxidation[M](17)	2.01076e-05	0.000591274	0.004769	2.47876	0.000182167	8.32125e-06
	19	TDLBS34751.6710.6710.4.0.dta	4	1949.96	GPGSMAAGR(1)-QKPGAHSSR(2)	1949.96	Acetyl[AnyN-term](0)	0.000190183	0.0022767	0.00315	1.61542	0.00103322	0.00147996
	20	TDLBS34751.5153.5153.4.0.dta	4	1965.96	GPGSMAAGR(1)-QKPGAHSSR(2)	1965.96	Acetyl[AnyN-term](0);Oxidation[M](17)	0.334354	0.0103174	-3.4e-05	-0.017294	0.000318661	0.455382
	21	TDLBS34751.7050.7050.4.2.dta	4	1965.97	GPGSMAAGR(1)-QKPGAHSSR(2)	1965.96	Acetyl[AnyN-term](0);Oxidation[M](17)	0.00125906	0.0176459	0.013982	7.11206	2.04643e-05	0.00732096
	22	TDLBS34751.6014.6014.4.2.dta	4	1924.93	GPGSMAAGR(1)-QKPGAHSSR(2)	1924.93	Deamidated[Q](1);Oxidation[M](17)	0.000815663	0.0195048	0.001685	0.875357	0.00111547	0.00735362
	23	TDLBS34751.5778.5778.4.0.dta	4	1923.94	GPGSMAAGR(1)-QKPGAHSSR(2)	1923.95	Oxidation[M](17)	0.169525	0.138082	-0.001449	-0.75314	0.0181751	0.417893
	24	TDLBS34751.6266.6266.4.1.dta	4	1923.94	GPGSMAAGR(1)-QKPGAHSSR(2)	1923.95	Oxidation[M](17)	0.0525562	0.194557	-0.007081	-3.68046	0.102448	0.00198967
10	CTC1(1)-CTC1(1171)	1	4
	1	TDLBS34751.13136.13136.4.0.dta	4	2317.27	GPGSMAAGR(1)-KPSKIVPLEPPR(4)	2317.27	Oxidation[M](20)	8.99664e-18	1.86282e-14	0.002818	1.21609	1.12337e-10	1.2246e-11
	2	TDLBS34751.13148.13148.4.0.dta	4	2317.27	GPGSMAAGR(1)-KPSKIVPLEPPR(4)	2317.27	Oxidation[M](20)	1.77638e-17	2.74896e-12	0.001021	0.440605	5.56585e-10	1.1431e-11
	3	TDLBS34751.13188.13188.4.1.dta	4	2317.27	GPGSMAAGR(1)-KPSKIVPLEPPR(4)	2317.27	Oxidation[M](20)	0.000202839	3.12952e-08	0.001978	0.853591	5.63668e-06	2.80751e-07
	4	TDLBS34751.12924.12924.4.0.dta	4	2317.27	GPGSMAAGR(1)-KPSKIVPLEPPR(4)	2317.27	Oxidation[M](20)	3.75166e-06	1.11864e-06	-0.00031	-0.133778	3.38904e-10	1.18883e-08
11	STN1(115)-STN1(125)	1	3
	1	TDLBS34751.15183.15183.4.0.dta	4	2399.34	KLQETIEQK(1)-TKIEIGDTIR(2)	2399.34	null	1.97981e-09	2.02788e-14	0.001588	0.661849	6.38028e-10	1.46791e-07
	2	TDLBS34751.15152.15152.4.0.dta	4	2399.34	KLQETIEQK(1)-TKIEIGDTIR(2)	2399.34	null	7.22068e-08	5.72831e-12	0.003056	1.27368	6.50114e-09	0.000234223
	3	TDLBS34751.15298.15298.4.4.dta	4	2399.34	KLQETIEQK(1)-TKIEIGDTIR(2)	2399.34	null	3.33602e-08	2.934e-09	0.002082	0.867739	4.52523e-08	2.36237e-06
12	STN1(256)-STN1(268)	1	11
	1	TDLBS34751.22710.22710.4.0.dta	4	2669.49	KDTTSK(1)-AIHSIFKNAIQLLQEK(7)	2669.49	null	1.62163e-07	3.7062e-13	0.002189	0.820008	1.76499e-14	1.94962e-10
	2	TDLBS34751.22679.22679.5.0.dta	5	2669.49	KDTTSK(1)-AIHSIFKNAIQLLQEK(7)	2669.49	null	2.04827e-06	3.68229e-11	0.003352	1.25567	2.05028e-11	1.28761e-08
	3	TDLBS34751.20346.20346.5.0.dta	5	2670.48	KDTTSK(1)-AIHSIFKNAIQLLQEK(7)	2670.47	Deamidated[N](8)	7.00103e-06	2.96349e-09	0.005146	1.927	1.90141e-09	5.44752e-06
	4	TDLBS34751.22530.22530.4.0.dta	4	2669.49	KDTTSK(1)-AIHSIFKNAIQLLQEK(7)	2669.49	null	1.04091e-05	7.38437e-09	0.003934	1.47369	1.80803e-15	8.82597e-05
	5	TDLBS34751.25253.25253.4.0.dta	4	2670.47	KDTTSK(1)-AIHSIFKNAIQLLQEK(7)	2670.47	Deamidated[N](8)	0.0103566	9.20899e-08	-0.001322	-0.495044	4.00896e-08	0.00771825
	6	TDLBS34751.20375.20375.5.0.dta	5	2670.48	KDTTSK(1)-AIHSIFKNAIQLLQEK(7)	2670.47	Deamidated[N](8)	1.82463e-05	1.12851e-07	0.005873	2.19924	4.52012e-09	0.000149461
	7	TDLBS34751.25265.25265.5.0.dta	5	2670.47	KDTTSK(1)-AIHSIFKNAIQLLQEK(7)	2670.47	Deamidated[N](8)	0.0089686	1.4188e-05	0.003739	1.40013	3.19652e-09	0.00122047
	8	TDLBS34751.25337.25337.4.3.dta	4	2711.5	KDTTSK(1)-AIHSIFKNAIQLLQEK(7)	2711.5	Acetyl[AnyN-term](0)	2.74828e-09	6.15327e-05	0.005625	2.0745	9.9685e-10	0.000120637
	9	TDLBS34751.22497.22497.5.0.dta	5	2669.49	KDTTSK(1)-AIHSIFKNAIQLLQEK(7)	2669.49	null	0.0283455	0.000200177	0.003631	1.36019	1.15343e-05	0.0215337
	10	TDLBS34751.25279.25279.5.0.dta	5	2670.47	KDTTSK(1)-AIHSIFKNAIQLLQEK(7)	2670.47	Deamidated[N](8)	0.0245429	0.000375356	0.003666	1.37279	5.1194e-08	0.00340472
	11	TDLBS34751.25359.25359.4.2.dta	4	2711.5	KDTTSK(1)-AIHSIFKNAIQLLQEK(7)	2711.5	Acetyl[AnyN-term](0)	0.0148735	0.437569	0.007266	2.6797	5.43531e-05	0.00870294
13	STN1(213)-STN1(277)	1	3
	1	TDLBS34751.27533.27533.4.0.dta	4	3019.63	AKEFLMENR(2)-NAIQLLQEKGLVFQK(9)	3019.63	Oxidation[M](24)	8.08335e-07	6.21525e-13	0.002493	0.825598	0.000454461	2.05359e-09
	2	TDLBS34751.27456.27456.4.0.dta	4	3019.64	AKEFLMENR(2)-NAIQLLQEKGLVFQK(9)	3019.63	Oxidation[M](24)	0.000871651	5.6642e-09	0.00688	2.27843	0.000308638	0.000460759
	3	TDLBS34751.28778.28778.4.0.dta	4	3003.64	AKEFLMENR(2)-NAIQLLQEKGLVFQK(9)	3003.63	null	0.00593971	6.89528e-05	0.004887	1.62703	0.0213769	0.00055442
14	CTC1(566)-STN1(115)	1	1
	1	TDLBS34751.15682.15682.4.0.dta	4	2303.23	KAWASFDPK(1)-KLQETIEQK(1)	2303.23	null	4.8016e-11	8.09872e-13	0.000455	0.197549	1.73751e-15	6.33352e-11
15	STN1(115)-STN1(213)	1	1
	1	TDLBS34751.13412.13412.4.0.dta	4	2407.26	KLQETIEQK(1)-AKEFLMENR(2)	2407.25	Oxidation[M](6)	1.27745e-08	1.74826e-12	0.001462	0.607331	9.88353e-09	1.19973e-06
16	CTC1(1)-STN1(268)	1	2
	1	TDLBS34751.25271.25271.4.0.dta	4	2809.51	GPGSMAAGR(1)-AIHSIFKNAIQLLQEK(7)	2809.5	Oxidation[M](24)	6.66925e-12	8.88297e-11	0.002936	1.04503	6.87627e-21	3.93305e-10
	2	TDLBS34751.26648.26648.4.1.dta	4	2793.51	GPGSMAAGR(1)-AIHSIFKNAIQLLQEK(7)	2793.51	null	0.0104794	0.000348491	0.001146	0.410237	1	3.41917e-05
17	CTC1(687)-STN1(115)	1	2
	1	TDLBS34751.14992.14992.4.0.dta	4	2902.54	ELSMPGFIQKQQAR(10)-KLQETIEQK(1)	2902.53	Oxidation[M](4)	1.34607e-06	1.32121e-10	0.008449	2.91091	1.15211e-13	1.23438e-06
	2	TDLBS34751.14936.14936.4.0.dta	4	2902.54	ELSMPGFIQKQQAR(10)-KLQETIEQK(1)	2902.53	Oxidation[M](4)	2.7458e-12	1.60218e-09	0.008657	2.98257	1.60298e-13	3.42224e-10
18	CTC1(1)-CTC1(543)	1	3
	1	TDLBS34751.11444.11444.5.0.dta	5	3442.64	GPGSMAAGR(1)-NAHNEILEEPHHCPLQKYTR(17)	3442.64	Carbamidomethyl[C](13);Oxidation[M](28)	1.64618e-05	2.05084e-10	0.002724	0.791254	1.257e-06	5.91966e-10
	2	TDLBS34751.11439.11439.5.0.dta	5	3442.64	GPGSMAAGR(1)-NAHNEILEEPHHCPLQKYTR(17)	3442.64	Carbamidomethyl[C](13);Oxidation[M](28)	9.81956e-10	1.16925e-09	7e-06	0.002033	1.3205e-12	1.11e-10
	3	TDLBS34751.11426.11426.6.0.dta	6	3442.64	GPGSMAAGR(1)-NAHNEILEEPHHCPLQKYTR(17)	3442.64	Carbamidomethyl[C](13);Oxidation[M](28)	4.36402e-11	4.4784e-09	0.00199	0.578045	3.30897e-07	4.26776e-08
19	STN1(213)-STN1(298)	1	8
	1	TDLBS34751.11353.11353.4.0.dta	4	2203.08	AKEFLMENR(2)-EDKDLHR(3)	2203.08	Oxidation[M](6)	2.04605e-07	2.72768e-10	0.002135	0.969097	1.45374e-15	3.38512e-07
	2	TDLBS34751.11358.11358.5.2.dta	5	2203.08	AKEFLMENR(2)-EDKDLHR(3)	2203.08	Oxidation[M](6)	2.6347e-08	4.03316e-10	0.001386	0.629119	2.0583e-07	4.55953e-05
	3	TDLBS34751.11360.11360.5.0.dta	5	2203.08	AKEFLMENR(2)-EDKDLHR(3)	2203.08	Oxidation[M](6)	2.39805e-07	1.27873e-09	0.001319	0.598707	2.00306e-06	1.2795e-05
	4	TDLBS34751.13116.13116.4.2.dta	4	2187.09	AKEFLMENR(2)-EDKDLHR(3)	2187.09	null	1.43785e-05	4.95796e-07	0.002453	1.12158	1.97623e-05	0.000248685
	5	TDLBS34751.13073.13073.4.2.dta	4	2187.09	AKEFLMENR(2)-EDKDLHR(3)	2187.09	null	9.67914e-07	2.81288e-06	0.001225	0.560106	1.61906e-11	7.94089e-07
	6	TDLBS34751.13090.13090.5.0.dta	5	2187.09	AKEFLMENR(2)-EDKDLHR(3)	2187.09	null	6.67823e-07	1.53114e-05	0.001006	0.459973	4.19375e-06	2.89542e-06
	7	TDLBS34751.13333.13333.4.0.dta	4	2245.09	AKEFLMENR(2)-EDKDLHR(3)	2245.09	Oxidation[M](6);Acetyl[AnyN-term](12)	0.000864174	0.000266975	0.002332	1.03871	1.10887e-06	0.00652687
	8	TDLBS34751.13181.13181.4.0.dta	4	2245.09	AKEFLMENR(2)-EDKDLHR(3)	2245.09	Acetyl[AnyN-term](0);Oxidation[M](6)	0.0104374	0.515177	0.003094	1.37812	3.61427e-05	0.0645222
20	STN1(91)-STN1(115)	1	2
	1	TDLBS34751.11561.11561.4.0.dta	4	2755.49	KLNTESVSAAPSAAR(1)-KLQETIEQK(1)	2755.48	null	2.08259e-05	1.71784e-09	0.001979	0.718204	1.06733e-10	6.00386e-07
	2	TDLBS34751.11513.11513.4.0.dta	4	2755.49	KLNTESVSAAPSAAR(1)-KLQETIEQK(1)	2755.48	null	7.75578e-14	6.50651e-06	0.003807	1.38161	6.36399e-15	7.08324e-08
21	CTC1(566)-CTC1(687)	1	4
	1	TDLBS34751.23880.23880.4.0.dta	4	2819.46	KAWASFDPK(1)-ELSMPGFIQKQQAR(10)	2819.45	null	7.7571e-13	3.24224e-09	0.005806	2.05926	2.1028e-08	1.62076e-10
	2	TDLBS34751.23867.23867.4.1.dta	4	2819.46	KAWASFDPK(1)-ELSMPGFIQKQQAR(10)	2819.45	null	1.27519e-05	0.000763304	0.005042	1.78829	0.00408593	5.53238e-05
	3	TDLBS34751.22377.22377.4.1.dta	4	2861.47	KAWASFDPK(1)-ELSMPGFIQKQQAR(10)	2861.47	Acetyl[AnyN-term](0)	0.0483481	0.018429	0.00477	1.66698	0.0219837	4.79709e-05
	4	TDLBS34751.22422.22422.4.0.dta	4	2877.47	KAWASFDPK(1)-ELSMPGFIQKQQAR(10)	2877.46	Acetyl[AnyN-term](0);Oxidation[M](4)	0.0210043	0.0337817	0.012287	4.27008	0.0161559	6.27216e-05
22	CTC1(348)-CTC1(543)	1	11
	1	TDLBS34751.14265.14265.6.0.dta	6	3566.79	KDPESLVR(1)-NAHNEILEEPHHCPLQKYTR(17)	3566.78	Carbamidomethyl[C](13)	1.39966e-07	3.82847e-09	0.008432	2.36404	1.03685e-07	1.79361e-08
	2	TDLBS34751.14061.14061.5.0.dta	5	3566.78	KDPESLVR(1)-NAHNEILEEPHHCPLQKYTR(17)	3566.78	Carbamidomethyl[C](13)	7.63751e-09	1.9774e-08	-0.000664	-0.186162	1	1.17335e-10
	3	TDLBS34751.14211.14211.5.0.dta	5	3566.78	KDPESLVR(1)-NAHNEILEEPHHCPLQKYTR(17)	3566.78	Carbamidomethyl[C](13)	1.09618e-05	4.48968e-08	0.00428	1.19996	2.69457e-08	2.54362e-07
	4	TDLBS34751.15433.15433.6.2.dta	6	3567.77	KDPESLVR(1)-NAHNEILEEPHHCPLQKYTR(17)	3567.76	Deamidated[N](1);Carbamidomethyl[C](13)	2.22054e-06	1.08415e-07	0.004636	1.29941	2.07339e-05	2.76258e-06
	5	TDLBS34751.14111.14111.6.0.dta	6	3566.78	KDPESLVR(1)-NAHNEILEEPHHCPLQKYTR(17)	3566.78	Carbamidomethyl[C](13)	0.000321072	3.11895e-07	0.003187	0.893523	1	1.82879e-05
	6	TDLBS34751.15458.15458.5.0.dta	5	3567.77	KDPESLVR(1)-NAHNEILEEPHHCPLQKYTR(17)	3567.76	Deamidated[N](1);Carbamidomethyl[C](13)	1.83141e-06	2.36838e-06	0.007197	2.01723	2.34287e-06	3.36587e-05
	7	TDLBS34751.14715.14715.5.0.dta	5	3567.78	KDPESLVR(1)-NAHNEILEEPHHCPLQKYTR(17)	3567.76	Carbamidomethyl[C](13);Deamidated[Q](16)	0.000460671	0.000606366	0.01891	5.30024	6.41665e-07	1.31551e-06
	8	TDLBS34751.14626.14626.6.2.dta	6	3566.78	KDPESLVR(1)-NAHNEILEEPHHCPLQKYTR(17)	3566.78	Carbamidomethyl[C](13)	0.00953254	0.00231601	-0.005449	-1.52771	0.00598183	4.64694e-06
	9	TDLBS34751.14086.14086.6.2.dta	6	3566.78	KDPESLVR(1)-NAHNEILEEPHHCPLQKYTR(17)	3566.78	Carbamidomethyl[C](13)	0.0049413	0.00277333	0.002183	0.612037	0.0338057	2.25947e-05
	10	TDLBS34751.15307.15307.5.0.dta	5	3608.81	KDPESLVR(1)-NAHNEILEEPHHCPLQKYTR(17)	3608.79	Acetyl[AnyN-term](0);Carbamidomethyl[C](13)	0.0118527	0.0290462	0.021416	5.9344	0.00331878	5.48077e-05
	11	TDLBS34751.14103.14103.4.0.dta	4	3566.78	KDPESLVR(1)-NAHNEILEEPHHCPLQKYTR(17)	3566.78	Carbamidomethyl[C](13)	1.51255e-07	0.0731974	0.001146	0.321298	1	3.36894e-08
23	CTC1(1168)-STN1(213)	1	3
	1	TDLBS34751.15939.15939.4.0.dta	4	2651.46	KPSKIVPLEPPR(1)-AKEFLMENR(2)	2651.46	Oxidation[M](21)	1.98453e-07	3.88089e-09	0.003287	1.23969	5.55364e-11	6.87066e-11
	2	TDLBS34751.15711.15711.4.1.dta	4	2651.46	KPSKIVPLEPPR(1)-AKEFLMENR(2)	2651.46	Oxidation[M](21)	0.000298029	1.06068e-05	0.001181	0.445415	2.50694e-06	2.06241e-13
	3	TDLBS34751.17411.17411.4.2.dta	4	2635.47	KPSKIVPLEPPR(1)-AKEFLMENR(2)	2635.46	null	0.000233752	0.148663	0.003258	1.23622	0.000114416	8.11172e-05
24	STN1(91)-STN1(125)	1	1
	1	TDLBS34751.15498.15498.4.0.dta	4	2784.52	KLNTESVSAAPSAAR(1)-TKIEIGDTIR(2)	2784.51	null	7.0691e-16	4.0579e-09	0.006002	2.1555	4.31026e-10	1.67123e-05
25	CTC1(348)-CTC1(687)	1	1
	1	TDLBS34751.17629.17629.4.1.dta	4	2729.44	KDPESLVR(1)-ELSMPGFIQKQQAR(10)	2729.43	Oxidation[M](4)	1.19524e-07	7.94439e-09	0.006206	2.27374	7.22909e-08	1.50712e-06
26	CTC1(1)-STN1(91)	1	1
	1	TDLBS34751.12986.12986.3.0.dta	3	2442.25	GPGSMAAGR(1)-KLNTESVSAAPSAAR(1)	2442.24	null	2.67616e-08	8.92062e-09	0.006576	2.69261	6.63627e-08	2.34932e-11
27	CTC1(1)-His_MBP_POLA1N(216)	1	3
	1	TDLBS34751.15236.15236.4.1.dta	4	3112.41	GPGSMAAGR(1)-NKHMNADTDYSIAEAAFNK(2)	3112.41	Oxidation[M](4);Oxidation[M](27)	1.03647e-11	2.20181e-08	0.004483	1.44036	2.86169e-10	6.19374e-08
	2	TDLBS34751.16875.16875.4.2.dta	4	3096.43	GPGSMAAGR(1)-NKHMNADTDYSIAEAAFNK(2)	3096.41	Oxidation[M](27)	5.17912e-09	0.000135871	0.018773	6.06282	4.61914e-10	6.17709e-09
	3	TDLBS34751.15245.15245.4.1.dta	4	3113.41	GPGSMAAGR(1)-NKHMNADTDYSIAEAAFNK(2)	3113.39	Oxidation[M](4);Deamidated[N](5);Oxidation[M](27)	4.60575e-06	0.00198857	0.020486	6.57996	1	2.19379e-08
28	CTC1(566)-STN1(298)	1	1
	1	TDLBS34751.13753.13753.4.2.dta	4	2099.06	KAWASFDPK(1)-EDKDLHR(3)	2099.06	null	3.08705e-08	2.70657e-08	0.001632	0.777493	1.31658e-12	3.03481e-06
29	CTC1(348)-CTC1(1058)	1	1
	1	TDLBS34751.10005.10005.4.0.dta	4	1829.96	KDPESLVR(1)-QGKCTR(3)	1829.95	Carbamidomethyl[C](15)	5.39405e-06	2.88718e-08	0.003777	2.06399	3.39003e-08	0.000246745
30	CTC1(1)-CTC1(36)	1	2
	1	TDLBS34751.25173.25173.4.0.dta	4	3450.8	GPGSMAAGR(1)-TLCPAVKEPNVQLTPLVIDCVK(7)	3450.78	Carbamidomethyl[C](3);Carbamidomethyl[C](20);Oxidation[M](30)	1.43341e-09	2.91503e-08	0.016276	4.71662	1.02882e-13	5.26792e-12
	2	TDLBS34751.26502.26502.4.1.dta	4	3434.78	GPGSMAAGR(1)-TLCPAVKEPNVQLTPLVIDCVK(7)	3434.78	Carbamidomethyl[C](3);Carbamidomethyl[C](20)	1.49705e-06	1.28263e-05	-0.002943	-0.856822	4.468e-05	3.55801e-10
31	CTC1(36)-CTC1(687)	1	2
	1	TDLBS34751.25828.25828.4.1.dta	4	4280.25	TLCPAVKEPNVQLTPLVIDCVK(7)-ELSMPGFIQKQQAR(10)	4280.25	Carbamidomethyl[C](3);Carbamidomethyl[C](20);Oxidation[M](29)	1.31541e-08	5.87191e-08	-0.000384	-0.089714	2.23851e-13	4.87887e-12
	2	TDLBS34751.25821.25821.4.1.dta	4	4280.25	TLCPAVKEPNVQLTPLVIDCVK(7)-ELSMPGFIQKQQAR(10)	4280.25	Carbamidomethyl[C](3);Carbamidomethyl[C](20);Oxidation[M](29)	0.00107335	2.57667e-05	0.002063	0.481981	1.27585e-16	1.54324e-05
32	CTC1(1171)-STN1(277)	1	1
	1	TDLBS34751.26135.26135.5.0.dta	5	3226.89	KPSKIVPLEPPR(4)-NAIQLLQEKGLVFQK(9)	3226.89	null	1.48294e-09	6.02237e-08	0.002382	0.738171	1.03922e-07	2.35851e-09
33	STN1(189)-STN1(213)	1	8
	1	TDLBS34751.31939.31939.4.0.dta	4	5076.55	VYDQPFHSSALEKEEALSNPGALDLPSLTSLLSEK(13)-AKEFLMENR(2)	5076.54	Oxidation[M](44)	9.65555e-05	1.1947e-07	0.011547	2.27458	5.35753e-18	0.000149371
	2	TDLBS34751.33129.33129.5.1.dta	5	5061.56	VYDQPFHSSALEKEEALSNPGALDLPSLTSLLSEK(13)-AKEFLMENR(2)	5061.53	Deamidated[N](19)	1.26336e-05	5.46389e-05	0.031257	6.17541	1	2.92778e-05
	3	TDLBS34751.33047.33047.4.1.dta	4	5060.55	VYDQPFHSSALEKEEALSNPGALDLPSLTSLLSEK(13)-AKEFLMENR(2)	5060.54	null	1	0.000216626	0.007723	1.52612	1	0.000114973
	4	TDLBS34751.32909.32909.5.1.dta	5	5061.57	VYDQPFHSSALEKEEALSNPGALDLPSLTSLLSEK(13)-AKEFLMENR(2)	5061.53	Deamidated[N](19)	2.19394e-09	0.0189038	0.037927	7.49319	1	1.52669e-05
	5	TDLBS34751.32091.32091.5.0.dta	5	5077.55	VYDQPFHSSALEKEEALSNPGALDLPSLTSLLSEK(13)-AKEFLMENR(2)	5077.52	Deamidated[N](19);Oxidation[M](44)	4.79964e-06	0.0395016	0.029626	5.83473	1	2.12731e-08
	6	TDLBS34751.34700.34700.4.1.dta	4	5103.57	VYDQPFHSSALEKEEALSNPGALDLPSLTSLLSEK(13)-AKEFLMENR(2)	5103.54	Acetyl[AnyN-term](0);Deamidated[Q](4)	0.00168263	0.339492	0.02577	5.04944	1	0.00178542
	7	TDLBS34751.35010.35010.4.0.dta	4	5119.57	VYDQPFHSSALEKEEALSNPGALDLPSLTSLLSEK(13)-AKEFLMENR(2)	5119.53	Acetyl[AnyN-term](0);Deamidated[N](19);Oxidation[M](44)	1	0.346857	0.032011	6.25272	1	1
	8	TDLBS34751.32947.32947.4.1.dta	4	5061.55	VYDQPFHSSALEKEEALSNPGALDLPSLTSLLSEK(13)-AKEFLMENR(2)	5061.53	Deamidated[N](19)	1	0.382801	0.020586	4.06715	1	0.000121992
34	CTC1(687)-His_MBP_POLA1N(116)	1	5
	1	TDLBS34751.38860.38860.4.0.dta	4	4140.21	ELSMPGFIQKQQAR(10)-YNGKLIAYPIAVEALSLIYNK(4)	4140.21	Oxidation[M](28);Deamidated[Q](33)	0.000998257	1.22973e-07	0.004742	1.14535	8.06162e-11	0.000174507
	2	TDLBS34751.37050.37050.4.0.dta	4	4139.24	ELSMPGFIQKQQAR(10)-YNGKLIAYPIAVEALSLIYNK(4)	4139.22	Oxidation[M](28)	6.42473e-05	1.33058e-05	0.014814	3.57893	1.521e-11	1.38511e-06
	3	TDLBS34751.42620.42620.4.3.dta	4	4123.21	ELSMPGFIQKQQAR(10)-YNGKLIAYPIAVEALSLIYNK(4)	4123.23	null	0.0169983	0.000153354	-0.017158	-4.1613	1.72903e-13	1.00259e-09
	4	TDLBS34751.37007.37007.4.1.dta	4	4139.25	ELSMPGFIQKQQAR(10)-YNGKLIAYPIAVEALSLIYNK(4)	4139.22	Oxidation[M](28)	1	0.000158338	0.026263	6.34491	1	0.000547735
	5	TDLBS34751.38070.38070.4.1.dta	4	4140.21	ELSMPGFIQKQQAR(10)-YNGKLIAYPIAVEALSLIYNK(4)	4140.21	Oxidation[M](28);Deamidated[Q](33)	0.00187734	0.0540935	-0.000504	-0.121733	0.000869537	0.00014859
35	CTC1(1)-CTC1(51)	1	7
	1	TDLBS34751.35713.35713.4.0.dta	4	3608.87	GPGSMAAGR(1)-EPNVQLTPLVIDCVKTVWLSQGR(15)	3608.86	Carbamidomethyl[C](13);Oxidation[M](31)	3.60129e-09	1.45863e-07	0.009358	2.59307	1	6.30243e-08
	2	TDLBS34751.36875.36875.4.1.dta	4	3592.89	GPGSMAAGR(1)-EPNVQLTPLVIDCVKTVWLSQGR(15)	3592.86	Carbamidomethyl[C](13)	1.58196e-05	4.51907e-06	0.032772	9.12142	1.27343e-08	0.000951712
	3	TDLBS34751.32616.32616.4.0.dta	4	3552.82	GPGSMAAGR(1)-EPNVQLTPLVIDCVKTVWLSQGR(15)	3552.82	Deamidated[Q](5);Oxidation[M](31)	3.13592e-06	8.88138e-05	-0.002563	-0.721399	2.99948e-05	0.000196904
	4	TDLBS34751.36880.36880.4.0.dta	4	3592.89	GPGSMAAGR(1)-EPNVQLTPLVIDCVKTVWLSQGR(15)	3592.86	Carbamidomethyl[C](13)	1.30685e-06	0.000132743	0.032782	9.1242	1	1.58987e-05
	5	TDLBS34751.35929.35929.4.0.dta	4	3608.86	GPGSMAAGR(1)-EPNVQLTPLVIDCVKTVWLSQGR(15)	3608.86	Carbamidomethyl[C](13);Oxidation[M](31)	7.18575e-06	0.000236383	0.001638	0.453883	1	0.000606732
	6	TDLBS34751.35643.35643.4.1.dta	4	3609.86	GPGSMAAGR(1)-EPNVQLTPLVIDCVKTVWLSQGR(15)	3609.84	Deamidated[Q](5);Carbamidomethyl[C](13);Oxidation[M](31)	0.00111805	0.00790895	0.018979	5.25757	0.000134419	0.000163984
	7	TDLBS34751.35647.35647.4.1.dta	4	3609.86	GPGSMAAGR(1)-EPNVQLTPLVIDCVKTVWLSQGR(15)	3609.84	Deamidated[N](3);Carbamidomethyl[C](13);Oxidation[M](31)	0.04473	0.365607	0.021358	5.9166	1	0.0320131
36	His_MBP_POLA1N(102)-His_MBP_POLA1N(319)	1	2
	1	TDLBS34751.30849.30849.5.0.dta	5	3955.05	AFQDKLYPFTWDAVR(5)-DKPLGAVALKSYEEELAK(10)	3955.05	null	0.00160142	1.96638e-07	-0.003721	-0.940822	2.91672e-06	8.72838e-12
	2	TDLBS34751.30819.30819.5.0.dta	5	3955.04	AFQDKLYPFTWDAVR(5)-DKPLGAVALKSYEEELAK(10)	3955.05	null	0.00101648	4.26272e-06	-0.012375	-3.12891	0.00268834	3.55201e-13
37	CTC1(687)-STN1(283)	1	1
	1	TDLBS34751.27205.27205.4.3.dta	4	3935.96	ELSMPGFIQKQQAR(10)-GLVFQKDDGFDNLYYVTR(6)	3935.96	Oxidation[M](25)	2.78493e-05	2.30872e-07	-0.00481	-1.22206	2.88993e-10	2.30008e-07
38	CTC1(442)-STN1(115)	1	2
	1	TDLBS34751.6958.6958.4.0.dta	4	2221.19	QKPGAHSSR(2)-KLQETIEQK(1)	2221.19	null	1.18601e-08	2.58286e-07	-0.002131	-0.959394	1.12131e-07	9.12683e-08
	2	TDLBS34751.6977.6977.4.2.dta	4	2221.19	QKPGAHSSR(2)-KLQETIEQK(1)	2221.19	null	0.00715772	0.449323	0.001366	0.614985	0.0384972	0.000917416
39	His_MBP_POLA1N(151)-His_MBP_POLA1N(216)	1	7
	1	TDLBS34751.24974.24974.5.0.dta	5	3848.87	TWEEIPALDKELK(10)-NKHMNADTDYSIAEAAFNK(2)	3848.87	null	2.67988e-05	2.58544e-07	-0.000976	-0.253581	7.39254e-08	9.1792e-06
	2	TDLBS34751.23885.23885.5.0.dta	5	3864.87	TWEEIPALDKELK(10)-NKHMNADTDYSIAEAAFNK(2)	3864.86	Oxidation[M](4)	0.0105758	5.9239e-07	0.005554	1.43705	3.45786e-11	0.00785211
	3	TDLBS34751.24094.24094.5.0.dta	5	3864.87	TWEEIPALDKELK(10)-NKHMNADTDYSIAEAAFNK(2)	3864.86	Oxidation[M](4)	2.56662e-05	1.23492e-06	0.00417	1.07895	3.82148e-08	0.000187318
	4	TDLBS34751.23917.23917.4.0.dta	4	3864.87	TWEEIPALDKELK(10)-NKHMNADTDYSIAEAAFNK(2)	3864.86	Oxidation[M](4)	1	3.9294e-05	0.006738	1.7434	1	1
	5	TDLBS34751.24133.24133.4.0.dta	4	3864.87	TWEEIPALDKELK(10)-NKHMNADTDYSIAEAAFNK(2)	3864.86	Oxidation[M](4)	0.000413127	0.00023421	0.003132	0.810378	1.14064e-05	0.00030674
	6	TDLBS34751.24068.24068.4.1.dta	4	3864.87	TWEEIPALDKELK(10)-NKHMNADTDYSIAEAAFNK(2)	3864.86	Oxidation[M](4)	0.000443719	0.000720921	0.007838	2.02801	0.000140034	0.000450258
	7	TDLBS34751.26422.26422.4.0.dta	4	3907.88	TWEEIPALDKELK(10)-NKHMNADTDYSIAEAAFNK(2)	3907.86	Deamidated[N](1);Oxidation[M](4);Acetyl[AnyN-term](22)	1	0.0112538	0.024482	6.26481	1	5.5701e-05
40	CTC1(442)-His_MBP_POLA1N(203)	1	3
	1	TDLBS34751.31339.31339.5.0.dta	5	3220.74	QKPGAHSSR(2)-DVGVDNAGAKAGLTFLVDLIK(10)	3220.73	null	1.309e-05	5.69618e-07	0.007546	2.34294	3.52971e-13	0.00015872
	2	TDLBS34751.31369.31369.5.0.dta	5	3220.74	QKPGAHSSR(2)-DVGVDNAGAKAGLTFLVDLIK(10)	3220.73	null	0.000363117	2.3062e-05	0.003864	1.19973	1	2.99452e-05
	3	TDLBS34751.31404.31404.5.0.dta	5	3220.73	QKPGAHSSR(2)-DVGVDNAGAKAGLTFLVDLIK(10)	3220.73	null	0.000386732	3.90043e-05	0.001941	0.602658	0.000603702	1.15578e-06
41	CTC1(560)-STN1(283)	1	1
	1	TDLBS34751.31787.31787.4.1.dta	4	4390.24	LQTPSSFPTLATLKEEGQR(14)-GLVFQKDDGFDNLYYVTR(6)	4390.22	null	1	6.59027e-07	0.011325	2.57959	1	1
42	STN1(283)-STN1(298)	1	12
	1	TDLBS34751.25399.25399.4.0.dta	4	3241.59	GLVFQKDDGFDNLYYVTR(6)-EDKDLHR(3)	3241.58	Acetyl[AnyN-term](21)	0.000105047	6.80321e-07	0.005126	1.58133	6.11096e-12	1.10063e-05
	2	TDLBS34751.23365.23365.4.1.dta	4	3199.57	GLVFQKDDGFDNLYYVTR(6)-EDKDLHR(3)	3199.57	null	1.19226e-06	3.95589e-06	0.000141	0.044068	4.85513e-13	0.00204158
	3	TDLBS34751.23355.23355.5.0.dta	5	3199.58	GLVFQKDDGFDNLYYVTR(6)-EDKDLHR(3)	3199.57	null	3.84823e-08	5.21795e-06	0.006123	1.91369	1.83922e-06	1.29821e-05
	4	TDLBS34751.23892.23892.4.1.dta	4	3199.57	GLVFQKDDGFDNLYYVTR(6)-EDKDLHR(3)	3199.57	null	0.0020591	5.91035e-06	0.001857	0.580391	9.37699e-10	0.00742614
	5	TDLBS34751.23359.23359.5.0.dta	5	3199.58	GLVFQKDDGFDNLYYVTR(6)-EDKDLHR(3)	3199.57	null	1.89648e-09	2.21135e-05	0.006289	1.96558	6.00371e-07	2.81653e-05
	6	TDLBS34751.25213.25213.4.0.dta	4	3241.58	GLVFQKDDGFDNLYYVTR(6)-EDKDLHR(3)	3241.58	Acetyl[AnyN-term](21)	0.00133019	2.26801e-05	0.003604	1.1118	5.07984e-08	0.000456817
	7	TDLBS34751.23448.23448.5.0.dta	5	3199.58	GLVFQKDDGFDNLYYVTR(6)-EDKDLHR(3)	3199.57	null	0.000136915	6.7466e-05	0.005892	1.8415	1.92104e-14	0.00262431
	8	TDLBS34751.23919.23919.4.1.dta	4	3199.57	GLVFQKDDGFDNLYYVTR(6)-EDKDLHR(3)	3199.57	null	1.11988e-06	7.35075e-05	-0.002152	-0.672591	1	0.00485187
	9	TDLBS34751.25205.25205.4.1.dta	4	3242.59	GLVFQKDDGFDNLYYVTR(6)-EDKDLHR(3)	3242.56	Deamidated[Q](5);Acetyl[AnyN-term](21)	0.000778394	0.000134127	0.025237	7.78304	1	0.000177622
	10	TDLBS34751.23875.23875.5.0.dta	5	3199.57	GLVFQKDDGFDNLYYVTR(6)-EDKDLHR(3)	3199.57	null	0.000759047	0.00042729	0.003899	1.2186	7.80245e-08	0.000802771
	11	TDLBS34751.25323.25323.5.0.dta	5	3241.58	GLVFQKDDGFDNLYYVTR(6)-EDKDLHR(3)	3241.58	Acetyl[AnyN-term](21)	0.000262438	0.000439286	0.003598	1.10995	1.95872e-07	0.000446446
	12	TDLBS34751.23848.23848.4.0.dta	4	3199.6	GLVFQKDDGFDNLYYVTR(6)-EDKDLHR(3)	3199.57	null	0.0179191	0.0652014	0.026134	8.16797	1	0.00317018
43	STN1(1)-STN1(38)	1	2
	1	TDLBS34751.17076.17076.3.0.dta	3	2021.96	MQPGSSR(1)-DILDMKESR(6)	2021.96	Oxidation[M](5)	1.60576e-06	7.86557e-07	-0.000826	-0.408514	7.60131e-09	3.72026e-08
	2	TDLBS34751.17179.17179.3.0.dta	3	2021.97	MQPGSSR(1)-DILDMKESR(6)	2021.96	Oxidation[M](5)	0.000357979	0.00879333	0.005108	2.52626	0.00482762	0.000525253
44	CTC1(1)-STN1(283)	1	2
	1	TDLBS34751.28104.28104.3.0.dta	3	3090.51	GPGSMAAGR(1)-GLVFQKDDGFDNLYYVTR(6)	3090.5	null	1.4164e-08	1.39168e-06	0.008826	2.85585	2.3225e-16	2.23591e-06
	2	TDLBS34751.28121.28121.3.0.dta	3	3090.51	GPGSMAAGR(1)-GLVFQKDDGFDNLYYVTR(6)	3090.5	null	8.23631e-05	5.22422e-06	0.008766	2.83643	1	2.9781e-06
45	STN1(115)-STN1(154)	1	1
	1	TDLBS34751.21832.21832.5.0.dta	5	3785.99	KLQETIEQK(1)-EIHATTYYKVDDPVWNIQIAR(9)	3785.97	null	0.012853	1.76316e-06	0.012555	3.31619	7.0168e-09	0.00508041
46	STN1(255)-STN1(268)	1	5
	1	TDLBS34751.39701.39701.6.2.dta	6	6101.19	VQSFYQQELEMVESLLSLANQPVIHSASSDQVNFKK(35)-AIHSIFKNAIQLLQEK(7)	6101.16	Oxidation[M](11);Deamidated[Q](21)	1	2.04482e-06	0.03068	5.02855	1	4.91134e-05
	2	TDLBS34751.39492.39492.6.0.dta	6	6100.17	VQSFYQQELEMVESLLSLANQPVIHSASSDQVNFKK(35)-AIHSIFKNAIQLLQEK(7)	6100.17	Oxidation[M](11)	1	1.44818e-05	-0.001874	-0.307204	1	1
	3	TDLBS34751.39502.39502.5.0.dta	5	6101.2	VQSFYQQELEMVESLLSLANQPVIHSASSDQVNFKK(35)-AIHSIFKNAIQLLQEK(7)	6101.16	Oxidation[M](11);Deamidated[N](33)	1	0.00150693	0.040121	6.57597	8.5553e-05	1
	4	TDLBS34751.39619.39619.5.0.dta	5	6101.18	VQSFYQQELEMVESLLSLANQPVIHSASSDQVNFKK(35)-AIHSIFKNAIQLLQEK(7)	6101.16	Oxidation[M](11);Deamidated[N](20)	1	0.011376	0.020311	3.32904	0.140945	1
	5	TDLBS34751.39399.39399.5.1.dta	5	6101.18	VQSFYQQELEMVESLLSLANQPVIHSASSDQVNFKK(35)-AIHSIFKNAIQLLQEK(7)	6101.16	Oxidation[M](11);Deamidated[N](20)	0.0532419	0.197114	0.018316	3.00205	0.050839	1
47	CTC1(476)-STN1(298)	1	2
	1	TDLBS34751.39836.39836.5.0.dta	5	3367.78	QLGLPLYLWATKALEELACK(12)-EDKDLHR(3)	3367.76	Deamidated[Q](1);Carbamidomethyl[C](19)	1.34405e-08	2.56641e-06	0.019081	5.66578	1	0.00501679
	2	TDLBS34751.39741.39741.5.0.dta	5	3366.79	QLGLPLYLWATKALEELACK(12)-EDKDLHR(3)	3366.78	Carbamidomethyl[C](19)	7.54561e-06	3.10929e-05	0.012641	3.75463	1	0.056217
48	CTC1(677)-CTC1(1058)	1	3
	1	TDLBS34751.20743.20743.4.1.dta	4	2871.42	SSFPSWKELSMPGFIQK(7)-QGKCTR(3)	2871.42	Oxidation[M](11);Carbamidomethyl[C](24)	0.000623608	2.7835e-06	0.003737	1.30145	7.03567e-09	0.000831962
	2	TDLBS34751.20704.20704.4.0.dta	4	2871.42	SSFPSWKELSMPGFIQK(7)-QGKCTR(3)	2871.42	Oxidation[M](11);Carbamidomethyl[C](24)	1.72693e-05	0.0191291	0.007824	2.72479	0.000614674	0.00285359
	3	TDLBS34751.20745.20745.4.0.dta	4	2871.42	SSFPSWKELSMPGFIQK(7)-QGKCTR(3)	2871.42	Oxidation[M](11);Carbamidomethyl[C](24)	0.028359	0.0282254	0.003187	1.1099	4.3929e-07	0.0604121
49	CTC1(574)-CTC1(677)	1	4
	1	TDLBS34751.36797.36797.4.0.dta	4	5066.55	AWASFDPKALLPLPEASYLPSCQLNR(8)-SSFPSWKELSMPGFIQK(7)	5066.55	Carbamidomethyl[C](22);Oxidation[M](40)	1	3.15002e-06	0.005469	1.07943	1	1
	2	TDLBS34751.38839.38839.4.0.dta	4	5050.57	AWASFDPKALLPLPEASYLPSCQLNR(8)-SSFPSWKELSMPGFIQK(7)	5050.55	Carbamidomethyl[C](22)	1	5.87734e-06	0.021243	4.20608	1	1
	3	TDLBS34751.38763.38763.4.0.dta	4	5050.57	AWASFDPKALLPLPEASYLPSCQLNR(8)-SSFPSWKELSMPGFIQK(7)	5050.55	Carbamidomethyl[C](22)	7.62444e-05	0.000173995	0.013965	2.76504	1.46018e-07	9.89879e-05
	4	TDLBS34751.36861.36861.5.0.dta	5	5066.56	AWASFDPKALLPLPEASYLPSCQLNR(8)-SSFPSWKELSMPGFIQK(7)	5066.55	Carbamidomethyl[C](22);Oxidation[M](40)	0.00414274	0.00213989	0.011511	2.27196	0.000460153	8.33721e-06
50	CTC1(442)-CTC1(1058)	1	1
	1	TDLBS34751.3898.3898.4.0.dta	4	1853.95	QKPGAHSSR(2)-QGKCTR(3)	1853.94	Carbamidomethyl[C](16)	0.000446585	3.74794e-06	0.009763	5.26608	2.88834e-05	0.000367796
51	CTC1(1168)-STN1(298)	1	1
	1	TDLBS34751.11745.11745.5.0.dta	5	2410.35	KPSKIVPLEPPR(1)-EDKDLHR(3)	2410.35	null	1.75606e-13	3.86479e-06	0.003482	1.44461	1.26908e-07	2.86334e-06
52	CTC1(566)-CTC1(1058)	1	1
	1	TDLBS34751.12239.12239.4.1.dta	4	1935.97	KAWASFDPK(1)-QGKCTR(3)	1935.97	Carbamidomethyl[C](16)	1.20114e-05	4.66788e-06	-0.000761	-0.393084	6.6543e-05	3.05284e-05
53	CTC1(560)-CTC1(566)	1	2
	1	TDLBS34751.26797.26797.4.0.dta	4	3289.71	LQTPSSFPTLATLKEEGQR(14)-KAWASFDPK(1)	3289.71	null	1.02603e-05	5.74084e-06	0.003226	0.980634	1	3.36523e-06
	2	TDLBS34751.26812.26812.4.0.dta	4	3289.71	LQTPSSFPTLATLKEEGQR(14)-KAWASFDPK(1)	3289.71	null	2.66593e-08	1.44356e-05	0.004293	1.30498	1.51853e-11	1.23218e-09
54	CTC1(687)-His_MBP_POLA1N(680)	1	2
	1	TDLBS34751.17449.17449.4.0.dta	4	3518.71	ELSMPGFIQKQQAR(10)-ESEPAEEVKQEADSGK(9)	3518.7	Oxidation[M](23)	0.000207323	5.92633e-06	0.019197	5.45571	6.80291e-08	6.19426e-06
	2	TDLBS34751.17433.17433.4.0.dta	4	3518.71	ELSMPGFIQKQQAR(10)-ESEPAEEVKQEADSGK(9)	3518.7	Oxidation[M](23)	0.00176668	0.00538531	0.015764	4.48007	0.00194653	0.000360236
55	CTC1(566)-STN1(91)	1	1
	1	TDLBS34751.15953.15953.4.0.dta	4	2688.41	KAWASFDPK(1)-KLNTESVSAAPSAAR(1)	2688.4	null	6.06851e-09	6.05997e-06	0.006585	2.44941	1.58713e-10	1.33829e-08
56	His_MBP_POLA1N(116)-His_MBP_POLA1N(189)	1	4
	1	TDLBS34751.36692.36692.4.0.dta	4	3619.94	YNGKLIAYPIAVEALSLIYNK(4)-YENGKYDIK(5)	3619.93	null	0.000704889	8.41068e-06	0.007478	2.06579	3.42613e-06	0.000180487
	2	TDLBS34751.38128.38128.4.1.dta	4	3620.93	YNGKLIAYPIAVEALSLIYNK(4)-YENGKYDIK(5)	3620.91	Deamidated[N](27)	0.0291777	0.000790622	0.013457	3.71646	0.000382869	0.00498847
	3	TDLBS34751.43313.43313.4.2.dta	4	3663.93	YNGKLIAYPIAVEALSLIYNK(4)-YENGKYDIK(5)	3663.91	Acetyl[AnyN-term](0);Deamidated[N](2);Deamidated[N](27)	0.0295908	0.041758	0.025349	6.91857	1	0.017627
	4	TDLBS34751.43206.43206.4.1.dta	4	3662.91	YNGKLIAYPIAVEALSLIYNK(4)-YENGKYDIK(5)	3662.92	Acetyl[AnyN-term](0);Deamidated[N](27)	0.00901442	0.13671	-0.017146	-4.68096	0.000342203	0.0538837
57	CTC1(476)-CTC1(1058)	1	2
	1	TDLBS34751.39988.39988.4.0.dta	4	3203.7	QLGLPLYLWATKALEELACK(12)-QGKCTR(3)	3203.7	Carbamidomethyl[C](19);Carbamidomethyl[C](27)	0.00102345	1.08374e-05	0.007674	2.39536	4.00381e-12	0.00328576
	2	TDLBS34751.39780.39780.4.0.dta	4	3203.71	QLGLPLYLWATKALEELACK(12)-QGKCTR(3)	3203.7	Carbamidomethyl[C](19);Carbamidomethyl[C](27)	0.00472343	0.00719677	0.009775	3.05116	9.17569e-10	0.000802424
58	CTC1(687)-CTC1(1058)	1	2
	1	TDLBS34751.11768.11768.4.0.dta	4	2535.29	ELSMPGFIQKQQAR(10)-QGKCTR(3)	2535.28	Oxidation[M](4);Carbamidomethyl[C](21)	6.82646e-08	1.22032e-05	0.005988	2.36187	7.73907e-09	4.32973e-08
	2	TDLBS34751.16238.16238.4.1.dta	4	2519.29	ELSMPGFIQKQQAR(10)-QGKCTR(3)	2519.29	Carbamidomethyl[C](21)	5.91484e-05	0.00520421	0.004109	1.63102	1.96947e-12	1.03923e-05
59	CTC1(566)-His_MBP_POLA1N(193)	1	2
	1	TDLBS34751.20869.20869.4.1.dta	4	2651.34	KAWASFDPK(1)-YDIKDVGVDNAGAK(4)	2651.34	null	0.000215714	1.4908e-05	0.002895	1.0919	1.51401e-07	0.000103402
	2	TDLBS34751.20927.20927.4.0.dta	4	2651.34	KAWASFDPK(1)-YDIKDVGVDNAGAK(4)	2651.34	null	0.00380526	0.61203	0.009714	3.66382	0.00376595	0.00469912
60	His_MBP_POLA1N(141)-His_MBP_POLA1N(340)	1	4
	1	TDLBS34751.31747.31747.5.0.dta	5	5429.71	DLLPNPPKTWEEIPALDK(8)-IAATMENAQKGEIMPNIPQMSAFWYAVR(10)	5429.68	Oxidation[M](5);Oxidation[M](14);Oxidation[M](20);Deamidated[N](36)	0.0211977	1.72566e-05	0.035994	6.62912	2.79724e-11	0.00120078
	2	TDLBS34751.31708.31708.5.0.dta	5	5429.7	DLLPNPPKTWEEIPALDK(8)-IAATMENAQKGEIMPNIPQMSAFWYAVR(10)	5429.68	Oxidation[M](5);Oxidation[M](14);Oxidation[M](20);Deamidated[N](36)	1	4.14161e-05	0.020628	3.79912	1	1
	3	TDLBS34751.31742.31742.4.1.dta	4	5429.71	DLLPNPPKTWEEIPALDK(8)-IAATMENAQKGEIMPNIPQMSAFWYAVR(10)	5429.68	Oxidation[M](5);Oxidation[M](14);Oxidation[M](20);Deamidated[N](36)	0.00110592	0.000425458	0.033837	6.23186	3.75946e-08	4.74157e-05
	4	TDLBS34751.31658.31658.5.1.dta	5	5429.72	DLLPNPPKTWEEIPALDK(8)-IAATMENAQKGEIMPNIPQMSAFWYAVR(10)	5429.68	Oxidation[M](5);Oxidation[M](14);Oxidation[M](20);Deamidated[N](36)	0.00102256	0.000915476	0.037255	6.86137	4.7611e-10	0.000224837
61	His_MBP_POLA1N(39)-His_MBP_POLA1N(43)	1	3
	1	TDLBS34751.14721.14721.4.0.dta	4	2210.17	GYNGLAEVGKK(10)-FEKDTGIK(3)	2210.17	null	9.66842e-08	1.9167e-05	0.002706	1.22434	8.52351e-08	4.85316e-29
	2	TDLBS34751.15985.15985.4.2.dta	4	2211.16	GYNGLAEVGKK(10)-FEKDTGIK(3)	2211.15	Deamidated[N](3)	7.83956e-07	5.718e-05	0.003356	1.51776	4.70177e-08	1
	3	TDLBS34751.15611.15611.4.0.dta	4	2211.16	GYNGLAEVGKK(10)-FEKDTGIK(3)	2211.15	Deamidated[N](3)	0.0233727	0.605152	0.004591	2.07629	0.000716432	0.0152485
62	CTC1(687)-His_MBP_POLA1N(56)	1	2
	1	TDLBS34751.14653.14653.5.0.dta	5	3209.66	ELSMPGFIQKQQAR(10)-VTVEHPDKLEEK(8)	3209.65	Oxidation[M](4)	0.00163198	2.00954e-05	0.004615	1.43785	4.55299e-06	0.0076756
	2	TDLBS34751.14667.14667.5.0.dta	5	3209.65	ELSMPGFIQKQQAR(10)-VTVEHPDKLEEK(8)	3209.65	Oxidation[M](4)	0.000644501	0.000856268	0.001307	0.407209	9.34161e-08	0.0464026
63	STN1(55)-STN1(91)	1	4
	1	TDLBS34751.26360.26360.4.1.dta	4	4444.44	QVPGVFLYNGHPIKQVDVLGTVIGVR(14)-KLNTESVSAAPSAAR(1)	4444.43	null	1	2.07012e-05	0.006573	1.47893	1	1.13094e-09
	2	TDLBS34751.27380.27380.5.1.dta	5	4445.42	QVPGVFLYNGHPIKQVDVLGTVIGVR(14)-KLNTESVSAAPSAAR(1)	4445.42	Deamidated[N](9)	0.000319185	3.49031e-05	0.005951	1.33868	1	6.06557e-24
	3	TDLBS34751.26333.26333.5.1.dta	5	4444.44	QVPGVFLYNGHPIKQVDVLGTVIGVR(14)-KLNTESVSAAPSAAR(1)	4444.43	null	8.83122e-10	8.18099e-05	0.009247	2.08058	1	3.47202e-07
	4	TDLBS34751.26327.26327.5.2.dta	5	4444.44	QVPGVFLYNGHPIKQVDVLGTVIGVR(14)-KLNTESVSAAPSAAR(1)	4444.43	null	0.0023045	0.000137132	0.009183	2.06618	1	9.22522e-09
64	CTC1(476)-CTC1(687)	1	1
	1	TDLBS34751.41061.41061.4.1.dta	4	4103.17	QLGLPLYLWATKALEELACK(12)-ELSMPGFIQKQQAR(10)	4103.17	Carbamidomethyl[C](19);Oxidation[M](27)	1	3.65096e-05	-0.00324	-0.789633	1	0.000158292
65	CTC1(442)-CTC1(687)	1	1
	1	TDLBS34751.10568.10568.5.0.dta	5	2753.41	QKPGAHSSR(2)-ELSMPGFIQKQQAR(10)	2753.42	Oxidation[M](4)	0.000117036	5.26748e-05	-8.8e-05	-0.03196	2.90597e-05	0.000240308
66	CTC1(242)-His_MBP_POLA1N(671)	1	1
	1	TDLBS34751.15082.15082.4.0.dta	4	2500.32	LSALVKSK(6)-AWDKESEPAEEVK(4)	2500.32	null	0.000127242	5.5215e-05	0.002469	0.987474	1.28023e-09	9.9822e-05
67	CTC1(687)-TEN1(115)	1	1
	1	TDLBS34751.14293.14293.4.0.dta	4	2622.38	ELSMPGFIQKQQAR(10)-LYKQER(3)	2622.37	Oxidation[M](4)	3.67635e-05	6.93455e-05	0.005629	2.14653	7.13753e-10	3.13985e-07
68	CTC1(1)-STN1(314)	1	2
	1	TDLBS34751.7643.7643.4.0.dta	4	2741.28	GPGSMAAGR(1)-IIQQDCQKPNHMEK(8)	2741.28	Carbamidomethyl[C](6);Oxidation[M](12);Oxidation[M](22)	1.27103e-07	7.23871e-05	0.00238	0.868207	1.45054e-06	1.30464e-14
	2	TDLBS34751.7663.7663.4.1.dta	4	2741.28	GPGSMAAGR(1)-IIQQDCQKPNHMEK(8)	2741.28	Carbamidomethyl[C](6);Oxidation[M](12);Oxidation[M](22)	0.000269422	0.224509	0.000143	0.052165	0.00065057	0.000968725
69	CTC1(348)-STN1(283)	1	2
	1	TDLBS34751.27055.27055.4.1.dta	4	3230.65	KDPESLVR(1)-GLVFQKDDGFDNLYYVTR(6)	3230.64	null	7.08779e-08	0.000108071	0.017056	5.27945	1.10487e-09	1.36318e-06
	2	TDLBS34751.27079.27079.4.2.dta	4	3230.65	KDPESLVR(1)-GLVFQKDDGFDNLYYVTR(6)	3230.64	null	0.00156362	0.000820333	0.010877	3.36683	1	7.31739e-05
70	CTC1(978)-CTC1(1171)	1	5
	1	TDLBS34751.14814.14814.6.0.dta	6	2641.52	VHFSQLEKR(8)-KPSKIVPLEPPR(4)	2641.52	null	3.76209e-06	0.000112211	0.001836	0.695055	5.74775e-05	0.000117173
	2	TDLBS34751.14631.14631.6.0.dta	6	2641.52	VHFSQLEKR(8)-KPSKIVPLEPPR(4)	2641.52	null	0.000910994	0.000294467	0.000297	0.112435	0.00215153	0.00463149
	3	TDLBS34751.14607.14607.5.0.dta	5	2641.52	VHFSQLEKR(8)-KPSKIVPLEPPR(4)	2641.52	null	0.0322993	0.005699	0.002703	1.02327	0.00164522	0.0574418
	4	TDLBS34751.14786.14786.5.0.dta	5	2641.52	VHFSQLEKR(8)-KPSKIVPLEPPR(4)	2641.52	null	0.00141679	0.0129842	0.004494	1.70129	7.46644e-05	0.00839326
	5	TDLBS34751.14620.14620.4.3.dta	4	2641.53	VHFSQLEKR(8)-KPSKIVPLEPPR(4)	2641.52	null	0.436499	0.606265	0.008831	3.34315	0.0717292	0.52035
71	His_MBP_POLA1N(133)-His_MBP_POLA1N(327)	1	2
	1	TDLBS34751.39510.39510.5.0.dta	5	4239.29	LIAYPIAVEALSLIYNKDLLPNPPK(17)-SYEEELAKDPR(8)	4239.28	null	1.19673e-05	0.000118604	0.00544	1.28324	1	0.000157342
	2	TDLBS34751.39593.39593.5.0.dta	5	4239.29	LIAYPIAVEALSLIYNKDLLPNPPK(17)-SYEEELAKDPR(8)	4239.28	null	0.00174399	0.000276186	0.007573	1.78639	1	1.12278e-08
72	CTC1(687)-STN1(125)	1	1
	1	TDLBS34751.19291.19291.4.0.dta	4	2931.57	ELSMPGFIQKQQAR(10)-TKIEIGDTIR(2)	2931.56	Oxidation[M](4)	2.78608e-07	0.000134725	0.007631	2.60305	0.000401134	3.72858e-06
73	CTC1(1171)-STN1(298)	1	3
	1	TDLBS34751.11789.11789.6.0.dta	6	2410.34	KPSKIVPLEPPR(4)-EDKDLHR(3)	2410.35	null	1.74342e-11	0.000152879	-0.001514	-0.628126	2.44839e-06	1.48121e-05
	2	TDLBS34751.11711.11711.4.1.dta	4	2410.33	KPSKIVPLEPPR(4)-EDKDLHR(3)	2410.35	null	3.98574e-06	0.00150575	-0.014975	-6.2128	1.39195e-07	7.17404e-05
	3	TDLBS34751.11590.11590.5.0.dta	5	2410.35	KPSKIVPLEPPR(4)-EDKDLHR(3)	2410.35	null	4.3762e-05	0.0022908	0.002597	1.07744	0.000260606	0.000778699
74	CTC1(566)-CTC1(747)	1	2
	1	TDLBS34751.16761.16761.4.0.dta	4	1934.02	KAWASFDPK(1)-EALMKR(5)	1934.02	null	0.00225372	0.000163466	-0.002322	-1.20061	8.99845e-09	0.0148166
	2	TDLBS34751.16759.16759.4.1.dta	4	1934.02	KAWASFDPK(1)-EALMKR(5)	1934.02	null	0.00553699	0.0601279	-0.001199	-0.619952	0.000152335	0.0144606
75	CTC1(566)-CTC1(836)	1	3
	1	TDLBS34751.24709.24709.4.2.dta	4	3549.78	KAWASFDPK(1)-LIAPGPATPMLFEKDGSSCISR(14)	3549.78	Oxidation[M](10);Carbamidomethyl[C](19)	8.07489e-07	0.000169063	0.003726	1.04964	0.000120565	3.95116e-06
	2	TDLBS34751.24713.24713.4.2.dta	4	3549.78	KAWASFDPK(1)-LIAPGPATPMLFEKDGSSCISR(14)	3549.78	Oxidation[M](10);Carbamidomethyl[C](19)	4.03332e-06	0.0173722	0.002183	0.614968	0.0034726	8.03086e-05
	3	TDLBS34751.24688.24688.4.1.dta	4	3549.78	KAWASFDPK(1)-LIAPGPATPMLFEKDGSSCISR(14)	3549.78	Oxidation[M](10);Carbamidomethyl[C](19)	3.22607e-06	0.0247959	0.003697	1.04147	2.02286e-05	1.0358e-05
76	CTC1(560)-CTC1(762)	1	1
	1	TDLBS34751.38677.38677.4.0.dta	4	5571.86	LQTPSSFPTLATLKEEGQR(14)-NFCVPPGASPEVPKPALSFYVLGSWLGGTQR(14)	5571.86	Carbamidomethyl[C](3)	1	0.000174054	0.001602	0.287516	1	0.0255868
77	CTC1(978)-STN1(115)	1	1
	1	TDLBS34751.12164.12164.4.1.dta	4	2397.31	VHFSQLEKR(8)-KLQETIEQK(1)	2397.31	null	6.85464e-05	0.000185643	0.001327	0.553536	3.79069e-05	6.01359e-06
78	CTC1(1171)-STN1(213)	1	2
	1	TDLBS34751.15730.15730.4.0.dta	4	2651.45	KPSKIVPLEPPR(4)-AKEFLMENR(2)	2651.46	Oxidation[M](21)	5.33564e-07	0.000192406	-0.004868	-1.83597	1.85696e-10	5.80334e-07
	2	TDLBS34751.15745.15745.4.0.dta	4	2651.46	KPSKIVPLEPPR(4)-AKEFLMENR(2)	2651.46	Oxidation[M](21)	1.9912e-07	0.000326678	0.003003	1.13258	3.7652e-09	2.12215e-14
79	CTC1(336)-CTC1(348)	1	29
	1	TDLBS34751.35858.35858.5.0.dta	5	5280.75	LLLLKPECVQELELELEGPLLEADPKPLPMPSNSEDK(26)-KDPESLVR(1)	5280.75	Carbamidomethyl[C](8);Oxidation[M](30)	5.51415e-11	0.000281536	0.002216	0.419637	1	4.01262e-05
	2	TDLBS34751.34124.34124.5.0.dta	5	5280.77	LLLLKPECVQELELELEGPLLEADPKPLPMPSNSEDK(26)-KDPESLVR(1)	5280.75	Carbamidomethyl[C](8);Oxidation[M](30)	4.02413e-10	0.000382343	0.017235	3.26374	6.74602e-06	5.02251e-10
	3	TDLBS34751.34635.34635.5.0.dta	5	5280.78	LLLLKPECVQELELELEGPLLEADPKPLPMPSNSEDK(26)-KDPESLVR(1)	5280.75	Carbamidomethyl[C](8);Oxidation[M](30)	0.000538026	0.000524873	0.024756	4.68797	7.75935e-11	0.000787089
	4	TDLBS34751.35650.35650.5.0.dta	5	5264.77	LLLLKPECVQELELELEGPLLEADPKPLPMPSNSEDK(26)-KDPESLVR(1)	5264.76	Carbamidomethyl[C](8)	0.00160267	0.000997122	0.015424	2.92967	1	2.8421e-05
	5	TDLBS34751.34378.34378.5.0.dta	5	5280.77	LLLLKPECVQELELELEGPLLEADPKPLPMPSNSEDK(26)-KDPESLVR(1)	5280.75	Carbamidomethyl[C](8);Oxidation[M](30)	2.01419e-06	0.00126346	0.015448	2.92534	1	1.95047e-08
	6	TDLBS34751.36839.36839.5.0.dta	5	5264.76	LLLLKPECVQELELELEGPLLEADPKPLPMPSNSEDK(26)-KDPESLVR(1)	5264.76	Carbamidomethyl[C](8)	0.000240248	0.00127569	0.002376	0.451303	1	1.1896e-05
	7	TDLBS34751.35610.35610.5.0.dta	5	5280.77	LLLLKPECVQELELELEGPLLEADPKPLPMPSNSEDK(26)-KDPESLVR(1)	5280.75	Carbamidomethyl[C](8);Oxidation[M](30)	6.12465e-12	0.00243675	0.018352	3.47526	1	2.33598e-05
	8	TDLBS34751.35379.35379.5.0.dta	5	5265.77	LLLLKPECVQELELELEGPLLEADPKPLPMPSNSEDK(26)-KDPESLVR(1)	5265.74	Carbamidomethyl[C](8);Deamidated[Q](10)	6.42519e-05	0.0104267	0.032202	6.11538	1	7.69281e-10
	9	TDLBS34751.33662.33662.5.1.dta	5	5280.78	LLLLKPECVQELELELEGPLLEADPKPLPMPSNSEDK(26)-KDPESLVR(1)	5280.75	Carbamidomethyl[C](8);Oxidation[M](30)	3.93263e-09	0.0139127	0.03232	6.12034	1	5.19195e-08
	10	TDLBS34751.34448.34448.4.0.dta	4	5280.75	LLLLKPECVQELELELEGPLLEADPKPLPMPSNSEDK(26)-KDPESLVR(1)	5280.75	Carbamidomethyl[C](8);Oxidation[M](30)	0.00388199	0.0150098	-0.004999	-0.946646	1	2.4535e-08
	11	TDLBS34751.35616.35616.5.0.dta	5	5280.78	LLLLKPECVQELELELEGPLLEADPKPLPMPSNSEDK(26)-KDPESLVR(1)	5280.75	Carbamidomethyl[C](8);Oxidation[M](30)	7.21558e-09	0.0235647	0.024019	4.5484	1	5.05878e-05
	12	TDLBS34751.34123.34123.6.3.dta	6	5280.77	LLLLKPECVQELELELEGPLLEADPKPLPMPSNSEDK(26)-KDPESLVR(1)	5280.75	Carbamidomethyl[C](8);Oxidation[M](30)	1	0.0367948	0.019061	3.60952	1	1
	13	TDLBS34751.35937.35937.6.0.dta	6	5280.77	LLLLKPECVQELELELEGPLLEADPKPLPMPSNSEDK(26)-KDPESLVR(1)	5280.75	Carbamidomethyl[C](8);Oxidation[M](30)	6.68604e-08	0.0409285	0.022033	4.17232	1	0.00182358
	14	TDLBS34751.34156.34156.6.4.dta	6	5280.76	LLLLKPECVQELELELEGPLLEADPKPLPMPSNSEDK(26)-KDPESLVR(1)	5280.75	Carbamidomethyl[C](8);Oxidation[M](30)	1	0.0433807	0.011168	2.11485	1	1
	15	TDLBS34751.34278.34278.5.2.dta	5	5264.76	LLLLKPECVQELELELEGPLLEADPKPLPMPSNSEDK(26)-KDPESLVR(1)	5264.76	Carbamidomethyl[C](8)	1	0.0447667	0.000233	0.044257	1	1
	16	TDLBS34751.34545.34545.6.0.dta	6	5280.77	LLLLKPECVQELELELEGPLLEADPKPLPMPSNSEDK(26)-KDPESLVR(1)	5280.75	Carbamidomethyl[C](8);Oxidation[M](30)	1	0.0498089	0.02241	4.24371	1	1
	17	TDLBS34751.35511.35511.4.0.dta	4	5264.74	LLLLKPECVQELELELEGPLLEADPKPLPMPSNSEDK(26)-KDPESLVR(1)	5264.76	Carbamidomethyl[C](8)	1	0.0662081	-0.01334	-2.53383	1	1
	18	TDLBS34751.34990.34990.5.1.dta	5	5280.77	LLLLKPECVQELELELEGPLLEADPKPLPMPSNSEDK(26)-KDPESLVR(1)	5280.75	Carbamidomethyl[C](8);Oxidation[M](30)	6.7674e-07	0.0889608	0.019555	3.70307	1	3.99876e-07
	19	TDLBS34751.35755.35755.4.0.dta	4	5281.77	LLLLKPECVQELELELEGPLLEADPKPLPMPSNSEDK(26)-KDPESLVR(1)	5281.74	Carbamidomethyl[C](8);Deamidated[Q](10);Oxidation[M](30)	6.63521e-10	0.102472	0.038282	7.248	1	1.19809e-14
	20	TDLBS34751.35452.35452.4.3.dta	4	5264.74	LLLLKPECVQELELELEGPLLEADPKPLPMPSNSEDK(26)-KDPESLVR(1)	5264.76	Carbamidomethyl[C](8)	0.000166725	0.150938	-0.01814	-3.44555	1	1.79401e-06
	21	TDLBS34751.35232.35232.5.1.dta	5	5280.77	LLLLKPECVQELELELEGPLLEADPKPLPMPSNSEDK(26)-KDPESLVR(1)	5280.75	Carbamidomethyl[C](8);Oxidation[M](30)	0.00378345	0.16599	0.014212	2.69128	1	0.0158295
	22	TDLBS34751.34428.34428.6.0.dta	6	5280.76	LLLLKPECVQELELELEGPLLEADPKPLPMPSNSEDK(26)-KDPESLVR(1)	5280.75	Carbamidomethyl[C](8);Oxidation[M](30)	1	0.223805	0.008822	1.6706	1	1
	23	TDLBS34751.36848.36848.4.0.dta	4	5265.76	LLLLKPECVQELELELEGPLLEADPKPLPMPSNSEDK(26)-KDPESLVR(1)	5265.74	Carbamidomethyl[C](8);Deamidated[Q](10)	1.85353e-07	0.307437	0.01417	2.69098	1	2.30912e-12
	24	TDLBS34751.38599.38599.4.3.dta	4	5264.75	LLLLKPECVQELELELEGPLLEADPKPLPMPSNSEDK(26)-KDPESLVR(1)	5264.76	Carbamidomethyl[C](8)	1	0.311169	-0.003766	-0.715323	1	1
	25	TDLBS34751.35110.35110.5.0.dta	5	5280.77	LLLLKPECVQELELELEGPLLEADPKPLPMPSNSEDK(26)-KDPESLVR(1)	5280.75	Carbamidomethyl[C](8);Oxidation[M](30)	0.0548214	0.436808	0.021321	4.03749	1	0.156643
	26	TDLBS34751.38569.38569.4.0.dta	4	5264.75	LLLLKPECVQELELELEGPLLEADPKPLPMPSNSEDK(26)-KDPESLVR(1)	5264.76	Carbamidomethyl[C](8)	1	0.46478	-0.006124	-1.16321	1	1
	27	TDLBS34751.35332.35332.5.2.dta	5	5281.76	LLLLKPECVQELELELEGPLLEADPKPLPMPSNSEDK(26)-KDPESLVR(1)	5281.74	Carbamidomethyl[C](8);Deamidated[Q](10);Oxidation[M](30)	0.00143492	0.496192	0.024046	4.55267	0.0103293	0.000658037
	28	TDLBS34751.34460.34460.4.0.dta	4	5264.76	LLLLKPECVQELELELEGPLLEADPKPLPMPSNSEDK(26)-KDPESLVR(1)	5264.76	Carbamidomethyl[C](8)	1	0.603841	0.004627	0.878863	1	1
	29	TDLBS34751.36094.36094.5.1.dta	5	5281.77	LLLLKPECVQELELELEGPLLEADPKPLPMPSNSEDK(26)-KDPESLVR(1)	5281.74	Carbamidomethyl[C](8);Deamidated[Q](10);Oxidation[M](30)	1	0.701636	0.034472	6.52664	1	1
80	CTC1(242)-CTC1(246)	1	1
	1	TDLBS34751.23890.23890.4.0.dta	4	2278.35	LSALVKSK(6)-QKAYFILSLGR(2)	2278.35	null	0.00247219	0.000494312	0.001567	0.687777	2.20022e-08	0.00544664
81	His_MBP_POLA1N(97)-His_MBP_POLA1N(319)	1	2
	1	TDLBS34751.29703.29703.5.0.dta	5	4454.31	FGGYAQSGLLAEITPDKAFQDK(17)-DKPLGAVALKSYEEELAK(10)	4454.3	null	1	0.000549551	0.004594	1.03136	1	1
	2	TDLBS34751.29894.29894.5.0.dta	5	4455.32	FGGYAQSGLLAEITPDKAFQDK(17)-DKPLGAVALKSYEEELAK(10)	4455.29	Deamidated[Q](20)	0.0484218	0.00073593	0.029753	6.67814	0.00182248	0.138079
82	CTC1(1)-His_MBP_POLA1N(43)	1	1
	1	TDLBS34751.11505.11505.3.0.dta	3	1893.94	GPGSMAAGR(1)-FEKDTGIK(3)	1893.94	Oxidation[M](5)	0.00268147	0.000608424	0.001855	0.979441	2.59216e-08	0.00200502
83	CTC1(687)-CTC1(747)	1	2
	1	TDLBS34751.14288.14288.4.0.dta	4	2549.32	ELSMPGFIQKQQAR(10)-EALMKR(5)	2549.32	Oxidation[M](4);Oxidation[M](21)	0.00253878	0.000672793	0.00246	0.964963	6.77065e-10	0.00175828
	2	TDLBS34751.15701.15701.4.0.dta	4	2533.33	ELSMPGFIQKQQAR(10)-EALMKR(5)	2533.33	Oxidation[M](4)	0.000140073	0.0195823	0.003319	1.31014	4.24148e-12	0.0203946
84	CTC1(687)-STN1(91)	1	1
	1	TDLBS34751.15334.15334.4.1.dta	4	3287.71	ELSMPGFIQKQQAR(10)-KLNTESVSAAPSAAR(1)	3287.71	Oxidation[M](22)	0.0108843	0.000722522	0.005932	1.8043	8.15575e-07	0.00500374
85	CTC1(1)-STN1(38)	1	1
	1	TDLBS34751.14534.14534.3.0.dta	3	2078.99	GPGSMAAGR(1)-DILDMKESR(6)	2078.98	Oxidation[M](5);Oxidation[M](17)	3.42556e-06	0.00077701	0.000861	0.414145	1.77751e-06	2.75205e-06
86	CTC1(36)-CTC1(560)	1	1
	1	TDLBS34751.30082.30082.4.0.dta	4	4735.51	TLCPAVKEPNVQLTPLVIDCVK(7)-LQTPSSFPTLATLKEEGQR(14)	4735.49	Carbamidomethyl[C](3);Carbamidomethyl[C](20);Deamidated[Q](27)	1	0.000839227	0.015539	3.28139	1	0.000231292
87	CTC1(687)-CTC1(922)	1	13
	1	TDLBS34751.32606.32606.4.0.dta	4	4150.1	ELSMPGFIQKQQAR(10)-TLCEPLVASLWMKLGNTGAMR(13)	4150.1	Carbamidomethyl[C](3);Oxidation[M](12);Oxidation[M](28)	1	0.000897966	0.005807	1.39925	0.0667132	0.0498407
	2	TDLBS34751.31243.31243.5.2.dta	5	4166.09	ELSMPGFIQKQQAR(10)-TLCEPLVASLWMKLGNTGAMR(13)	4166.09	Carbamidomethyl[C](3);Oxidation[M](12);Oxidation[M](20);Oxidation[M](28)	0.00427581	0.000952745	0.004482	1.07583	6.53387e-05	0.0103092
	3	TDLBS34751.31771.31771.4.0.dta	4	4150.1	ELSMPGFIQKQQAR(10)-TLCEPLVASLWMKLGNTGAMR(13)	4150.1	Carbamidomethyl[C](3);Oxidation[M](20);Oxidation[M](28)	0.115906	0.00834097	0.007489	1.80454	9.54873e-05	0.15485
	4	TDLBS34751.32861.32861.4.1.dta	4	4150.08	ELSMPGFIQKQQAR(10)-TLCEPLVASLWMKLGNTGAMR(13)	4150.1	Carbamidomethyl[C](3);Oxidation[M](12);Oxidation[M](28)	1	0.016413	-0.011861	-2.85801	1	0.0415809
	5	TDLBS34751.34301.34301.4.0.dta	4	4151.13	ELSMPGFIQKQQAR(10)-TLCEPLVASLWMKLGNTGAMR(13)	4151.08	Carbamidomethyl[C](3);Oxidation[M](20);Oxidation[M](28);Deamidated[Q](33)	0.093186	0.0332862	0.048463	11.6748	0.0638964	0.0307943
	6	TDLBS34751.32846.32846.4.2.dta	4	4150.08	ELSMPGFIQKQQAR(10)-TLCEPLVASLWMKLGNTGAMR(13)	4150.1	Carbamidomethyl[C](3);Oxidation[M](12);Oxidation[M](28)	1	0.0344187	-0.014909	-3.59245	0.00249165	0.304169
	7	TDLBS34751.31863.31863.4.1.dta	4	4150.09	ELSMPGFIQKQQAR(10)-TLCEPLVASLWMKLGNTGAMR(13)	4150.1	Carbamidomethyl[C](3);Oxidation[M](12);Oxidation[M](20)	0.358639	0.116382	-0.0007	-0.168671	0.00876037	0.667252
	8	TDLBS34751.34801.34801.4.0.dta	4	4134.12	ELSMPGFIQKQQAR(10)-TLCEPLVASLWMKLGNTGAMR(13)	4134.1	Carbamidomethyl[C](3);Oxidation[M](20)	0.0612806	0.195478	0.015603	3.77422	0.00457897	0.439233
	9	TDLBS34751.31306.31306.5.2.dta	5	4167.09	ELSMPGFIQKQQAR(10)-TLCEPLVASLWMKLGNTGAMR(13)	4167.07	Carbamidomethyl[C](3);Oxidation[M](12);Oxidation[M](20);Oxidation[M](28);Deamidated[Q](33)	1	0.243168	0.020654	4.95648	0.181818	1
	10	TDLBS34751.34351.34351.4.1.dta	4	4150.1	ELSMPGFIQKQQAR(10)-TLCEPLVASLWMKLGNTGAMR(13)	4150.1	Carbamidomethyl[C](3);Oxidation[M](12);Oxidation[M](20)	0.0457732	0.325396	0.005071	1.2219	0.0224976	0.257864
	11	TDLBS34751.33057.33057.4.0.dta	4	4134.13	ELSMPGFIQKQQAR(10)-TLCEPLVASLWMKLGNTGAMR(13)	4134.1	Carbamidomethyl[C](3);Oxidation[M](12)	1	0.462975	0.031882	7.71196	1	1
	12	TDLBS34751.31622.31622.4.0.dta	4	4150.09	ELSMPGFIQKQQAR(10)-TLCEPLVASLWMKLGNTGAMR(13)	4150.1	Carbamidomethyl[C](3);Oxidation[M](12);Oxidation[M](20)	0.329254	0.770578	-0.006411	-1.54478	0.0112242	0.674287
	13	TDLBS34751.31608.31608.4.0.dta	4	4150.07	ELSMPGFIQKQQAR(10)-TLCEPLVASLWMKLGNTGAMR(13)	4150.1	Carbamidomethyl[C](3);Oxidation[M](20);Oxidation[M](28)	0.40879	0.798745	-0.026466	-6.3772	0.34981	0.427012
88	CTC1(560)-CTC1(687)	1	5
	1	TDLBS34751.25440.25440.4.0.dta	4	3889.02	LQTPSSFPTLATLKEEGQR(14)-ELSMPGFIQKQQAR(10)	3889.02	Oxidation[M](26)	1	0.00109649	0.005922	1.52275	1	0.0759803
	2	TDLBS34751.27431.27431.4.0.dta	4	3931.03	LQTPSSFPTLATLKEEGQR(14)-ELSMPGFIQKQQAR(10)	3931.03	Acetyl[AnyN-term](0);Oxidation[M](26)	0.0474769	0.0677668	6.9e-05	0.017553	0.0269732	0.427484
	3	TDLBS34751.25771.25771.4.0.dta	4	3889	LQTPSSFPTLATLKEEGQR(14)-ELSMPGFIQKQQAR(10)	3889.02	Oxidation[M](26)	0.0220847	0.0909864	-0.01366	-3.51246	0.00507473	1
	4	TDLBS34751.28120.28120.4.1.dta	4	3873.03	LQTPSSFPTLATLKEEGQR(14)-ELSMPGFIQKQQAR(10)	3873.02	null	0.117017	0.38446	0.010956	2.8288	1	0.129164
	5	TDLBS34751.25852.25852.4.2.dta	4	3890.01	LQTPSSFPTLATLKEEGQR(14)-ELSMPGFIQKQQAR(10)	3890	Oxidation[M](26);Deamidated[Q](31)	1	0.448491	0.006681	1.71748	1	1
89	CTC1(1)-STN1(298)	1	1
	1	TDLBS34751.7909.7909.4.0.dta	4	1868.9	GPGSMAAGR(1)-EDKDLHR(3)	1868.89	Oxidation[M](5)	5.75808e-09	0.00116628	0.003524	1.88561	2.55794e-10	2.68184e-06
90	CTC1(1)-CTC1(29)	1	1
	1	TDLBS34751.39798.39798.4.1.dta	4	4000	GPGSMAAGR(1)-AQVPSSEQAWLEDAQVFIQKTLCPAVK(20)	3999.99	Carbamidomethyl[C](23);Oxidation[M](35)	2.84907e-06	0.00127132	0.0018	0.450001	1	4.61292e-08
91	CTC1(36)-CTC1(78)	1	1
	1	TDLBS34751.29098.29098.5.1.dta	5	5236.76	TLCPAVKEPNVQLTPLVIDCVK(7)-NQGSTLPLSYSFVSVQDLKTHQR(19)	5236.74	Carbamidomethyl[C](29);Carbamidomethyl[C](46)	1	0.00158515	0.020391	3.89384	1	1
92	CTC1(560)-CTC1(574)	1	1
	1	TDLBS34751.36785.36785.4.0.dta	4	5184.68	LQTPSSFPTLATLKEEGQR(14)-AWASFDPKALLPLPEASYLPSCQLNR(8)	5184.67	Carbamidomethyl[C](22)	1	0.00187236	0.012861	2.48058	1	1
93	STN1(38)-STN1(91)	1	1
	1	TDLBS34751.15345.15345.4.0.dta	4	2762.41	DILDMKESR(6)-KLNTESVSAAPSAAR(1)	2762.39	Deamidated[N](3);Oxidation[M](23)	0.0206935	0.00217648	0.027036	9.78719	0.0014341	0.016559
94	STN1(38)-TEN1(115)	1	2
	1	TDLBS34751.14069.14069.4.2.dta	4	2096.07	DILDMKESR(6)-LYKQER(3)	2096.07	Oxidation[M](5)	6.0562e-05	0.00220767	-0.00173	-0.825354	0.000109524	6.6847e-07
	2	TDLBS34751.13982.13982.4.0.dta	4	2096.06	DILDMKESR(6)-LYKQER(3)	2096.07	Oxidation[M](5)	0.000323924	0.146668	-0.004926	-2.35011	0.00075039	0.000372656
95	CTC1(687)-His_MBP_POLA1N(43)	1	1
	1	TDLBS34751.14445.14445.5.0.dta	5	2851.51	ELSMPGFIQKQQAR(10)-KFEKDTGIK(4)	2851.5	Oxidation[M](4)	0.00421762	0.00242228	0.007762	2.72207	8.79544e-08	0.00200966
96	STN1(114)-STN1(298)	1	2
	1	TDLBS34751.13692.13692.4.0.dta	4	2196.21	ELSLTSQLKK(9)-EDKDLHR(3)	2196.19	null	0.0185076	0.0025771	0.019177	8.73195	0.00283117	1
	2	TDLBS34751.13687.13687.4.0.dta	4	2196.21	ELSLTSQLKK(9)-EDKDLHR(3)	2196.19	null	0.194329	0.0128952	0.020779	9.4614	0.10839	1
97	CTC1(687)-His_MBP_POLA1N(610)	1	1
	1	TDLBS34751.19706.19706.4.0.dta	4	3004.65	ELSMPGFIQKQQAR(10)-KEPPLTPVPLK(1)	3004.65	Oxidation[M](4)	0.000198547	0.00308815	-0.000141	-0.046927	0.000102384	4.10315e-12
98	STN1(114)-STN1(125)	1	2
	1	TDLBS34751.20288.20288.4.1.dta	4	2429.39	ELSLTSQLKK(9)-TKIEIGDTIR(2)	2429.39	null	0.0400014	0.00355606	0.002664	1.09657	0.14507	1.28288e-06
	2	TDLBS34751.20290.20290.4.1.dta	4	2429.39	ELSLTSQLKK(9)-TKIEIGDTIR(2)	2429.39	null	1	0.0226459	0.002664	1.09657	1	4.7361e-06
99	CTC1(566)-CTC1(922)	1	1
	1	TDLBS34751.32878.32878.4.1.dta	4	3566.77	KAWASFDPK(1)-TLCEPLVASLWMKLGNTGAMR(13)	3566.78	Carbamidomethyl[C](3);Oxidation[M](12);Oxidation[M](20)	0.000456678	0.00453204	-0.011305	-3.16952	5.86884e-08	0.014315
100	CTC1(1058)-His_MBP_POLA1N(193)	1	2
	1	TDLBS34751.12561.12561.4.1.dta	4	2351.17	QGKCTR(3)-YDIKDVGVDNAGAK(4)	2351.17	Carbamidomethyl[C](21)	2.02348e-05	0.0048465	0.003166	1.34657	8.65882e-10	8.7826e-05
	2	TDLBS34751.12588.12588.4.0.dta	4	2351.17	QGKCTR(3)-YDIKDVGVDNAGAK(4)	2351.17	Carbamidomethyl[C](21)	4.2815e-05	0.00542623	0.003073	1.30701	2.11746e-10	3.99907e-05
101	CTC1(1)-STN1(261)	1	1
	1	TDLBS34751.16813.16813.4.0.dta	4	2304.17	GPGSMAAGR(1)-DTTSKAIHSIFK(5)	2304.17	Oxidation[M](20)	8.26477e-05	0.00508011	0.003212	1.394	3.32301e-08	2.01751e-07
102	CTC1(560)-His_MBP_POLA1N(116)	1	2
	1	TDLBS34751.40197.40197.4.0.dta	4	4593.49	LQTPSSFPTLATLKEEGQR(14)-YNGKLIAYPIAVEALSLIYNK(4)	4593.49	null	0.0339494	0.00537301	0.00151	0.328726	6.96418e-05	0.00543659
	2	TDLBS34751.40240.40240.4.1.dta	4	4594.5	LQTPSSFPTLATLKEEGQR(14)-YNGKLIAYPIAVEALSLIYNK(4)	4594.47	Deamidated[N](2)	1	0.300031	0.034373	7.48139	1	1
103	CTC1(1)-His_MBP_POLA1N(189)	1	1
	1	TDLBS34751.12843.12843.3.3.dta	3	2086.99	GPGSMAAGR(1)-YENGKYDIK(5)	2086.97	Deamidated[N](3);Oxidation[M](17)	2.30798e-06	0.00611036	0.010687	5.12081	1.23646e-05	1.46994e-09
104	His_MBP_POLA1N(309)-His_MBP_POLA1N(327)	1	2
	1	TDLBS34751.28015.28015.4.0.dta	4	4563.34	EFLENYLLTDEGLEAVNKDKPLGAVALK(18)-SYEEELAKDPR(8)	4563.34	null	2.53785e-06	0.0075115	0.003646	0.798976	0.000150317	1.15933e-06
	2	TDLBS34751.28009.28009.5.0.dta	5	4563.35	EFLENYLLTDEGLEAVNKDKPLGAVALK(18)-SYEEELAKDPR(8)	4563.34	null	0.000165175	0.0108888	0.008084	1.77151	1	0.00763704
105	STN1(189)-STN1(277)	1	1
	1	TDLBS34751.37959.37959.5.0.dta	5	5652.98	VYDQPFHSSALEKEEALSNPGALDLPSLTSLLSEK(13)-NAIQLLQEKGLVFQK(9)	5652.96	Deamidated[N](19)	1.27008e-05	0.00783678	0.020819	3.68285	0.000255168	5.14913e-05
106	CTC1(1)-STN1(176)	1	1
	1	TDLBS34751.13106.13106.4.0.dta	4	2605.27	GPGSMAAGR(1)-KVYDQPFHSSALEK(1)	2605.27	Oxidation[M](22)	0.000518063	0.00943069	0.00153	0.587271	0.00688859	5.37834e-05
107	CTC1(1)-TEN1(89)	1	1
	1	TDLBS34751.10047.10047.3.2.dta	3	1656.89	GPGSMAAGR(1)-GSVVKAR(5)	1656.88	null	0.000468525	0.0113561	0.001292	0.779777	7.0151e-11	0.000827851
108	CTC1(242)-His_MBP_POLA1N(464)	1	2
	1	TDLBS34751.27763.27763.4.1.dta	4	4008	LSALVKSK(6)-YEVEDFTGVYEEVDEEQYSKLVQAR(20)	4008	null	7.6844e-06	0.0122959	-0.003487	-0.87001	1	0.00200144
	2	TDLBS34751.27739.27739.4.0.dta	4	4008.01	LSALVKSK(6)-YEVEDFTGVYEEVDEEQYSKLVQAR(20)	4008	null	0.00102245	0.633963	0.013036	3.25249	1	0.0326827
109	STN1(38)-STN1(189)	1	2
	1	TDLBS34751.33963.33963.5.0.dta	5	5045.53	DILDMKESR(6)-VYDQPFHSSALEKEEALSNPGALDLPSLTSLLSEK(13)	5045.52	Oxidation[M](43)	0.0314389	0.013444	0.015579	3.08769	4.53578e-09	0.0353728
	2	TDLBS34751.33932.33932.5.0.dta	5	5046.53	DILDMKESR(6)-VYDQPFHSSALEKEEALSNPGALDLPSLTSLLSEK(13)	5046.5	Deamidated[N](19);Oxidation[M](43)	0.169305	0.33814	0.023631	4.68265	1	0.165896
110	CTC1(978)-CTC1(1168)	1	1
	1	TDLBS34751.14652.14652.5.0.dta	5	2641.52	VHFSQLEKR(8)-KPSKIVPLEPPR(1)	2641.52	null	0.0088522	0.0150638	0.004246	1.60741	5.73335e-12	0.00990613
111	CTC1(476)-CTC1(560)	1	2
	1	TDLBS34751.42702.42702.4.1.dta	4	4558.45	QLGLPLYLWATKALEELACK(12)-LQTPSSFPTLATLKEEGQR(14)	4558.42	Carbamidomethyl[C](19);Deamidated[Q](41)	1	0.020257	0.033237	7.29135	1	1
	2	TDLBS34751.42679.42679.4.0.dta	4	4558.45	QLGLPLYLWATKALEELACK(12)-LQTPSSFPTLATLKEEGQR(14)	4558.42	Deamidated[Q](1);Carbamidomethyl[C](19)	1	0.0361486	0.035411	7.76827	1	1
112	CTC1(315)-CTC1(347)	1	1
	1	TDLBS34751.34123.34123.6.2.dta	6	5281.78	LLLLKPECVQELELELEGPLLEADPK(5)-PLPMPSNSEDKKDPESLVR(11)	5281.74	Carbamidomethyl[C](8);Oxidation[M](33);Deamidated[N](36)	1	0.0213127	0.041996	7.95117	1	1
113	STN1(298)-STN1(314)	1	1
	1	TDLBS34751.7293.7293.6.3.dta	6	2834.36	EDKDLHR(3)-IIQQDCQKPNHMEK(8)	2834.36	Carbamidomethyl[C](6);Oxidation[M](12)	0.00679041	0.0217415	-0.000479	-0.168998	0.0176685	0.000157288
114	CTC1(1)-His_MBP_POLA1N(151)	1	1
	1	TDLBS34751.23194.23194.3.0.dta	3	2528.27	GPGSMAAGR(1)-TWEEIPALDKELK(10)	2528.27	Oxidation[M](21)	0.000236266	0.028409	0.003305	1.30722	0.00095119	2.86494e-05
115	STN1(115)-STN1(115)	1	1
	1	TDLBS34751.11016.11016.4.1.dta	4	2370.31	KLQETIEQK(1)-KLQETIEQK(1)	2370.31	null	0.225591	0.0332585	0.001658	0.699486	0.116245	0.444746
116	CTC1(799)-CTC1(836)	1	1
	1	TDLBS34751.30602.30602.5.0.dta	5	5800.81	EGTGWGLPEPQGNDDNDQKVHLIFFGSSVR(19)-LIAPGPATPMLFEKDGSSCISR(14)	5800.79	Deamidated[Q](18);Oxidation[M](43);Carbamidomethyl[C](52)	0.00458962	0.0343334	0.021367	3.68346	0.000176016	0.000256751
117	His_MBP_POLA1N(39)-His_MBP_POLA1N(48)	1	3
	1	TDLBS34751.15995.15995.5.0.dta	5	3211.68	GYNGLAEVGKK(10)-DTGIKVTVEHPDKLEEK(5)	3211.67	Deamidated[N](23)	0.0603821	0.0394865	0.007757	2.41525	1	0.0156572
	2	TDLBS34751.16043.16043.5.0.dta	5	3211.68	GYNGLAEVGKK(10)-DTGIKVTVEHPDKLEEK(5)	3211.67	Deamidated[N](23)	0.251449	0.055139	0.003498	1.08915	8.5009e-09	0.26319
	3	TDLBS34751.16031.16031.4.0.dta	4	3211.67	GYNGLAEVGKK(10)-DTGIKVTVEHPDKLEEK(5)	3211.67	Deamidated[N](23)	1	0.581507	-0.000771	-0.240062	1	0.0214359
118	CTC1(566)-STN1(283)	1	1
	1	TDLBS34751.28384.28384.4.0.dta	4	3336.67	KAWASFDPK(1)-GLVFQKDDGFDNLYYVTR(6)	3336.66	null	0.0451632	0.0476337	0.009588	2.87353	0.00418269	0.0981308
119	CTC1(442)-STN1(91)	1	1
	1	TDLBS34751.7932.7932.5.0.dta	5	2606.37	QKPGAHSSR(2)-KLNTESVSAAPSAAR(1)	2606.36	null	0.000258749	0.0534772	0.002854	1.09501	1.93219e-06	0.000682441
120	CTC1(1)-His_MBP_POLA1N(133)	1	2
	1	TDLBS34751.41387.41387.4.2.dta	4	3722.03	GPGSMAAGR(1)-LIAYPIAVEALSLIYNKDLLPNPPK(17)	3722.02	Oxidation[M](33)	6.40027e-05	0.0595154	0.011442	3.07413	1	1.63536e-06
	2	TDLBS34751.41330.41330.4.0.dta	4	3722.01	GPGSMAAGR(1)-LIAYPIAVEALSLIYNKDLLPNPPK(17)	3722.02	Oxidation[M](33)	0.0054316	0.591809	-0.012465	-3.34898	1	0.0150238
121	CTC1(29)-CTC1(566)	1	1
	1	TDLBS34751.38930.38930.4.1.dta	4	4230.14	AQVPSSEQAWLEDAQVFIQKTLCPAVK(20)-KAWASFDPK(1)	4230.16	Carbamidomethyl[C](23)	0.102994	0.0627448	-0.014592	-3.44952	1	0.113073
122	CTC1(1058)-STN1(114)	1	1
	1	TDLBS34751.12369.12369.4.0.dta	4	2033.1	QGKCTR(3)-ELSLTSQLKK(9)	2033.11	Carbamidomethyl[C](17)	4.42751e-07	0.0711624	-0.00118	-0.580393	0.000927458	1.63603e-09
123	CTC1(687)-CTC1(836)	1	1
	1	TDLBS34751.23423.23423.4.2.dta	4	4150.09	ELSMPGFIQKQQAR(10)-LIAPGPATPMLFEKDGSSCISR(14)	4150.07	Oxidation[M](10);Carbamidomethyl[C](19);Oxidation[M](29);Deamidated[Q](34)	0.0239915	0.0740507	0.022489	5.41895	0.0192622	0.000657513
124	STN1(115)-STN1(314)	1	4
	1	TDLBS34751.8628.8628.4.0.dta	4	3038.53	KLQETIEQK(1)-IIQQDCQKPNHMEK(8)	3038.53	Carbamidomethyl[C](6);Oxidation[M](12)	1	0.0884523	0.002868	0.943878	0.00635042	0.0019081
	2	TDLBS34751.8645.8645.4.3.dta	4	3038.54	KLQETIEQK(1)-IIQQDCQKPNHMEK(8)	3038.53	Carbamidomethyl[C](6);Oxidation[M](12)	1	0.133785	0.009801	3.22558	1	1
	3	TDLBS34751.8635.8635.5.0.dta	5	3038.53	KLQETIEQK(1)-IIQQDCQKPNHMEK(8)	3038.53	Carbamidomethyl[C](6);Oxidation[M](12)	0.103971	0.32332	0.003269	1.07585	0.0914169	0.000669398
	4	TDLBS34751.8638.8638.5.0.dta	5	3038.53	KLQETIEQK(1)-IIQQDCQKPNHMEK(8)	3038.53	Carbamidomethyl[C](6);Oxidation[M](12)	0.426277	0.704673	0.002632	0.866209	0.327501	0.758573
125	CTC1(442)-CTC1(836)	1	2
	1	TDLBS34751.16055.16055.5.0.dta	5	3467.75	QKPGAHSSR(2)-LIAPGPATPMLFEKDGSSCISR(14)	3467.74	Oxidation[M](10);Carbamidomethyl[C](19)	9.25087e-07	0.0911776	0.008673	2.50105	0.0145773	0.0148703
	2	TDLBS34751.16060.16060.5.0.dta	5	3467.75	QKPGAHSSR(2)-LIAPGPATPMLFEKDGSSCISR(14)	3467.74	Oxidation[M](10);Carbamidomethyl[C](19)	0.0581405	0.148985	0.004702	1.35593	0.520697	0.401173
126	CTC1(1)-CTC1(78)	1	1
	1	TDLBS34751.23459.23459.4.0.dta	4	3561.78	GPGSMAAGR(1)-NQGSTLPLSYSFVSVQDLKTHQR(19)	3561.78	Oxidation[M](31)	8.36207e-08	0.0963661	0.00408	1.1455	1	4.96803e-07
127	CTC1(687)-His_MBP_POLA1N(287)	1	3
	1	TDLBS34751.24916.24916.5.0.dta	5	4350.33	ELSMPGFIQKQQAR(10)-GQPSKPFVGVLSAGINAASPNKELAK(22)	4350.33	null	1	0.0968269	-0.001911	-0.439277	0.134309	1
	2	TDLBS34751.24939.24939.5.0.dta	5	4350.33	ELSMPGFIQKQQAR(10)-GQPSKPFVGVLSAGINAASPNKELAK(22)	4350.33	null	0.0109811	0.0999833	0.004882	1.12221	0.0306292	0.00308906
	3	TDLBS34751.24922.24922.4.0.dta	4	4351.34	ELSMPGFIQKQQAR(10)-GQPSKPFVGVLSAGINAASPNKELAK(22)	4351.31	Deamidated[N](16)	1	0.340469	0.027392	6.29511	1	1
128	CTC1(922)-STN1(314)	1	2
	1	TDLBS34751.25301.25301.5.0.dta	5	4302.1	TLCEPLVASLWMKLGNTGAMR(13)-IIQQDCQKPNHMEK(8)	4302.08	Carbamidomethyl[C](3);Oxidation[M](12);Oxidation[M](20);Carbamidomethyl[C](30);Oxidation[M](36)	0.392835	0.0995621	0.011848	2.75401	2.68018e-08	0.258335
	2	TDLBS34751.25817.25817.5.0.dta	5	4286.11	TLCEPLVASLWMKLGNTGAMR(13)-IIQQDCQKPNHMEK(8)	4286.09	Carbamidomethyl[C](3);Oxidation[M](12);Oxidation[M](20);Carbamidomethyl[C](30)	0.0282859	0.233542	0.016358	3.81653	1.23542e-06	0.285842
129	CTC1(1058)-STN1(115)	1	1
	1	TDLBS34751.7778.7778.4.0.dta	4	2003.06	QGKCTR(3)-KLQETIEQK(1)	2003.06	Carbamidomethyl[C](16)	0.000693011	0.107902	0.001817	0.907113	2.33646e-06	0.0162231
130	CTC1(687)-His_MBP_POLA1N(189)	1	2
	1	TDLBS34751.16693.16693.4.0.dta	4	2915.46	ELSMPGFIQKQQAR(10)-YENGKYDIK(5)	2915.46	Oxidation[M](4)	0.00114592	0.109428	0.000267	0.091581	1.79864e-11	1.8889e-05
	2	TDLBS34751.17523.17523.4.1.dta	4	2916.45	ELSMPGFIQKQQAR(10)-YENGKYDIK(5)	2916.44	Oxidation[M](4);Deamidated[N](20)	0.0123809	0.439914	0.006171	2.11593	3.55792e-09	0.00178917
131	CTC1(780)-CTC1(1058)	1	1
	1	TDLBS34751.12764.12764.4.0.dta	4	3071.41	KEGTGWGLPEPQGNDDNDQK(1)-QGKCTR(3)	3071.41	Carbamidomethyl[C](27)	0.00126359	0.118507	0.001159	0.377351	1	0.000559071
132	CTC1(687)-CTC1(687)	1	1
	1	TDLBS34751.22587.22587.4.0.dta	4	3418.76	ELSMPGFIQKQQAR(10)-ELSMPGFIQKQQAR(10)	3418.76	Oxidation[M](4)	0.0445013	0.121191	0.00261	0.763435	0.0449049	0.0599936
133	CTC1(747)-STN1(283)	1	1
	1	TDLBS34751.25916.25916.4.0.dta	4	3034.54	EALMKR(5)-GLVFQKDDGFDNLYYVTR(6)	3034.53	null	0.293609	0.14234	0.008821	2.90687	1	0.36841
134	CTC1(566)-STN1(114)	1	1
	1	TDLBS34751.20999.20999.4.0.dta	4	2333.27	KAWASFDPK(1)-ELSLTSQLKK(9)	2333.28	null	0.0152575	0.221115	-0.000332	-0.142289	0.0123433	7.33902e-06
135	CTC1(687)-TEN1(89)	1	1
	1	TDLBS34751.13390.13390.4.0.dta	4	2502.35	ELSMPGFIQKQQAR(10)-GSVVKAR(5)	2502.35	Oxidation[M](4)	0.0309164	0.22566	-0.000886	-0.354067	2.51153e-05	0.0180749
136	CTC1(687)-His_MBP_POLA1N(193)	1	1
	1	TDLBS34751.19610.19610.4.1.dta	4	3250.65	ELSMPGFIQKQQAR(10)-YDIKDVGVDNAGAK(4)	3250.64	Oxidation[M](4)	0.0151485	0.231623	0.011569	3.55899	0.00699637	0.00768098
137	CTC1(836)-STN1(115)	1	1
	1	TDLBS34751.20294.20294.4.0.dta	4	3617.87	LIAPGPATPMLFEKDGSSCISR(14)-KLQETIEQK(1)	3617.84	Oxidation[M](10);Carbamidomethyl[C](19);Deamidated[Q](28)	8.08302e-05	0.280129	0.022046	6.09368	2.2342e-05	0.00159286
138	CTC1(687)-STN1(314)	1	2
	1	TDLBS34751.11692.11692.5.1.dta	5	3571.76	ELSMPGFIQKQQAR(10)-IIQQDCQKPNHMEK(8)	3571.73	Carbamidomethyl[C](6);Deamidated[Q](7);Oxidation[M](12);Oxidation[M](21)	0.0217403	0.293801	0.023373	6.54388	0.00173278	0.000552131
	2	TDLBS34751.11681.11681.5.1.dta	5	3571.76	ELSMPGFIQKQQAR(10)-IIQQDCQKPNHMEK(8)	3571.73	Carbamidomethyl[C](6);Oxidation[M](12);Oxidation[M](21);Deamidated[Q](26)	1.83234e-05	0.321219	0.022933	6.42069	0.00566267	0.00169244
139	CTC1(543)-STN1(283)	1	1
	1	TDLBS34751.24548.24548.5.0.dta	5	4802.28	NAHNEILEEPHHCPLQKYTR(17)-GLVFQKDDGFDNLYYVTR(6)	4802.28	Acetyl[AnyN-term](0);Deamidated[Q](16);Acetyl[AnyN-term](23);Deamidated[Q](28)	1	0.42856	-0.000295	-0.061429	1	1
140	CTC1(687)-His_MBP_POLA1N(48)	1	1
	1	TDLBS34751.16649.16649.5.0.dta	5	3723.94	ELSMPGFIQKQQAR(10)-DTGIKVTVEHPDKLEEK(5)	3723.93	Oxidation[M](24)	0.0474746	0.465292	0.010063	2.70226	0.0658828	0.00410325
141	CTC1(347)-CTC1(543)	1	3
	1	TDLBS34751.14948.14948.6.0.dta	6	4778.35	PLPMPSNSEDKKDPESLVR(11)-NAHNEILEEPHHCPLQKYTR(17)	4778.33	Carbamidomethyl[C](13);Oxidation[M](27)	1	0.15492	0.024302	5.08588	1	1
	2	TDLBS34751.14945.14945.6.0.dta	6	4778.35	PLPMPSNSEDKKDPESLVR(11)-NAHNEILEEPHHCPLQKYTR(17)	4778.33	Carbamidomethyl[C](13);Oxidation[M](27)	1	0.167249	0.024302	5.08588	1	0.161163
	3	TDLBS34751.14571.14571.6.2.dta	6	4778.34	PLPMPSNSEDKKDPESLVR(11)-NAHNEILEEPHHCPLQKYTR(17)	4778.33	Carbamidomethyl[C](13);Oxidation[M](27)	1	0.18045	0.00687	1.43774	1	1
142	TEN1(4)-TEN1(115)	1	4
	1	TDLBS34751.26268.26268.4.0.dta	4	3835.98	MLPKPGTYYLPWEVSAGQVPDGSTLR(4)-LYKQER(3)	3835.97	null	0.0859763	0.195244	0.006383	1.66399	5.92106e-08	0.0460444
	2	TDLBS34751.25351.25351.4.0.dta	4	3851.97	MLPKPGTYYLPWEVSAGQVPDGSTLR(4)-LYKQER(3)	3851.97	Oxidation[M](1)	0.208592	0.211802	0.007168	1.86087	1.08728e-07	0.143983
	3	TDLBS34751.29546.29546.4.1.dta	4	3893.98	MLPKPGTYYLPWEVSAGQVPDGSTLR(4)-LYKQER(3)	3893.98	Acetyl[AnyN-term](0);Oxidation[M](1)	0.0648716	0.617684	0.005214	1.33899	0.000372902	0.0170901
	4	TDLBS34751.29560.29560.4.1.dta	4	3893.99	MLPKPGTYYLPWEVSAGQVPDGSTLR(4)-LYKQER(3)	3893.98	Acetyl[AnyN-term](0);Oxidation[M](1)	0.149835	0.629289	0.008197	2.10505	5.57956e-07	0.103013
143	STN1(114)-STN1(115)	1	1
	1	TDLBS34751.15871.15871.4.2.dta	4	2401.37	ELSLTSQLKK(9)-KLQETIEQK(1)	2401.34	Deamidated[Q](16)	1	0.279928	0.02432	10.1277	1	1
144	CTC1(1)-CTC1(566)	1	1
	1	TDLBS34751.16066.16066.3.0.dta	3	2005.98	GPGSMAAGR(1)-KAWASFDPK(1)	2005.98	Oxidation[M](17)	0.103352	0.397852	0.001389	0.69243	0.362304	0.0619319
145	CTC1(1)-CTC1(1058)	1	1
	1	TDLBS34751.8224.8224.3.1.dta	3	1689.82	GPGSMAAGR(1)-QGKCTR(3)	1689.82	Carbamidomethyl[C](16)	0.0337543	0.411844	4.1e-05	0.024263	0.000573464	0.135709
146	TEN1(59)-TEN1(89)	1	1
	1	TDLBS34751.27415.27415.6.0.dta	6	5879.04	VTLMAQHGSDQHQVLVCTKLVEPFHAQVGSLYIVLGELQHQQDR(19)-GSVVKAR(5)	5879.05	Oxidation[M](4);Carbamidomethyl[C](17)	0.200213	0.421963	-0.003816	-0.649085	1	0.307466
147	CTC1(51)-CTC1(687)	1	1
	1	TDLBS34751.38840.38840.4.0.dta	4	4482.3	EPNVQLTPLVIDCVKTVWLSQGR(15)-ELSMPGFIQKQQAR(10)	4482.3	Acetyl[AnyN-term](0);Deamidated[Q](5);Carbamidomethyl[C](13);Oxidation[M](30);Deamidated[Q](38)	1	0.425207	-0.001551	-0.346027	1	1
148	CTC1(687)-CTC1(762)	1	1
	1	TDLBS34751.37868.37868.5.0.dta	5	5300.74	ELSMPGFIQKQQAR(10)-RNFCVPPGASPEVPKPALSFYVLGSWLGGTQR(15)	5300.7	Acetyl[AnyN-term](0);Acetyl[AnyN-term](35);Oxidation[M](39)	0.380788	0.43251	0.042569	8.03082	0.116686	0.519054
149	STN1(114)-STN1(123)	1	1
	1	TDLBS34751.16465.16465.4.3.dta	4	2502.42	ELSLTSQLKK(9)-LQETIEQKTK(8)	2502.39	Deamidated[Q](7)	0.214197	0.43455	0.024485	9.78464	0.000792526	0.220538
150	CTC1(442)-CTC1(762)	1	1
	1	TDLBS34751.34188.34188.4.0.dta	4	4520.28	QKPGAHSSR(2)-NFCVPPGASPEVPKPALSFYVLGSWLGGTQR(14)	4520.28	Acetyl[AnyN-term](0);Carbamidomethyl[C](3);Acetyl[AnyN-term](34)	0.968056	0.505513	-0.005188	-1.14772	1	1
151	His_MBP_POLA1N(116)-His_MBP_POLA1N(425)	1	1
	1	TDLBS34751.39977.39977.4.4.dta	4	3620.96	YNGKLIAYPIAVEALSLIYNK(4)-KGRQEALER(1)	3620.96	Acetyl[AnyN-term](0);Deamidated[N](2);Deamidated[Q](28)	0.756444	0.555636	0.003995	1.1033	1	1
152	CTC1(244)-CTC1(246)	1	1
	1	TDLBS34751.40899.40899.4.0.dta	4	2945.63	SKQKAYFILSLGR(2)-QKAYFILSLGR(2)	2945.65	Deamidated[Q](3);Deamidated[Q](17)	1	0.576609	-0.017302	-5.87375	1	1
153	CTC1(51)-CTC1(348)	1	1
	1	TDLBS34751.43032.43032.4.0.dta	4	3733.02	EPNVQLTPLVIDCVKTVWLSQGR(15)-KDPESLVR(1)	3733	Carbamidomethyl[C](13)	1	0.632629	0.021699	5.81275	1.14151e-05	1
154	CTC1(1058)-CTC1(1058)	1	1
	1	TDLBS34751.4277.4277.4.0.dta	4	1635.8	QGKCTR(3)-QGKCTR(3)	1635.81	Carbamidomethyl[C](4);Carbamidomethyl[C](13)	0.300542	0.527476	-0.000959	-0.586256	0.470559	1
155	His_MBP_POLA1N(102)-STN1(268)	1	1
	1	TDLBS34751.34537.34537.4.0.dta	4	3889.06	AFQDKLYPFTWDAVR(5)-AIHSIFKNAIQLLQEK(7)	3889.07	Acetyl[AnyN-term](0)	1	0.596947	-0.009592	-2.4664	1	1
156	CTC1(442)-STN1(314)	1	1
	1	TDLBS34751.5680.5680.5.0.dta	5	2889.41	QKPGAHSSR(2)-IIQQDCQKPNHMEK(8)	2889.41	Carbamidomethyl[C](6);Oxidation[M](12)	6.37959e-05	0.632528	0.003798	1.31446	0.000527469	0.0139961
157	STN1(115)-STN1(256)	1	1
	1	TDLBS34751.7569.7569.4.0.dta	4	1934.03	KLQETIEQK(1)-KDTTSK(1)	1934.03	Deamidated[Q](3)	0.027462	0.651878	-0.00675	-3.49012	0.00928945	0.0784254
158	TEN1(1)-TEN1(115)	1	1
	1	TDLBS34751.26265.26265.4.0.dta	4	3835.97	MLPKPGTYYLPWEVSAGQVPDGSTLR(1)-LYKQER(3)	3835.97	null	0.982522	0.740784	0.002098	0.546928	1	1
159	CTC1(348)-TEN1(115)	1	1
	1	TDLBS34751.12632.12632.4.0.dta	4	1917.05	KDPESLVR(1)-LYKQER(3)	1917.04	null	0.0218349	0.636554	0.002012	1.04953	0.000389784	0.0512772
160	CTC1(476)-STN1(115)	1	1
	1	TDLBS34751.40311.40311.4.0.dta	4	3571.95	QLGLPLYLWATKALEELACK(12)-KLQETIEQK(1)	3571.93	Deamidated[Q](1);Carbamidomethyl[C](19)	0.000643136	0.637577	0.013953	3.90629	1	0.00172058
161	CTC1(836)-STN1(314)	1	1
	1	TDLBS34751.16654.16654.5.1.dta	5	4286.09	LIAPGPATPMLFEKDGSSCISR(14)-IIQQDCQKPNHMEK(8)	4286.06	Oxidation[M](10);Carbamidomethyl[C](19);Deamidated[Q](29);Carbamidomethyl[C](31);Oxidation[M](37)	0.175275	0.706284	0.027105	6.32399	1.03015e-06	0.156499
162	CTC1(347)-CTC1(747)	1	1
	1	TDLBS34751.33185.33185.6.2.dta	6	6094.24	LLLLKPECVQELELELEGPLLEADPKPLPMPSNSEDKK(37)-LFLLCHKEALMKR(12)	6094.23	Carbamidomethyl[C](8);Deamidated[N](33);Acetyl[AnyN-term](41)	1	0.78217	0.009096	1.49256	1	1
163	CTC1(51)-CTC1(742)	1	1
	1	TDLBS34751.33258.33258.5.0.dta	5	4352.28	EPNVQLTPLVIDCVKTVWLSQGR(15)-LFLLCHKEALMK(7)	4352.27	Deamidated[N](3);Deamidated[Q](5);Carbamidomethyl[C](13);Acetyl[AnyN-term](26);Carbamidomethyl[C](31);Oxidation[M](37)	0.725929	0.784296	0.005389	1.2382	0.0144569	1
164	CTC1(566)-CTC1(978)	1	1
	1	TDLBS34751.16746.16746.4.2.dta	4	2330.23	KAWASFDPK(1)-VHFSQLEKR(8)	2330.23	null	0.257703	0.792934	0.001815	0.778893	0.33539	0.00974349
165	CTC1(51)-CTC1(294)	1	1
	1	TDLBS34751.44261.44261.4.4.dta	4	3735	EPNVQLTPLVIDCVKTVWLSQGR(15)-VSKIRGQR(3)	3735.03	Deamidated[Q](5);Carbamidomethyl[C](13);Deamidated[Q](33)	1	0.806622	-0.022115	-5.92098	1	1
166	CTC1(1)-CTC1(641)	1	1
	1	TDLBS34751.22275.22275.4.2.dta	4	3375.68	GPGSMAAGR(1)-DQSGSLPCLLLAKHSQPLSDPR(13)	3375.68	Carbamidomethyl[C](8);Oxidation[M](30)	0.00501027	0.808718	0.00263	0.779103	0.00130112	0.01499
167	His_MBP_POLA1N(43)-His_MBP_POLA1N(510)	1	1
	1	TDLBS34751.15381.15381.6.2.dta	6	3210.69	FEKDTGIKVTVEHPDKLEEK(3)-GKDGKAR(5)	3210.7	null	1	0.809684	-0.010214	-3.18124	0.0319726	1
168	CTC1(347)-CTC1(687)	1	1
	1	TDLBS34751.39823.39823.4.0.dta	4	4334.15	PLPMPSNSEDKK(11)-DVRSSFPSWKELSMPGFIQKQQAR(20)	4334.16	Oxidation[M](14);Oxidation[M](31)	0.969412	0.816162	-0.00477	-1.10056	0.756376	1
169	CTC1(1171)-STN1(189)	1	1
	1	TDLBS34751.30558.30558.5.1.dta	5	5284.82	PSKIVPLEPPR(3)-KVYDQPFHSSALEKEEALSNPGALDLPSLTSLLSEK(14)	5284.79	Deamidated[Q](5)	5.42189e-08	0.714731	0.028522	5.397	1	0.00132439
170	CTC1(687)-His_MBP_POLA1N(442)	1	1
	1	TDLBS34751.13242.13242.4.0.dta	4	2481.28	ELSMPGFIQKQQAR(10)-AGEKYK(4)	2481.28	Oxidation[M](4)	0.000197342	0.740068	0.002522	1.01641	3.64434e-10	0.000276411
171	His_MBP_POLA1N(40)-STN1(255)	1	1
	1	TDLBS34751.44917.44917.4.2.dta	4	5830.96	GYNGLAEVGKKFEK(11)-VQSFYQQELEMVESLLSLANQPVIHSASSDQVNFKK(35)	5830.9	Oxidation[M](11);Deamidated[N](20);Deamidated[Q](21);Acetyl[AnyN-term](39)	1	0.763723	0.054195	9.29444	1	1

## Sheet: Corrected_Residues
Protein							Corrected					Protein1	Protein2	AbsPos1	AbsPos2
His_MBP_POLA1N(602)-His_MBP_POLA1N(610)	His_MBP_POLA1N	602	206	His_MBP_POLA1N	610	214	His_MBP_POLA1N	206	His_MBP_POLA1N	214		POLA1N	POLA1N	206	214
CTC1(574)-CTC1(677)	CTC1	574	570	CTC1	677	673	CTC1	570	CTC1	673		CTC1	CTC1	570	673
CTC1(747)-CTC1(762)	CTC1	747	743	CTC1	762	758	CTC1	743	CTC1	758		CTC1	CTC1	743	758
His_MBP_POLA1N(97)-His_MBP_POLA1N(319)	His_MBP_POLA1N	97	-299	His_MBP_POLA1N	319	-77	His_MBP_POLA1N	-299	His_MBP_POLA1N	-77		POLA1N	POLA1N	-299	-77
STN1(213)-STN1(277)	STN1	213	213	STN1	277	277	STN1	213	STN1	277		STN1	STN1	213	277
CTC1(1)-CTC1(36)	CTC1	1	-3	CTC1	36	32	CTC1	-3	CTC1	32		CTC1	CTC1	-3	32
His_MBP_POLA1N(151)-His_MBP_POLA1N(216)	His_MBP_POLA1N	151	-245	His_MBP_POLA1N	216	-180	His_MBP_POLA1N	-245	His_MBP_POLA1N	-180		POLA1N	POLA1N	-245	-180
CTC1(1)-CTC1(1171)	CTC1	1	-3	CTC1	1171	1167	CTC1	-3	CTC1	1167		CTC1	CTC1	-3	1167
His_MBP_POLA1N(203)-His_MBP_POLA1N(265)	His_MBP_POLA1N	203	-193	His_MBP_POLA1N	265	-131	His_MBP_POLA1N	-193	His_MBP_POLA1N	-131		POLA1N	POLA1N	-193	-131
CTC1(348)-CTC1(543)	CTC1	348	344	CTC1	543	539	CTC1	344	CTC1	539		CTC1	CTC1	344	539
His_MBP_POLA1N(102)-His_MBP_POLA1N(319)	His_MBP_POLA1N	102	-294	His_MBP_POLA1N	319	-77	His_MBP_POLA1N	-294	His_MBP_POLA1N	-77		POLA1N	POLA1N	-294	-77
CTC1(1)-CTC1(836)	CTC1	1	-3	CTC1	836	832	CTC1	-3	CTC1	832		CTC1	CTC1	-3	832
CTC1(687)-His_MBP_POLA1N(60)	CTC1	687	683	His_MBP_POLA1N	60	-336	CTC1	683	His_MBP_POLA1N	-336		CTC1	POLA1N	683	-336
STN1(283)-STN1(298)	STN1	283	283	STN1	298	298	STN1	283	STN1	298		STN1	STN1	283	298
STN1(189)-STN1(213)	STN1	189	189	STN1	213	213	STN1	189	STN1	213		STN1	STN1	189	213
His_MBP_POLA1N(97)-His_MBP_POLA1N(311)	His_MBP_POLA1N	97	-299	His_MBP_POLA1N	311	-85	His_MBP_POLA1N	-299	His_MBP_POLA1N	-85		POLA1N	POLA1N	-299	-85
STN1(255)-STN1(268)	STN1	255	255	STN1	268	268	STN1	255	STN1	268		STN1	STN1	255	268
His_MBP_POLA1N(309)-His_MBP_POLA1N(327)	His_MBP_POLA1N	309	-87	His_MBP_POLA1N	327	-69	His_MBP_POLA1N	-87	His_MBP_POLA1N	-69		POLA1N	POLA1N	-87	-69
His_MBP_POLA1N(39)-His_MBP_POLA1N(43)	His_MBP_POLA1N	39	-357	His_MBP_POLA1N	43	-353	His_MBP_POLA1N	-357	His_MBP_POLA1N	-353		POLA1N	POLA1N	-357	-353
STN1(91)-STN1(123)	STN1	91	91	STN1	123	123	STN1	91	STN1	123		STN1	STN1	91	123
CTC1(242)-His_MBP_POLA1N(671)	CTC1	242	238	His_MBP_POLA1N	671	275	CTC1	238	His_MBP_POLA1N	275		CTC1	POLA1N	238	275
CTC1(1171)-STN1(277)	CTC1	1171	1167	STN1	277	277	CTC1	1167	STN1	277		CTC1	STN1	1167	277
STN1(255)-STN1(261)	STN1	255	255	STN1	261	261	STN1	255	STN1	261		STN1	STN1	255	261
STN1(277)-STN1(298)	STN1	277	277	STN1	298	298	STN1	277	STN1	298		STN1	STN1	277	298
CTC1(687)-His_MBP_POLA1N(43)	CTC1	687	683	His_MBP_POLA1N	43	-353	CTC1	683	His_MBP_POLA1N	-353		CTC1	POLA1N	683	-353
His_MBP_POLA1N(39)-His_MBP_POLA1N(48)	His_MBP_POLA1N	39	-357	His_MBP_POLA1N	48	-348	His_MBP_POLA1N	-357	His_MBP_POLA1N	-348		POLA1N	POLA1N	-357	-348
STN1(91)-STN1(114)	STN1	91	91	STN1	114	114	STN1	91	STN1	114		STN1	STN1	91	114
CTC1(442)-CTC1(687)	CTC1	442	438	CTC1	687	683	CTC1	438	CTC1	683		CTC1	CTC1	438	683
CTC1(566)-CTC1(836)	CTC1	566	562	CTC1	836	832	CTC1	562	CTC1	832		CTC1	CTC1	562	832
CTC1(747)-His_MBP_POLA1N(60)	CTC1	747	743	His_MBP_POLA1N	60	-336	CTC1	743	His_MBP_POLA1N	-336		CTC1	POLA1N	743	-336
CTC1(687)-His_MBP_POLA1N(56)	CTC1	687	683	His_MBP_POLA1N	56	-340	CTC1	683	His_MBP_POLA1N	-340		CTC1	POLA1N	683	-340
CTC1(574)-CTC1(687)	CTC1	574	570	CTC1	687	683	CTC1	570	CTC1	683		CTC1	CTC1	570	683
CTC1(687)-His_MBP_POLA1N(287)	CTC1	687	683	His_MBP_POLA1N	287	-109	CTC1	683	His_MBP_POLA1N	-109		CTC1	POLA1N	683	-109
CTC1(1171)-STN1(189)	CTC1	1171	1167	STN1	189	189	CTC1	1167	STN1	189		CTC1	STN1	1167	189
CTC1(934)-CTC1(1171)	CTC1	934	930	CTC1	1171	1167	CTC1	930	CTC1	1167		CTC1	CTC1	930	1167
CTC1(747)-CTC1(922)	CTC1	747	743	CTC1	922	918	CTC1	743	CTC1	918		CTC1	CTC1	743	918
His_MBP_POLA1N(309)-His_MBP_POLA1N(311)	His_MBP_POLA1N	309	-87	His_MBP_POLA1N	311	-85	His_MBP_POLA1N	-87	His_MBP_POLA1N	-85		POLA1N	POLA1N	-87	-85
His_MBP_POLA1N(442)-His_MBP_POLA1N(540)	His_MBP_POLA1N	442	46	His_MBP_POLA1N	540	144	His_MBP_POLA1N	46	His_MBP_POLA1N	144		POLA1N	POLA1N	46	144
His_MBP_POLA1N(311)-His_MBP_POLA1N(541)	His_MBP_POLA1N	311	-85	His_MBP_POLA1N	541	145	His_MBP_POLA1N	-85	His_MBP_POLA1N	145		POLA1N	POLA1N	-85	145
STN1(115)-STN1(125)	STN1	115	115	STN1	125	125	STN1	115	STN1	125		STN1	STN1	115	125
CTC1(1)-CTC1(442)	CTC1	1	-3	CTC1	442	438	CTC1	-3	CTC1	438		CTC1	CTC1	-3	438
His_MBP_POLA1N(29)-His_MBP_POLA1N(311)	His_MBP_POLA1N	29	-367	His_MBP_POLA1N	311	-85	His_MBP_POLA1N	-367	His_MBP_POLA1N	-85		POLA1N	POLA1N	-367	-85
CTC1(1)-CTC1(29)	CTC1	1	-3	CTC1	29	25	CTC1	-3	CTC1	25		CTC1	CTC1	-3	25
CTC1(1)-CTC1(51)	CTC1	1	-3	CTC1	51	47	CTC1	-3	CTC1	47		CTC1	CTC1	-3	47
CTC1(348)-CTC1(566)	CTC1	348	344	CTC1	566	562	CTC1	344	CTC1	562		CTC1	CTC1	344	562
CTC1(566)-STN1(115)	CTC1	566	562	STN1	115	115	CTC1	562	STN1	115		CTC1	STN1	562	115
His_MBP_POLA1N(141)-His_MBP_POLA1N(340)	His_MBP_POLA1N	141	-255	His_MBP_POLA1N	340	-56	His_MBP_POLA1N	-255	His_MBP_POLA1N	-56		POLA1N	POLA1N	-255	-56
STN1(256)-STN1(268)	STN1	256	256	STN1	268	268	STN1	256	STN1	268		STN1	STN1	256	268
STN1(91)-STN1(115)	STN1	91	91	STN1	115	115	STN1	91	STN1	115		STN1	STN1	91	115
STN1(91)-STN1(125)	STN1	91	91	STN1	125	125	STN1	91	STN1	125		STN1	STN1	91	125
His_MBP_POLA1N(133)-His_MBP_POLA1N(327)	His_MBP_POLA1N	133	-263	His_MBP_POLA1N	327	-69	His_MBP_POLA1N	-263	His_MBP_POLA1N	-69		POLA1N	POLA1N	-263	-69
STN1(213)-STN1(298)	STN1	213	213	STN1	298	298	STN1	213	STN1	298		STN1	STN1	213	298
His_MBP_POLA1N(116)-His_MBP_POLA1N(189)	His_MBP_POLA1N	116	-280	His_MBP_POLA1N	189	-207	His_MBP_POLA1N	-280	His_MBP_POLA1N	-207		POLA1N	POLA1N	-280	-207
STN1(115)-STN1(213)	STN1	115	115	STN1	213	213	STN1	115	STN1	213		STN1	STN1	115	213
CTC1(476)-STN1(115)	CTC1	476	472	STN1	115	115	CTC1	472	STN1	115		CTC1	STN1	472	115
CTC1(1171)-STN1(213)	CTC1	1171	1167	STN1	213	213	CTC1	1167	STN1	213		CTC1	STN1	1167	213
CTC1(476)-CTC1(1058)	CTC1	476	472	CTC1	1058	1054	CTC1	472	CTC1	1054		CTC1	CTC1	472	1054
CTC1(1)-His_MBP_POLA1N(610)	CTC1	1	-3	His_MBP_POLA1N	610	214	CTC1	-3	His_MBP_POLA1N	214		CTC1	POLA1N	-3	214
CTC1(442)-His_MBP_POLA1N(203)	CTC1	442	438	His_MBP_POLA1N	203	-193	CTC1	438	His_MBP_POLA1N	-193		CTC1	POLA1N	438	-193
His_MBP_POLA1N(158)-His_MBP_POLA1N(233)	His_MBP_POLA1N	158	-238	His_MBP_POLA1N	233	-163	His_MBP_POLA1N	-238	His_MBP_POLA1N	-163		POLA1N	POLA1N	-238	-163
His_MBP_POLA1N(193)-STN1(283)	His_MBP_POLA1N	193	-203	STN1	283	283	His_MBP_POLA1N	-203	STN1	283		POLA1N	STN1	-203	283
CTC1(1)-STN1(268)	CTC1	1	-3	STN1	268	268	CTC1	-3	STN1	268		CTC1	STN1	-3	268
STN1(55)-STN1(91)	STN1	55	55	STN1	91	91	STN1	55	STN1	91		STN1	STN1	55	91
CTC1(1171)-STN1(283)	CTC1	1171	1167	STN1	283	283	CTC1	1167	STN1	283		CTC1	STN1	1167	283
CTC1(1168)-STN1(213)	CTC1	1168	1164	STN1	213	213	CTC1	1164	STN1	213		CTC1	STN1	1164	213
CTC1(687)-STN1(115)	CTC1	687	683	STN1	115	115	CTC1	683	STN1	115		CTC1	STN1	683	115
CTC1(1)-CTC1(543)	CTC1	1	-3	CTC1	543	539	CTC1	-3	CTC1	539		CTC1	CTC1	-3	539
CTC1(687)-His_MBP_POLA1N(116)	CTC1	687	683	His_MBP_POLA1N	116	-280	CTC1	683	His_MBP_POLA1N	-280		CTC1	POLA1N	683	-280
CTC1(348)-CTC1(1058)	CTC1	348	344	CTC1	1058	1054	CTC1	344	CTC1	1054		CTC1	CTC1	344	1054
CTC1(687)-His_MBP_POLA1N(20)	CTC1	687	683	His_MBP_POLA1N	20	-376	CTC1	683	His_MBP_POLA1N	-376		CTC1	POLA1N	683	-376
CTC1(1)-His_MBP_POLA1N(216)	CTC1	1	-3	His_MBP_POLA1N	216	-180	CTC1	-3	His_MBP_POLA1N	-180		CTC1	POLA1N	-3	-180
CTC1(1)-His_MBP_POLA1N(158)	CTC1	1	-3	His_MBP_POLA1N	158	-238	CTC1	-3	His_MBP_POLA1N	-238		CTC1	POLA1N	-3	-238
CTC1(978)-STN1(115)	CTC1	978	974	STN1	115	115	CTC1	974	STN1	115		CTC1	STN1	974	115
CTC1(36)-CTC1(687)	CTC1	36	32	CTC1	687	683	CTC1	32	CTC1	683		CTC1	CTC1	32	683
CTC1(566)-STN1(298)	CTC1	566	562	STN1	298	298	CTC1	562	STN1	298		CTC1	STN1	562	298
CTC1(566)-CTC1(687)	CTC1	566	562	CTC1	687	683	CTC1	562	CTC1	683		CTC1	CTC1	562	683
CTC1(1)-His_MBP_POLA1N(203)	CTC1	1	-3	His_MBP_POLA1N	203	-193	CTC1	-3	His_MBP_POLA1N	-193		CTC1	POLA1N	-3	-193
CTC1(1)-STN1(91)	CTC1	1	-3	STN1	91	91	CTC1	-3	STN1	91		CTC1	STN1	-3	91
STN1(213)-STN1(283)	STN1	213	213	STN1	283	283	STN1	213	STN1	283		STN1	STN1	213	283
CTC1(687)-CTC1(922)	CTC1	687	683	CTC1	922	918	CTC1	683	CTC1	918		CTC1	CTC1	683	918
CTC1(476)-CTC1(687)	CTC1	476	472	CTC1	687	683	CTC1	472	CTC1	683		CTC1	CTC1	472	683
STN1(55)-STN1(115)	STN1	55	55	STN1	115	115	STN1	55	STN1	115		STN1	STN1	55	115
CTC1(442)-STN1(115)	CTC1	442	438	STN1	115	115	CTC1	438	STN1	115		CTC1	STN1	438	115
CTC1(566)-CTC1(1058)	CTC1	566	562	CTC1	1058	1054	CTC1	562	CTC1	1054		CTC1	CTC1	562	1054
CTC1(242)-His_MBP_POLA1N(464)	CTC1	242	238	His_MBP_POLA1N	464	68	CTC1	238	His_MBP_POLA1N	68		CTC1	POLA1N	238	68
CTC1(560)-CTC1(566)	CTC1	560	556	CTC1	566	562	CTC1	556	CTC1	562		CTC1	CTC1	556	562
His_MBP_POLA1N(151)-His_MBP_POLA1N(214)	His_MBP_POLA1N	151	-245	His_MBP_POLA1N	214	-182	His_MBP_POLA1N	-245	His_MBP_POLA1N	-182		POLA1N	POLA1N	-245	-182
CTC1(566)-His_MBP_POLA1N(193)	CTC1	566	562	His_MBP_POLA1N	193	-203	CTC1	562	His_MBP_POLA1N	-203		CTC1	POLA1N	562	-203
CTC1(336)-CTC1(348)	CTC1	336	332	CTC1	348	344	CTC1	332	CTC1	344		CTC1	CTC1	332	344
CTC1(1)-His_MBP_POLA1N(545)	CTC1	1	-3	His_MBP_POLA1N	545	149	CTC1	-3	His_MBP_POLA1N	149		CTC1	POLA1N	-3	149
STN1(189)-STN1(277)	STN1	189	189	STN1	277	277	STN1	189	STN1	277		STN1	STN1	189	277
STN1(38)-STN1(189)	STN1	38	38	STN1	189	189	STN1	38	STN1	189		STN1	STN1	38	189
CTC1(687)-His_MBP_POLA1N(291)	CTC1	687	683	His_MBP_POLA1N	291	-105	CTC1	683	His_MBP_POLA1N	-105		CTC1	POLA1N	683	-105
STN1(1)-STN1(38)	STN1	1	1	STN1	38	38	STN1	1	STN1	38		STN1	STN1	1	38
CTC1(560)-STN1(283)	CTC1	560	556	STN1	283	283	CTC1	556	STN1	283		CTC1	STN1	556	283
STN1(115)-STN1(154)	STN1	115	115	STN1	154	154	STN1	115	STN1	154		STN1	STN1	115	154
CTC1(687)-CTC1(747)	CTC1	687	683	CTC1	747	743	CTC1	683	CTC1	743		CTC1	CTC1	683	743
CTC1(677)-CTC1(1058)	CTC1	677	673	CTC1	1058	1054	CTC1	673	CTC1	1054		CTC1	CTC1	673	1054
His_MBP_POLA1N(116)-His_MBP_POLA1N(287)	His_MBP_POLA1N	116	-280	His_MBP_POLA1N	287	-109	His_MBP_POLA1N	-280	His_MBP_POLA1N	-109		POLA1N	POLA1N	-280	-109
CTC1(1)-CTC1(1168)	CTC1	1	-3	CTC1	1168	1164	CTC1	-3	CTC1	1164		CTC1	CTC1	-3	1164
CTC1(442)-CTC1(1058)	CTC1	442	438	CTC1	1058	1054	CTC1	438	CTC1	1054		CTC1	CTC1	438	1054
CTC1(687)-STN1(283)	CTC1	687	683	STN1	283	283	CTC1	683	STN1	283		CTC1	STN1	683	283
CTC1(687)-His_MBP_POLA1N(464)	CTC1	687	683	His_MBP_POLA1N	464	68	CTC1	683	His_MBP_POLA1N	68		CTC1	POLA1N	683	68
CTC1(1058)-STN1(115)	CTC1	1058	1054	STN1	115	115	CTC1	1054	STN1	115		CTC1	STN1	1054	115
CTC1(836)-His_MBP_POLA1N(193)	CTC1	836	832	His_MBP_POLA1N	193	-203	CTC1	832	His_MBP_POLA1N	-203		CTC1	POLA1N	832	-203
CTC1(1)-STN1(283)	CTC1	1	-3	STN1	283	283	CTC1	-3	STN1	283		CTC1	STN1	-3	283
CTC1(1)-His_MBP_POLA1N(133)	CTC1	1	-3	His_MBP_POLA1N	133	-263	CTC1	-3	His_MBP_POLA1N	-263		CTC1	POLA1N	-3	-263
CTC1(566)-CTC1(566)	CTC1	566	562	CTC1	566	562	CTC1	562	CTC1	562		CTC1	CTC1	562	562
STN1(91)-STN1(298)	STN1	91	91	STN1	298	298	STN1	91	STN1	298		STN1	STN1	91	298
CTC1(1168)-STN1(298)	CTC1	1168	1164	STN1	298	298	CTC1	1164	STN1	298		CTC1	STN1	1164	298
CTC1(566)-STN1(91)	CTC1	566	562	STN1	91	91	CTC1	562	STN1	91		CTC1	STN1	562	91
CTC1(687)-CTC1(1058)	CTC1	687	683	CTC1	1058	1054	CTC1	683	CTC1	1054		CTC1	CTC1	683	1054
CTC1(566)-His_MBP_POLA1N(97)	CTC1	566	562	His_MBP_POLA1N	97	-299	CTC1	562	His_MBP_POLA1N	-299		CTC1	POLA1N	562	-299
CTC1(978)-CTC1(1168)	CTC1	978	974	CTC1	1168	1164	CTC1	974	CTC1	1164		CTC1	CTC1	974	1164
CTC1(560)-CTC1(687)	CTC1	560	556	CTC1	687	683	CTC1	556	CTC1	683		CTC1	CTC1	556	683
CTC1(687)-His_MBP_POLA1N(193)	CTC1	687	683	His_MBP_POLA1N	193	-203	CTC1	683	His_MBP_POLA1N	-203		CTC1	POLA1N	683	-203
CTC1(566)-STN1(283)	CTC1	566	562	STN1	283	283	CTC1	562	STN1	283		CTC1	STN1	562	283
CTC1(1171)-STN1(298)	CTC1	1171	1167	STN1	298	298	CTC1	1167	STN1	298		CTC1	STN1	1167	298
CTC1(1058)-His_MBP_POLA1N(193)	CTC1	1058	1054	His_MBP_POLA1N	193	-203	CTC1	1054	His_MBP_POLA1N	-203		CTC1	POLA1N	1054	-203
CTC1(1)-His_MBP_POLA1N(464)	CTC1	1	-3	His_MBP_POLA1N	464	68	CTC1	-3	His_MBP_POLA1N	68		CTC1	POLA1N	-3	68
CTC1(476)-STN1(298)	CTC1	476	472	STN1	298	298	CTC1	472	STN1	298		CTC1	STN1	472	298
STN1(90)-STN1(125)	STN1	90	90	STN1	125	125	STN1	90	STN1	125		STN1	STN1	90	125
His_MBP_POLA1N(311)-His_MBP_POLA1N(327)	His_MBP_POLA1N	311	-85	His_MBP_POLA1N	327	-69	His_MBP_POLA1N	-85	His_MBP_POLA1N	-69		POLA1N	POLA1N	-85	-69
His_MBP_POLA1N(151)-His_MBP_POLA1N(203)	His_MBP_POLA1N	151	-245	His_MBP_POLA1N	203	-193	His_MBP_POLA1N	-245	His_MBP_POLA1N	-193		POLA1N	POLA1N	-245	-193
CTC1(687)-His_MBP_POLA1N(680)	CTC1	687	683	His_MBP_POLA1N	680	284	CTC1	683	His_MBP_POLA1N	284		CTC1	POLA1N	683	284
CTC1(560)-CTC1(762)	CTC1	560	556	CTC1	762	758	CTC1	556	CTC1	758		CTC1	CTC1	556	758
CTC1(978)-CTC1(1058)	CTC1	978	974	CTC1	1058	1054	CTC1	974	CTC1	1054		CTC1	CTC1	974	1054
CTC1(1)-His_MBP_POLA1N(43)	CTC1	1	-3	His_MBP_POLA1N	43	-353	CTC1	-3	His_MBP_POLA1N	-353		CTC1	POLA1N	-3	-353
CTC1(1)-STN1(261)	CTC1	1	-3	STN1	261	261	CTC1	-3	STN1	261		CTC1	STN1	-3	261
CTC1(242)-CTC1(246)	CTC1	242	238	CTC1	246	242	CTC1	238	CTC1	242		CTC1	CTC1	238	242
CTC1(566)-CTC1(747)	CTC1	566	562	CTC1	747	743	CTC1	562	CTC1	743		CTC1	CTC1	562	743
CTC1(1)-STN1(314)	CTC1	1	-3	STN1	314	314	CTC1	-3	STN1	314		CTC1	STN1	-3	314
CTC1(687)-STN1(125)	CTC1	687	683	STN1	125	125	CTC1	683	STN1	125		CTC1	STN1	683	125
CTC1(687)-TEN1(115)	CTC1	687	683	TEN1	115	115	CTC1	683	TEN1	115		CTC1	TEN1	683	115
CTC1(1168)-STN1(277)	CTC1	1168	1164	STN1	277	277	CTC1	1164	STN1	277		CTC1	STN1	1164	277
CTC1(348)-STN1(283)	CTC1	348	344	STN1	283	283	CTC1	344	STN1	283		CTC1	STN1	344	283
CTC1(566)-His_MBP_POLA1N(464)	CTC1	566	562	His_MBP_POLA1N	464	68	CTC1	562	His_MBP_POLA1N	68		CTC1	POLA1N	562	68
CTC1(442)-His_MBP_POLA1N(158)	CTC1	442	438	His_MBP_POLA1N	158	-238	CTC1	438	His_MBP_POLA1N	-238		CTC1	POLA1N	438	-238
His_MBP_POLA1N(97)-His_MBP_POLA1N(189)	His_MBP_POLA1N	97	-299	His_MBP_POLA1N	189	-207	His_MBP_POLA1N	-299	His_MBP_POLA1N	-207		POLA1N	POLA1N	-299	-207
CTC1(1)-STN1(298)	CTC1	1	-3	STN1	298	298	CTC1	-3	STN1	298		CTC1	STN1	-3	298
CTC1(476)-CTC1(560)	CTC1	476	472	CTC1	560	556	CTC1	472	CTC1	556		CTC1	CTC1	472	556
CTC1(1)-His_MBP_POLA1N(189)	CTC1	1	-3	His_MBP_POLA1N	189	-207	CTC1	-3	His_MBP_POLA1N	-207		CTC1	POLA1N	-3	-207
His_MBP_POLA1N(154)-His_MBP_POLA1N(216)	His_MBP_POLA1N	154	-242	His_MBP_POLA1N	216	-180	His_MBP_POLA1N	-242	His_MBP_POLA1N	-180		POLA1N	POLA1N	-242	-180
CTC1(762)-His_MBP_POLA1N(60)	CTC1	762	758	His_MBP_POLA1N	60	-336	CTC1	758	His_MBP_POLA1N	-336		CTC1	POLA1N	758	-336
His_MBP_POLA1N(189)-His_MBP_POLA1N(203)	His_MBP_POLA1N	189	-207	His_MBP_POLA1N	203	-193	His_MBP_POLA1N	-207	His_MBP_POLA1N	-193		POLA1N	POLA1N	-207	-193
CTC1(560)-CTC1(574)	CTC1	560	556	CTC1	574	570	CTC1	556	CTC1	570		CTC1	CTC1	556	570
His_MBP_POLA1N(97)-His_MBP_POLA1N(291)	His_MBP_POLA1N	97	-299	His_MBP_POLA1N	291	-105	His_MBP_POLA1N	-299	His_MBP_POLA1N	-105		POLA1N	POLA1N	-299	-105
CTC1(747)-His_MBP_POLA1N(56)	CTC1	747	743	His_MBP_POLA1N	56	-340	CTC1	743	His_MBP_POLA1N	-340		CTC1	POLA1N	743	-340
STN1(38)-TEN1(115)	STN1	38	38	TEN1	115	115	STN1	38	TEN1	115		STN1	TEN1	38	115
CTC1(687)-CTC1(836)	CTC1	687	683	CTC1	836	832	CTC1	683	CTC1	832		CTC1	CTC1	683	832
CTC1(36)-CTC1(78)	CTC1	36	32	CTC1	78	74	CTC1	32	CTC1	74		CTC1	CTC1	32	74
His_MBP_POLA1N(291)-His_MBP_POLA1N(291)	His_MBP_POLA1N	291	-105	His_MBP_POLA1N	291	-105	His_MBP_POLA1N	-105	His_MBP_POLA1N	-105		POLA1N	POLA1N	-105	-105
CTC1(1)-STN1(38)	CTC1	1	-3	STN1	38	38	CTC1	-3	STN1	38		CTC1	STN1	-3	38
STN1(114)-STN1(125)	STN1	114	114	STN1	125	125	STN1	114	STN1	125		STN1	STN1	114	125
STN1(38)-STN1(283)	STN1	38	38	STN1	283	283	STN1	38	STN1	283		STN1	STN1	38	283
CTC1(687)-His_MBP_POLA1N(610)	CTC1	687	683	His_MBP_POLA1N	610	214	CTC1	683	His_MBP_POLA1N	214		CTC1	POLA1N	683	214
STN1(38)-STN1(91)	STN1	38	38	STN1	91	91	STN1	38	STN1	91		STN1	STN1	38	91
CTC1(687)-STN1(91)	CTC1	687	683	STN1	91	91	CTC1	683	STN1	91		CTC1	STN1	683	91
STN1(298)-STN1(314)	STN1	298	298	STN1	314	314	STN1	298	STN1	314		STN1	STN1	298	314
CTC1(566)-CTC1(922)	CTC1	566	562	CTC1	922	918	CTC1	562	CTC1	918		CTC1	CTC1	562	918
CTC1(687)-His_MBP_POLA1N(48)	CTC1	687	683	His_MBP_POLA1N	48	-348	CTC1	683	His_MBP_POLA1N	-348		CTC1	POLA1N	683	-348
CTC1(836)-STN1(115)	CTC1	836	832	STN1	115	115	CTC1	832	STN1	115		CTC1	STN1	832	115
CTC1(687)-His_MBP_POLA1N(189)	CTC1	687	683	His_MBP_POLA1N	189	-207	CTC1	683	His_MBP_POLA1N	-207		CTC1	POLA1N	683	-207
CTC1(1)-TEN1(89)	CTC1	1	-3	TEN1	89	89	CTC1	-3	TEN1	89		CTC1	TEN1	-3	89
His_MBP_POLA1N(319)-His_MBP_POLA1N(319)	His_MBP_POLA1N	319	-77	His_MBP_POLA1N	319	-77	His_MBP_POLA1N	-77	His_MBP_POLA1N	-77		POLA1N	POLA1N	-77	-77
STN1(114)-STN1(298)	STN1	114	114	STN1	298	298	STN1	114	STN1	298		STN1	STN1	114	298
CTC1(1)-CTC1(78)	CTC1	1	-3	CTC1	78	74	CTC1	-3	CTC1	74		CTC1	CTC1	-3	74
His_MBP_POLA1N(39)-His_MBP_POLA1N(311)	His_MBP_POLA1N	39	-357	His_MBP_POLA1N	311	-85	His_MBP_POLA1N	-357	His_MBP_POLA1N	-85		POLA1N	POLA1N	-357	-85
CTC1(566)-His_MBP_POLA1N(189)	CTC1	566	562	His_MBP_POLA1N	189	-207	CTC1	562	His_MBP_POLA1N	-207		CTC1	POLA1N	562	-207
CTC1(1)-STN1(176)	CTC1	1	-3	STN1	176	176	CTC1	-3	STN1	176		CTC1	STN1	-3	176
CTC1(476)-His_MBP_POLA1N(442)	CTC1	476	472	His_MBP_POLA1N	442	46	CTC1	472	His_MBP_POLA1N	46		CTC1	POLA1N	472	46
CTC1(799)-CTC1(836)	CTC1	799	795	CTC1	836	832	CTC1	795	CTC1	832		CTC1	CTC1	795	832
CTC1(1)-CTC1(799)	CTC1	1	-3	CTC1	799	795	CTC1	-3	CTC1	795		CTC1	CTC1	-3	795
His_MBP_POLA1N(39)-His_MBP_POLA1N(319)	His_MBP_POLA1N	39	-357	His_MBP_POLA1N	319	-77	His_MBP_POLA1N	-357	His_MBP_POLA1N	-77		POLA1N	POLA1N	-357	-77
CTC1(780)-CTC1(836)	CTC1	780	776	CTC1	836	832	CTC1	776	CTC1	832		CTC1	CTC1	776	832
His_MBP_POLA1N(56)-His_MBP_POLA1N(311)	His_MBP_POLA1N	56	-340	His_MBP_POLA1N	311	-85	His_MBP_POLA1N	-340	His_MBP_POLA1N	-85		POLA1N	POLA1N	-340	-85
His_MBP_POLA1N(97)-His_MBP_POLA1N(116)	His_MBP_POLA1N	97	-299	His_MBP_POLA1N	116	-280	His_MBP_POLA1N	-299	His_MBP_POLA1N	-280		POLA1N	POLA1N	-299	-280
STN1(114)-STN1(123)	STN1	114	114	STN1	123	123	STN1	114	STN1	123		STN1	STN1	114	123
His_MBP_POLA1N(39)-His_MBP_POLA1N(309)	His_MBP_POLA1N	39	-357	His_MBP_POLA1N	309	-87	His_MBP_POLA1N	-357	His_MBP_POLA1N	-87		POLA1N	POLA1N	-357	-87
STN1(115)-STN1(283)	STN1	115	115	STN1	283	283	STN1	115	STN1	283		STN1	STN1	115	283
His_MBP_POLA1N(116)-His_MBP_POLA1N(327)	His_MBP_POLA1N	116	-280	His_MBP_POLA1N	327	-69	His_MBP_POLA1N	-280	His_MBP_POLA1N	-69		POLA1N	POLA1N	-280	-69
STN1(115)-STN1(115)	STN1	115	115	STN1	115	115	STN1	115	STN1	115		STN1	STN1	115	115
CTC1(315)-CTC1(347)	CTC1	315	311	CTC1	347	343	CTC1	311	CTC1	343		CTC1	CTC1	311	343
STN1(115)-STN1(314)	STN1	115	115	STN1	314	314	STN1	115	STN1	314		STN1	STN1	115	314
CTC1(51)-His_MBP_POLA1N(610)	CTC1	51	47	His_MBP_POLA1N	610	214	CTC1	47	His_MBP_POLA1N	214		CTC1	POLA1N	47	214
CTC1(1)-His_MBP_POLA1N(151)	CTC1	1	-3	His_MBP_POLA1N	151	-245	CTC1	-3	His_MBP_POLA1N	-245		CTC1	POLA1N	-3	-245
His_MBP_POLA1N(60)-His_MBP_POLA1N(424)	His_MBP_POLA1N	60	-336	His_MBP_POLA1N	424	28	His_MBP_POLA1N	-336	His_MBP_POLA1N	28		POLA1N	POLA1N	-336	28
CTC1(1)-CTC1(348)	CTC1	1	-3	CTC1	348	344	CTC1	-3	CTC1	344		CTC1	CTC1	-3	344
CTC1(51)-CTC1(348)	CTC1	51	47	CTC1	348	344	CTC1	47	CTC1	344		CTC1	CTC1	47	344
CTC1(442)-STN1(283)	CTC1	442	438	STN1	283	283	CTC1	438	STN1	283		CTC1	STN1	438	283
STN1(114)-STN1(115)	STN1	114	114	STN1	115	115	STN1	114	STN1	115		STN1	STN1	114	115
His_MBP_POLA1N(158)-His_MBP_POLA1N(422)	His_MBP_POLA1N	158	-238	His_MBP_POLA1N	422	26	His_MBP_POLA1N	-238	His_MBP_POLA1N	26		POLA1N	POLA1N	-238	26
CTC1(1058)-STN1(114)	CTC1	1058	1054	STN1	114	114	CTC1	1054	STN1	114		CTC1	STN1	1054	114
CTC1(1)-CTC1(476)	CTC1	1	-3	CTC1	476	472	CTC1	-3	CTC1	472		CTC1	CTC1	-3	472
CTC1(347)-CTC1(543)	CTC1	347	343	CTC1	543	539	CTC1	343	CTC1	539		CTC1	CTC1	343	539
CTC1(476)-STN1(314)	CTC1	476	472	STN1	314	314	CTC1	472	STN1	314		CTC1	STN1	472	314
CTC1(1171)-STN1(176)	CTC1	1171	1167	STN1	176	176	CTC1	1167	STN1	176		CTC1	STN1	1167	176
CTC1(747)-STN1(283)	CTC1	747	743	STN1	283	283	CTC1	743	STN1	283		CTC1	STN1	743	283
CTC1(1058)-STN1(314)	CTC1	1058	1054	STN1	314	314	CTC1	1054	STN1	314		CTC1	STN1	1054	314
CTC1(566)-STN1(255)	CTC1	566	562	STN1	255	255	CTC1	562	STN1	255		CTC1	STN1	562	255
CTC1(687)-CTC1(687)	CTC1	687	683	CTC1	687	683	CTC1	683	CTC1	683		CTC1	CTC1	683	683
CTC1(922)-STN1(314)	CTC1	922	918	STN1	314	314	CTC1	918	STN1	314		CTC1	STN1	918	314
CTC1(687)-STN1(314)	CTC1	687	683	STN1	314	314	CTC1	683	STN1	314		CTC1	STN1	683	314
CTC1(442)-STN1(314)	CTC1	442	438	STN1	314	314	CTC1	438	STN1	314		CTC1	STN1	438	314
His_MBP_POLA1N(39)-STN1(255)	His_MBP_POLA1N	39	-357	STN1	255	255	His_MBP_POLA1N	-357	STN1	255		POLA1N	STN1	-357	255
CTC1(442)-STN1(91)	CTC1	442	438	STN1	91	91	CTC1	438	STN1	91		CTC1	STN1	438	91
CTC1(922)-TEN1(4)	CTC1	922	918	TEN1	4	4	CTC1	918	TEN1	4		CTC1	TEN1	918	4
CTC1(246)-His_MBP_POLA1N(610)	CTC1	246	242	His_MBP_POLA1N	610	214	CTC1	242	His_MBP_POLA1N	214		CTC1	POLA1N	242	214
CTC1(1058)-His_MBP_POLA1N(97)	CTC1	1058	1054	His_MBP_POLA1N	97	-299	CTC1	1054	His_MBP_POLA1N	-299		CTC1	POLA1N	1054	-299
CTC1(1058)-STN1(298)	CTC1	1058	1054	STN1	298	298	CTC1	1054	STN1	298		CTC1	STN1	1054	298
CTC1(687)-TEN1(89)	CTC1	687	683	TEN1	89	89	CTC1	683	TEN1	89		CTC1	TEN1	683	89
CTC1(348)-STN1(255)	CTC1	348	344	STN1	255	255	CTC1	344	STN1	255		CTC1	STN1	344	255
CTC1(1168)-STN1(189)	CTC1	1168	1164	STN1	189	189	CTC1	1164	STN1	189		CTC1	STN1	1164	189
CTC1(687)-His_MBP_POLA1N(442)	CTC1	687	683	His_MBP_POLA1N	442	46	CTC1	683	His_MBP_POLA1N	46		CTC1	POLA1N	683	46
CTC1(560)-His_MBP_POLA1N(514)	CTC1	560	556	His_MBP_POLA1N	514	118	CTC1	556	His_MBP_POLA1N	118		CTC1	POLA1N	556	118
CTC1(1)-His_MBP_POLA1N(193)	CTC1	1	-3	His_MBP_POLA1N	193	-203	CTC1	-3	His_MBP_POLA1N	-203		CTC1	POLA1N	-3	-203
CTC1(836)-His_MBP_POLA1N(516)	CTC1	836	832	His_MBP_POLA1N	516	120	CTC1	832	His_MBP_POLA1N	120		CTC1	POLA1N	832	120
CTC1(762)-STN1(261)	CTC1	762	758	STN1	261	261	CTC1	758	STN1	261		CTC1	STN1	758	261
His_MBP_POLA1N(60)-STN1(298)	His_MBP_POLA1N	60	-336	STN1	298	298	His_MBP_POLA1N	-336	STN1	298		POLA1N	STN1	-336	298
STN1(38)-TEN1(4)	STN1	38	38	TEN1	4	4	STN1	38	TEN1	4		STN1	TEN1	38	4
His_MBP_POLA1N(516)-STN1(255)	His_MBP_POLA1N	516	120	STN1	255	255	His_MBP_POLA1N	120	STN1	255		POLA1N	STN1	120	255
CTC1(747)-His_MBP_POLA1N(287)	CTC1	747	743	His_MBP_POLA1N	287	-109	CTC1	743	His_MBP_POLA1N	-109		CTC1	POLA1N	743	-109
CTC1(347)-TEN1(115)	CTC1	347	343	TEN1	115	115	CTC1	343	TEN1	115		CTC1	TEN1	343	115
CTC1(560)-CTC1(622)	CTC1	560	556	CTC1	622	618	CTC1	556	CTC1	618		CTC1	CTC1	556	618
CTC1(560)-CTC1(747)	CTC1	560	556	CTC1	747	743	CTC1	556	CTC1	743		CTC1	CTC1	556	743
His_MBP_POLA1N(214)-His_MBP_POLA1N(265)	His_MBP_POLA1N	214	-182	His_MBP_POLA1N	265	-131	His_MBP_POLA1N	-182	His_MBP_POLA1N	-131		POLA1N	POLA1N	-182	-131
CTC1(780)-CTC1(1058)	CTC1	780	776	CTC1	1058	1054	CTC1	776	CTC1	1054		CTC1	CTC1	776	1054
CTC1(29)-CTC1(566)	CTC1	29	25	CTC1	566	562	CTC1	25	CTC1	562		CTC1	CTC1	25	562
TEN1(4)-TEN1(115)	TEN1	4	4	TEN1	115	115	TEN1	4	TEN1	115		TEN1	TEN1	4	115
CTC1(1)-CTC1(978)	CTC1	1	-3	CTC1	978	974	CTC1	-3	CTC1	974		CTC1	CTC1	-3	974
CTC1(36)-CTC1(560)	CTC1	36	32	CTC1	560	556	CTC1	32	CTC1	556		CTC1	CTC1	32	556
CTC1(442)-CTC1(836)	CTC1	442	438	CTC1	836	832	CTC1	438	CTC1	832		CTC1	CTC1	438	832
His_MBP_POLA1N(116)-His_MBP_POLA1N(540)	His_MBP_POLA1N	116	-280	His_MBP_POLA1N	540	144	His_MBP_POLA1N	-280	His_MBP_POLA1N	144		POLA1N	POLA1N	-280	144
CTC1(922)-CTC1(1058)	CTC1	922	918	CTC1	1058	1054	CTC1	918	CTC1	1054		CTC1	CTC1	918	1054
STN1(213)-STN1(320)	STN1	213	213	STN1	320	320	STN1	213	STN1	320		STN1	STN1	213	320
His_MBP_POLA1N(424)-His_MBP_POLA1N(505)	His_MBP_POLA1N	424	28	His_MBP_POLA1N	505	109	His_MBP_POLA1N	28	His_MBP_POLA1N	109		POLA1N	POLA1N	28	109
CTC1(315)-CTC1(747)	CTC1	315	311	CTC1	747	743	CTC1	311	CTC1	743		CTC1	CTC1	311	743
STN1(38)-STN1(55)	STN1	38	38	STN1	55	55	STN1	38	STN1	55		STN1	STN1	38	55
CTC1(836)-CTC1(978)	CTC1	836	832	CTC1	978	974	CTC1	832	CTC1	974		CTC1	CTC1	832	974
CTC1(1)-CTC1(566)	CTC1	1	-3	CTC1	566	562	CTC1	-3	CTC1	562		CTC1	CTC1	-3	562
CTC1(922)-CTC1(1171)	CTC1	922	918	CTC1	1171	1167	CTC1	918	CTC1	1167		CTC1	CTC1	918	1167
TEN1(1)-TEN1(115)	TEN1	1	1	TEN1	115	115	TEN1	1	TEN1	115		TEN1	TEN1	1	115
CTC1(1)-CTC1(1058)	CTC1	1	-3	CTC1	1058	1054	CTC1	-3	CTC1	1054		CTC1	CTC1	-3	1054
TEN1(59)-TEN1(89)	TEN1	59	59	TEN1	89	89	TEN1	59	TEN1	89		TEN1	TEN1	59	89
CTC1(36)-CTC1(747)	CTC1	36	32	CTC1	747	743	CTC1	32	CTC1	743		CTC1	CTC1	32	743
His_MBP_POLA1N(60)-His_MBP_POLA1N(425)	His_MBP_POLA1N	60	-336	His_MBP_POLA1N	425	29	His_MBP_POLA1N	-336	His_MBP_POLA1N	29		POLA1N	POLA1N	-336	29
His_MBP_POLA1N(29)-His_MBP_POLA1N(56)	His_MBP_POLA1N	29	-367	His_MBP_POLA1N	56	-340	His_MBP_POLA1N	-367	His_MBP_POLA1N	-340		POLA1N	POLA1N	-367	-340
STN1(38)-STN1(154)	STN1	38	38	STN1	154	154	STN1	38	STN1	154		STN1	STN1	38	154
CTC1(36)-CTC1(36)	CTC1	36	32	CTC1	36	32	CTC1	32	CTC1	32		CTC1	CTC1	32	32
CTC1(442)-His_MBP_POLA1N(133)	CTC1	442	438	His_MBP_POLA1N	133	-263	CTC1	438	His_MBP_POLA1N	-263		CTC1	POLA1N	438	-263
