# Supplementary material for: Cryo-EM structure of the human CST–Polα/primase complex in a recruitment state
Source: Nat Struct Mol Biol. 2022 May 16;29(8):813–9. doi: 10.1038/s41594-022-00766-y (PMC9371972; doi:10.1038/s41594-022-00766-y)
Supplement: Source Data Extended Data Fig. 6 — Statistical Source Data [file 41594_2022_766_MOESM8_ESM.xlsx]

## Sheet: Export (WT Exp1, Binding 1)
NanoTemper Technologies	NanoTemper Technologies
MO.Affinity Analysis v2.3	MO.Affinity Analysis v2.3
Origin of exported data	Origin of exported data
Project Title:	20220228_triplicate_crlmuts_analysis
Comment:
Project File Path:	C:\Users\Nanotemper\Documents\HTSRC User files\de Lange Lab\Sarah\20220228\20220228-all_triplicate_data.nta
Analysis-Set Name:	WT-1
Exported from:	Compare Results (Chart)
Exported on:	2022-02-28 18:07:16
Sample Information	Sample Information
Merge-Set Name:	wt-1
Date of Measurement:	2022-02-26 13:06:39.583 → 2022-02-26 13:49:37.346
Capillary Type:	Monolith NT.115 Premium Capillary
Target:	His-MBP-CST WT
TargetConcentration:	5e-08
Ligand:	POLA1 CTD WT
Measurement Settings	Measurement Settings
MST-Power:	Medium
Excitation-Power:	20
Excitation type:	Nano - RED
Thermostat Setpoint:	(disabled)
Analysis Settings	Analysis Settings
Type of Analysis:	MST
Evaluation strategy:	Manual
Cold Region Start:	-1
Cold Region End:	0
Hot Region Start:	9
Hot Region End:	10
Fit Results (Kd)	Fit Results (Kd)
Fit Model:	Kd
Bound	921.518
Unbound	913.491
Kd	1.39844e-06
TargetConc	00:00:00.004000
Standard Deviation:	0.392974
Kd Confidence:	2.71371e-07
Dose Response Curve	Dose Response Curve	Dose Response Curve
Dose	Response	Err-Values
2.92969e-08	0.471877	0.31722
5.85938e-08	0.418563	0.882849
1.17188e-07	-0.051779	0.248533
2.34375e-07	1.41345	0.456289
4.6875e-07	1.83609	0.241398
9.375e-07	3.21228	0.753445
1.875e-06	4.66825	0.537293
3.75e-06	5.79542	0.403958
7.5e-06	6.53166	0.502597
1.5e-05	7.95167	0.318743
3e-05	7.27279	0.292034
Dose Response Curve (Outliers)	Dose Response Curve (Outliers)	Dose Response Curve (Outliers)
Dose	Response	Err-Values
6e-05	0.275743	0.595582
0.00012	-4.66654	1.26561
0.00024	-8.32294	2.06912
0.00048	-11.9749	1.80845
0.00096	-14.4307	1.79046

## Sheet: Fit-Values (WT Exp1, Binding 1)
Dose	wt-1	DeltaFNorm
0.000895712	921.506	8.01449
0.000835729	921.505	8.0136
0.000779762	921.504	8.01264
0.000727544	921.503	8.01161
0.000678823	921.502	8.0105
0.000633364	921.501	8.00932
0.000590949	921.499	8.00806
0.000551375	921.498	8.0067
0.000514451	921.497	8.00524
0.00048	921.495	8.00369
0.000447856	921.493	8.00202
0.000417864	921.492	8.00023
0.000389881	921.49	7.99832
0.000363772	921.488	7.99626
0.000339411	921.485	7.99407
0.000316682	921.483	7.99171
0.000295475	921.481	7.98919
0.000275688	921.478	7.98649
0.000257226	921.475	7.9836
0.00024	921.472	7.9805
0.000223928	921.469	7.97718
0.000208932	921.465	7.97363
0.000194941	921.461	7.96982
0.000181886	921.457	7.96575
0.000169706	921.453	7.96138
0.000158341	921.448	7.95671
0.000147737	921.443	7.95171
0.000137844	921.438	7.94636
0.000128613	921.432	7.94063
0.00012	921.426	7.9345
0.000111964	921.419	7.92794
0.000104466	921.412	7.92092
9.74703e-05	921.405	7.91341
9.0943e-05	921.397	7.90538
8.48528e-05	921.388	7.89679
7.91705e-05	921.379	7.8876
7.38687e-05	921.369	7.87777
6.89219e-05	921.359	7.86727
6.43064e-05	921.347	7.85604
6e-05	921.335	7.84403
5.5982e-05	921.323	7.83121
5.2233e-05	921.309	7.81751
4.87351e-05	921.294	7.80288
4.54715e-05	921.279	7.78726
4.24264e-05	921.262	7.77058
3.95852e-05	921.244	7.75279
3.69343e-05	921.225	7.7338
3.4461e-05	921.205	7.71355
3.21532e-05	921.183	7.69196
3e-05	921.16	7.66895
2.7991e-05	921.136	7.64444
2.61165e-05	921.11	7.61833
2.43676e-05	921.082	7.59054
2.27357e-05	921.052	7.56098
2.12132e-05	921.021	7.52954
1.97926e-05	920.988	7.49612
1.84672e-05	920.952	7.46062
1.72305e-05	920.914	7.42293
1.60766e-05	920.874	7.38295
1.5e-05	920.832	7.34056
1.39955e-05	920.787	7.29564
1.30583e-05	920.74	7.2481
1.21838e-05	920.689	7.1978
1.13679e-05	920.636	7.14464
1.06066e-05	920.58	7.08851
9.89631e-06	920.521	7.02929
9.23358e-06	920.458	6.96688
8.61524e-06	920.393	6.90118
8.0383e-06	920.324	6.83209
7.5e-06	920.251	6.75952
6.99775e-06	920.175	6.68339
6.52913e-06	920.095	6.60364
6.09189e-06	920.012	6.5202
5.68394e-06	919.924	6.43302
5.3033e-06	919.834	6.34209
4.94815e-06	919.739	6.24738
4.61679e-06	919.64	6.1489
4.30762e-06	919.538	6.04667
4.01915e-06	919.432	5.94075
3.75e-06	919.323	5.83118
3.49887e-06	919.21	5.71808
3.26456e-06	919.093	5.60155
3.04595e-06	918.973	5.48172
2.84197e-06	918.85	5.35878
2.65165e-06	918.724	5.2329
2.47408e-06	918.596	5.1043
2.3084e-06	918.465	4.97321
2.15381e-06	918.331	4.8399
2.00958e-06	918.196	4.70464
1.875e-06	918.059	4.56773
1.74944e-06	917.921	4.42948
1.63228e-06	917.782	4.29022
1.52297e-06	917.642	4.15028
1.42098e-06	917.501	4.01
1.32583e-06	917.361	3.86973
1.23704e-06	917.221	3.72982
1.1542e-06	917.082	3.59061
1.0769e-06	916.944	3.45242
1.00479e-06	916.807	3.31559
9.375e-07	916.672	3.18043
8.74718e-07	916.539	3.04723
8.16141e-07	916.408	2.91627
7.61487e-07	916.279	2.78781
7.10492e-07	916.154	2.66208
6.62913e-07	916.031	2.5393
6.18519e-07	915.911	2.41965
5.77099e-07	915.795	2.30329
5.38452e-07	915.682	2.19037
5.02394e-07	915.572	2.081
4.6875e-07	915.467	1.97526
4.37359e-07	915.365	1.87323
4.08071e-07	915.266	1.77494
3.80743e-07	915.172	1.68043
3.55246e-07	915.081	1.58969
3.31456e-07	914.994	1.50271
3.0926e-07	914.911	1.41945
2.88549e-07	914.831	1.33988
2.69226e-07	914.755	1.26394
2.51197e-07	914.683	1.19155
2.34375e-07	914.614	1.12263
2.1868e-07	914.549	1.05709
2.04035e-07	914.486	0.994843
1.90372e-07	914.427	0.935779
1.77623e-07	914.371	0.879793
1.65728e-07	914.318	0.826776
1.5463e-07	914.268	0.776615
1.44275e-07	914.221	0.729197
1.34613e-07	914.176	0.684408
1.25598e-07	914.134	0.642135
1.17188e-07	914.094	0.602264
1.0934e-07	914.056	0.564685
1.02018e-07	914.021	0.529288
9.51858e-08	913.987	0.495967
8.88115e-08	913.956	0.464617
8.28641e-08	913.927	0.435138
7.73149e-08	913.899	0.407431
7.21374e-08	913.873	0.381402
6.73065e-08	913.848	0.356961
6.27992e-08	913.825	0.334019
5.85937e-08	913.804	0.312494
5.46699e-08	913.784	0.292305
5.10088e-08	913.765	0.273375
4.75929e-08	913.747	0.255632
4.44058e-08	913.73	0.239007
4.1432e-08	913.715	0.223432
3.86575e-08	913.7	0.208846
3.60687e-08	913.687	0.195189
3.36533e-08	913.674	0.182405
3.13996e-08	913.662	0.170441
2.92969e-08	913.651	0.159246

## Sheet: Export (WT Exp1, Binding 2)
NanoTemper Technologies	NanoTemper Technologies
MO.Affinity Analysis v2.3	MO.Affinity Analysis v2.3
Origin of exported data	Origin of exported data
Project Title:	20220228_triplicate_crlmuts_analysis
Comment:
Project File Path:	C:\Users\Nanotemper\Documents\HTSRC User files\de Lange Lab\Sarah\20220228\20220228-all_triplicate_data.nta
Analysis-Set Name:	WT-1
Exported from:	Compare Results (Chart)
Exported on:	2022-02-28 18:11:55
Sample Information	Sample Information
Merge-Set Name:	wt-1
Date of Measurement:	2022-02-26 13:06:39.583 → 2022-02-26 13:49:37.346
Capillary Type:	Monolith NT.115 Premium Capillary
Target:	His-MBP-CST WT
TargetConcentration:	5e-08
Ligand:	POLA1 CTD WT
Measurement Settings	Measurement Settings
MST-Power:	Medium
Excitation-Power:	20
Excitation type:	Nano - RED
Thermostat Setpoint:	(disabled)
Analysis Settings	Analysis Settings
Type of Analysis:	MST
Evaluation strategy:	Manual
Cold Region Start:	-1
Cold Region End:	0
Hot Region Start:	9
Hot Region End:	10
Fit Results (Kd)	Fit Results (Kd)
Fit Model:	Kd
Bound	897.704
Unbound	932.453
Kd	5.64656e-05
TargetConc	00:00:00.004000
Standard Deviation:	0.778868
Kd Confidence:	1.49352e-05
Dose Response Curve	Dose Response Curve	Dose Response Curve
Dose	Response	Err-Values
3e-05	-11.6893	1.00944
6e-05	-18.6863	0.795339
0.00012	-23.6286	0.114255
0.00024	-27.285	0.77859
0.00048	-30.9369	0.520771
0.00096	-33.3927	0.513125
Dose Response Curve (Outliers)	Dose Response Curve (Outliers)	Dose Response Curve (Outliers)
Dose	Response	Err-Values
2.92969e-08	-18.4902	1.47061
5.85938e-08	-18.5435	1.67459
1.17188e-07	-19.0138	1.53435
2.34375e-07	-17.5486	1.18914
4.6875e-07	-17.1259	1.52813
9.375e-07	-15.7498	0.750178
1.875e-06	-14.2938	1.81532
3.75e-06	-13.1666	0.910327
7.5e-06	-12.4304	1.78372
1.5e-05	-11.0104	1.01572

## Sheet: Fit-Values (WT Exp1, Binding 2)
Dose	wt-1	DeltaFNorm
0.000895712	899.765	-32.6886
0.000835729	899.903	-32.55
0.000779762	900.051	-32.4028
0.000727544	900.207	-32.2465
0.000678823	900.373	-32.0807
0.000633364	900.549	-31.9048
0.000590949	900.735	-31.7184
0.000551375	900.932	-31.5211
0.000514451	901.141	-31.3123
0.00048	901.362	-31.0915
0.000447856	901.595	-30.8584
0.000417864	901.841	-30.6123
0.000389881	902.101	-30.3529
0.000363772	902.374	-30.0798
0.000339411	902.661	-29.7924
0.000316682	902.963	-29.4904
0.000295475	903.28	-29.1735
0.000275688	903.612	-28.8413
0.000257226	903.96	-28.4935
0.00024	904.323	-28.13
0.000223928	904.703	-27.7505
0.000208932	905.098	-27.355
0.000194941	905.51	-26.9435
0.000181886	905.938	-26.5159
0.000169706	906.381	-26.0724
0.000158341	906.84	-25.6133
0.000147737	907.315	-25.1389
0.000137844	907.804	-24.6495
0.000128613	908.308	-24.1457
0.00012	908.825	-23.6281
0.000111964	909.356	-23.0974
0.000104466	909.899	-22.5545
9.74703e-05	910.453	-22.0002
9.0943e-05	911.018	-21.4357
8.48528e-05	911.592	-20.8619
7.91705e-05	912.173	-20.28
7.38687e-05	912.762	-19.6914
6.89219e-05	913.356	-19.0973
6.43064e-05	913.954	-18.4991
6e-05	914.555	-17.8982
5.5982e-05	915.157	-17.2961
5.2233e-05	915.759	-16.6941
4.87351e-05	916.36	-16.0938
4.54715e-05	916.957	-15.4966
4.24264e-05	917.55	-14.9038
3.95852e-05	918.137	-14.3168
3.69343e-05	918.717	-13.7369
3.4461e-05	919.288	-13.1654
3.21532e-05	919.85	-12.6034
3e-05	920.401	-12.052
2.7991e-05	920.941	-11.5122
2.61165e-05	921.469	-10.9849
2.43676e-05	921.983	-10.4708
2.27357e-05	922.483	-9.97075
2.12132e-05	922.968	-9.48522
1.97926e-05	923.439	-9.01472
1.84672e-05	923.894	-8.55967
1.72305e-05	924.333	-8.12033
1.60766e-05	924.757	-7.69692
1.5e-05	925.164	-7.28955
1.39955e-05	925.555	-6.89824
1.30583e-05	925.931	-6.52296
1.21838e-05	926.29	-6.16357
1.13679e-05	926.634	-5.8199
1.06066e-05	926.962	-5.49171
9.89631e-06	927.275	-5.17872
9.23358e-06	927.573	-4.8806
8.61524e-06	927.857	-4.59697
8.0383e-06	928.126	-4.32743
7.5e-06	928.382	-4.07157
6.99775e-06	928.625	-3.82893
6.52913e-06	928.854	-3.59906
6.09189e-06	929.072	-3.38148
5.68394e-06	929.278	-3.17571
5.3033e-06	929.472	-2.98127
4.94815e-06	929.656	-2.79769
4.61679e-06	929.829	-2.62447
4.30762e-06	929.992	-2.46116
4.01915e-06	930.146	-2.30728
3.75e-06	930.291	-2.16237
3.49887e-06	930.427	-2.026
3.26456e-06	930.556	-1.89773
3.04595e-06	930.676	-1.77714
2.84197e-06	930.79	-1.66382
2.65165e-06	930.896	-1.55739
2.47408e-06	930.996	-1.45747
2.3084e-06	931.09	-1.36369
2.15381e-06	931.178	-1.27572
2.00958e-06	931.26	-1.19322
1.875e-06	931.338	-1.11588
1.74944e-06	931.41	-1.04339
1.63228e-06	931.478	-0.97548
1.52297e-06	931.542	-0.911868
1.42098e-06	931.601	-0.852299
1.32583e-06	931.657	-0.796531
1.23704e-06	931.709	-0.744331
1.1542e-06	931.758	-0.695482
1.0769e-06	931.804	-0.649778
1.00479e-06	931.846	-0.607024
9.375e-07	931.886	-0.567036
8.74718e-07	931.924	-0.529642
8.16141e-07	931.959	-0.494677
7.61487e-07	931.991	-0.46199
7.10492e-07	932.022	-0.431436
6.62913e-07	932.051	-0.402879
6.18519e-07	932.077	-0.376191
5.77099e-07	932.102	-0.351253
5.38452e-07	932.126	-0.327953
5.02394e-07	932.147	-0.306184
4.6875e-07	932.168	-0.285848
4.37359e-07	932.187	-0.266853
4.08071e-07	932.204	-0.24911
3.80743e-07	932.221	-0.23254
3.55246e-07	932.236	-0.217064
3.31456e-07	932.251	-0.202613
3.0926e-07	932.264	-0.189118
2.88549e-07	932.277	-0.176518
2.69226e-07	932.289	-0.164753
2.51197e-07	932.3	-0.153769
2.34375e-07	932.31	-0.143514
2.1868e-07	932.32	-0.13394
2.04035e-07	932.328	-0.125003
1.90372e-07	932.337	-0.11666
1.77623e-07	932.345	-0.108872
1.65728e-07	932.352	-0.101602
1.5463e-07	932.359	-0.0948169
1.44275e-07	932.365	-0.0884835
1.34613e-07	932.371	-0.0825721
1.25598e-07	932.376	-0.0770547
1.17188e-07	932.382	-0.0719053
1.0934e-07	932.386	-0.0670993
1.02018e-07	932.391	-0.0626139
9.51858e-08	932.395	-0.0584279
8.88115e-08	932.399	-0.0545213
8.28641e-08	932.403	-0.0508755
7.73149e-08	932.406	-0.0474732
7.21374e-08	932.409	-0.0442981
6.73065e-08	932.412	-0.0413351
6.27992e-08	932.415	-0.0385701
5.85937e-08	932.417	-0.0359898
5.46699e-08	932.42	-0.033582
5.10088e-08	932.422	-0.0313352
4.75929e-08	932.424	-0.0292385
4.44058e-08	932.426	-0.027282
4.1432e-08	932.428	-0.0254564
3.86575e-08	932.43	-0.0237528
3.60687e-08	932.431	-0.0221632
3.36533e-08	932.433	-0.0206798
3.13996e-08	932.434	-0.0192957
2.92969e-08	932.435	-0.0180042

## Sheet: Export (WT Exp2, Binding 1)
NanoTemper Technologies	NanoTemper Technologies
MO.Affinity Analysis v2.3	MO.Affinity Analysis v2.3
Origin of exported data	Origin of exported data
Project Title:	20220228_triplicate_crlmuts_analysis
Comment:
Project File Path:	C:\Users\Nanotemper\Documents\HTSRC User files\de Lange Lab\Sarah\20220228\20220228-all_triplicate_data.nta
Analysis-Set Name:	WT-2
Exported from:	Compare Results (Chart)
Exported on:	2022-02-28 18:07:34
Sample Information	Sample Information
Merge-Set Name:	wt-2
Date of Measurement:	2022-02-28 10:04:33.546 → 2022-02-28 10:49:35.91
Capillary Type:	Monolith NT.115 Premium Capillary
Target:	His-MBP-CST WT
TargetConcentration:	5e-08
Ligand:	POLA1 CTD WT
Measurement Settings	Measurement Settings
MST-Power:	Medium
Excitation-Power:	20
Excitation type:	Nano - RED
Thermostat Setpoint:	(disabled)
Analysis Settings	Analysis Settings
Type of Analysis:	MST
Evaluation strategy:	Manual
Cold Region Start:	-1
Cold Region End:	0
Hot Region Start:	9
Hot Region End:	10
Fit Results (Kd)	Fit Results (Kd)
Fit Model:	Kd
Bound	911.441
Unbound	908.027
Kd	1.26352e-05
TargetConc	00:00:00.004000
Standard Deviation:	0.477771
Kd Confidence:	1.28879e-05
Dose Response Curve	Dose Response Curve	Dose Response Curve
Dose	Response	Err-Values
2.92969e-08	0.376105	0.279814
5.85938e-08	0.577012	0.405067
1.17188e-07	-0.496998	0.475287
2.34375e-07	0.367314	0.445178
4.6875e-07	-0.778332	0.216562
9.375e-07	0.11919	0.270217
1.875e-06	0.781279	0.264129
3.75e-06	0.669911	0.439141
7.5e-06	1.4483	0.224152
1.5e-05	1.71707	0.0916169
3e-05	2.43512	0.65229
Dose Response Curve (Outliers)	Dose Response Curve (Outliers)	Dose Response Curve (Outliers)
Dose	Response	Err-Values
6e-05	1.63198	2.49402
0.00012	-1.00309	2.85589
0.00024	-4.62786	3.14058
0.00048	-7.51418	3.65135
0.00096	-9.17388	1.26177

## Sheet: Fit-Values (WT Exp2, Binding 1)
Dose	wt-2	DeltaFNorm
0.000895712	911.394	3.36677
0.000835729	911.39	3.36342
0.000779762	911.387	3.35982
0.000727544	911.383	3.35598
0.000678823	911.379	3.35187
0.000633364	911.374	3.34748
0.000590949	911.37	3.34279
0.000551375	911.365	3.33777
0.000514451	911.359	3.33242
0.00048	911.354	3.32669
0.000447856	911.348	3.32058
0.000417864	911.341	3.31405
0.000389881	911.334	3.30708
0.000363772	911.327	3.29964
0.000339411	911.319	3.29171
0.000316682	911.31	3.28325
0.000295475	911.301	3.27423
0.000275688	911.292	3.26462
0.000257226	911.281	3.25438
0.00024	911.27	3.24348
0.000223928	911.259	3.23187
0.000208932	911.246	3.21952
0.000194941	911.233	3.20639
0.000181886	911.219	3.19244
0.000169706	911.205	3.17762
0.000158341	911.189	3.16189
0.000147737	911.172	3.14519
0.000137844	911.154	3.1275
0.000128613	911.136	3.10875
0.00012	911.116	3.08891
0.000111964	911.095	3.06791
0.000104466	911.073	3.04573
9.74703e-05	911.049	3.02231
9.0943e-05	911.025	2.9976
8.48528e-05	910.998	2.97156
7.91705e-05	910.971	2.94414
7.38687e-05	910.942	2.91532
6.89219e-05	910.912	2.88504
6.43064e-05	910.88	2.85328
6e-05	910.847	2.82001
5.5982e-05	910.812	2.78519
5.2233e-05	910.776	2.74882
4.87351e-05	910.738	2.71087
4.54715e-05	910.698	2.67134
4.24264e-05	910.657	2.63024
3.95852e-05	910.614	2.58756
3.69343e-05	910.57	2.54332
3.4461e-05	910.524	2.49756
3.21532e-05	910.477	2.4503
3e-05	910.429	2.4016
2.7991e-05	910.378	2.35149
2.61165e-05	910.327	2.30006
2.43676e-05	910.274	2.24737
2.27357e-05	910.22	2.19352
2.12132e-05	910.166	2.13858
1.97926e-05	910.11	2.08268
1.84672e-05	910.053	2.02591
1.72305e-05	909.995	1.96841
1.60766e-05	909.937	1.91029
1.5e-05	909.879	1.85169
1.39955e-05	909.82	1.79274
1.30583e-05	909.761	1.73358
1.21838e-05	909.701	1.67437
1.13679e-05	909.642	1.61523
1.06066e-05	909.583	1.55631
9.89631e-06	909.525	1.49775
9.23358e-06	909.467	1.43969
8.61524e-06	909.409	1.38226
8.0383e-06	909.353	1.32558
7.5e-06	909.297	1.26977
6.99775e-06	909.242	1.21495
6.52913e-06	909.188	1.16122
6.09189e-06	909.136	1.10866
5.68394e-06	909.084	1.05737
5.3033e-06	909.034	1.00741
4.94815e-06	908.986	0.958854
4.61679e-06	908.939	0.911754
4.30762e-06	908.893	0.866153
4.01915e-06	908.849	0.822084
3.75e-06	908.807	0.779572
3.49887e-06	908.766	0.738634
3.26456e-06	908.726	0.699275
3.04595e-06	908.688	0.661497
2.84197e-06	908.652	0.62529
2.65165e-06	908.618	0.590641
2.47408e-06	908.584	0.557528
2.3084e-06	908.553	0.525928
2.15381e-06	908.523	0.495808
2.00958e-06	908.494	0.467134
1.875e-06	908.467	0.43987
1.74944e-06	908.441	0.413974
1.63228e-06	908.416	0.389404
1.52297e-06	908.393	0.366114
1.42098e-06	908.371	0.344059
1.32583e-06	908.35	0.323193
1.23704e-06	908.33	0.303467
1.1542e-06	908.312	0.284834
1.0769e-06	908.294	0.267248
1.00479e-06	908.278	0.250661
9.375e-07	908.262	0.235026
8.74718e-07	908.247	0.220299
8.16141e-07	908.233	0.206435
7.61487e-07	908.22	0.193391
7.10492e-07	908.208	0.181125
6.62913e-07	908.197	0.169596
6.18519e-07	908.186	0.158765
5.77099e-07	908.176	0.148594
5.38452e-07	908.166	0.139047
5.02394e-07	908.157	0.130089
4.6875e-07	908.149	0.121686
4.37359e-07	908.141	0.113808
4.08071e-07	908.133	0.106423
3.80743e-07	908.126	0.0995035
3.55246e-07	908.12	0.0930209
3.31456e-07	908.114	0.0869496
3.0926e-07	908.108	0.0812649
2.88549e-07	908.103	0.0759435
2.69226e-07	908.098	0.0709631
2.51197e-07	908.093	0.0663028
2.34375e-07	908.089	0.061943
2.1868e-07	908.085	0.0578649
2.04035e-07	908.081	0.0540509
1.90372e-07	908.077	0.0504846
1.77623e-07	908.074	0.0471503
1.65728e-07	908.071	0.0440334
1.5463e-07	908.068	0.04112
1.44275e-07	908.065	0.0383971
1.34613e-07	908.063	0.0358527
1.25598e-07	908.06	0.0334752
1.17188e-07	908.058	0.0312539
1.0934e-07	908.056	0.0291787
1.02018e-07	908.054	0.0272403
9.51858e-08	908.052	0.0254296
8.88115e-08	908.051	0.0237384
8.28641e-08	908.049	0.022159
7.73149e-08	908.048	0.0206841
7.21374e-08	908.046	0.0193067
6.73065e-08	908.045	0.0180206
6.27992e-08	908.044	0.0168197
5.85937e-08	908.043	0.0156985
5.46699e-08	908.042	0.0146517
5.10088e-08	908.041	0.0136745
4.75929e-08	908.04	0.0127621
4.44058e-08	908.039	0.0119105
4.1432e-08	908.038	0.0111154
3.86575e-08	908.037	0.0103733
3.60687e-08	908.037	0.00968062
3.36533e-08	908.036	0.00903405
3.13996e-08	908.035	0.00843055
2.92969e-08	908.035	0.00786728

## Sheet: Export (WT Exp2, Binding 2)
NanoTemper Technologies	NanoTemper Technologies
MO.Affinity Analysis v2.3	MO.Affinity Analysis v2.3
Origin of exported data	Origin of exported data
Project Title:	20220228_triplicate_crlmuts_analysis
Comment:
Project File Path:	C:\Users\Nanotemper\Documents\HTSRC User files\de Lange Lab\Sarah\20220228\20220228-all_triplicate_data.nta
Analysis-Set Name:	WT-2
Exported from:	Compare Results (Chart)
Exported on:	2022-02-28 18:12:07
Sample Information	Sample Information
Merge-Set Name:	wt-2
Date of Measurement:	2022-02-28 10:04:33.546 → 2022-02-28 10:49:35.91
Capillary Type:	Monolith NT.115 Premium Capillary
Target:	His-MBP-CST WT
TargetConcentration:	5e-08
Ligand:	POLA1 CTD WT
Measurement Settings	Measurement Settings
MST-Power:	Medium
Excitation-Power:	20
Excitation type:	Nano - RED
Thermostat Setpoint:	(disabled)
Analysis Settings	Analysis Settings
Type of Analysis:	MST
Evaluation strategy:	Manual
Cold Region Start:	-1
Cold Region End:	0
Hot Region Start:	9
Hot Region End:	10
Fit Results (Kd)	Fit Results (Kd)
Fit Model:	Kd
Bound	895.323
Unbound	913.037
Kd	0.000216227
TargetConc	00:00:00.004000
Standard Deviation:	0.504502
Kd Confidence:	5.41774e-05
Dose Response Curve	Dose Response Curve	Dose Response Curve
Dose	Response	Err-Values
3e-05	-2.57517	1.72031
6e-05	-3.37831	0.527136
0.00012	-6.01339	0.546171
0.00024	-9.63815	0.820058
0.00048	-12.5245	1.36281
0.00096	-14.1842	1.09763
Dose Response Curve (Outliers)	Dose Response Curve (Outliers)	Dose Response Curve (Outliers)
Dose	Response	Err-Values
2.92969e-08	-4.63419	2.578
5.85938e-08	-4.43328	2.72584
1.17188e-07	-5.50729	1.88389
2.34375e-07	-4.64298	2.71188
4.6875e-07	-5.78862	2.31844
9.375e-07	-4.8911	2.56599
1.875e-06	-4.22901	2.48536
3.75e-06	-4.34038	1.93428
7.5e-06	-3.562	2.27469
1.5e-05	-3.29322	2.407

## Sheet: Fit-Values (WT Exp2, Binding 2)
Dose	wt-2	DeltaFNorm
0.000895712	898.768	-14.269
0.000835729	898.965	-14.0726
0.000779762	899.169	-13.868
0.000727544	899.382	-13.6552
0.000678823	899.603	-13.4342
0.000633364	899.832	-13.2053
0.000590949	900.069	-12.9683
0.000551375	900.314	-12.7237
0.000514451	900.566	-12.4715
0.00048	900.825	-12.2121
0.000447856	901.091	-11.9458
0.000417864	901.364	-11.673
0.000389881	901.643	-11.3941
0.000363772	901.928	-11.1096
0.000339411	902.217	-10.82
0.000316682	902.511	-10.526
0.000295475	902.809	-10.2281
0.000275688	903.11	-9.927
0.000257226	903.414	-9.62336
0.00024	903.719	-9.31789
0.000223928	904.026	-9.01132
0.000208932	904.333	-8.70438
0.000194941	904.639	-8.3978
0.000181886	904.945	-8.09232
0.000169706	905.249	-7.78867
0.000158341	905.55	-7.48754
0.000147737	905.848	-7.18962
0.000137844	906.142	-6.89556
0.000128613	906.431	-6.60598
0.00012	906.716	-6.32145
0.000111964	906.995	-6.04252
0.000104466	907.268	-5.76965
9.74703e-05	907.534	-5.5033
9.0943e-05	907.793	-5.24385
8.48528e-05	908.046	-4.99163
7.91705e-05	908.29	-4.74693
7.38687e-05	908.527	-4.50996
6.89219e-05	908.756	-4.28092
6.43064e-05	908.977	-4.05994
6e-05	909.19	-3.8471
5.5982e-05	909.395	-3.64244
5.2233e-05	909.591	-3.44596
4.87351e-05	909.78	-3.25763
4.54715e-05	909.96	-3.07737
4.24264e-05	910.132	-2.90508
3.95852e-05	910.297	-2.74063
3.69343e-05	910.453	-2.58386
3.4461e-05	910.603	-2.43461
3.21532e-05	910.745	-2.29267
3e-05	910.879	-2.15783
2.7991e-05	911.007	-2.02989
2.61165e-05	911.129	-1.90859
2.43676e-05	911.244	-1.79372
2.27357e-05	911.352	-1.68503
2.12132e-05	911.455	-1.58226
1.97926e-05	911.552	-1.48518
1.84672e-05	911.644	-1.39355
1.72305e-05	911.73	-1.30711
1.60766e-05	911.812	-1.22563
1.5e-05	911.888	-1.14888
1.39955e-05	911.961	-1.07662
1.30583e-05	912.029	-1.00862
1.21838e-05	912.093	-0.944681
1.13679e-05	912.153	-0.884577
1.06066e-05	912.209	-0.828109
9.89631e-06	912.262	-0.775079
9.23358e-06	912.312	-0.725299
8.61524e-06	912.359	-0.678588
8.0383e-06	912.402	-0.634773
7.5e-06	912.444	-0.593689
6.99775e-06	912.482	-0.555177
6.52913e-06	912.518	-0.519088
6.09189e-06	912.552	-0.485278
5.68394e-06	912.584	-0.453612
5.3033e-06	912.613	-0.423962
4.94815e-06	912.641	-0.396206
4.61679e-06	912.667	-0.370227
4.30762e-06	912.691	-0.345918
4.01915e-06	912.714	-0.323176
3.75e-06	912.735	-0.301902
3.49887e-06	912.755	-0.282007
3.26456e-06	912.774	-0.263402
3.04595e-06	912.791	-0.246008
2.84197e-06	912.807	-0.229747
2.65165e-06	912.823	-0.214548
2.47408e-06	912.837	-0.200343
2.3084e-06	912.85	-0.187068
2.15381e-06	912.863	-0.174664
2.00958e-06	912.874	-0.163075
1.875e-06	912.885	-0.152248
1.74944e-06	912.895	-0.142135
1.63228e-06	912.905	-0.132687
1.52297e-06	912.913	-0.123864
1.42098e-06	912.922	-0.115623
1.32583e-06	912.929	-0.107927
1.23704e-06	912.936	-0.100741
1.1542e-06	912.943	-0.0940305
1.0769e-06	912.949	-0.0877647
1.00479e-06	912.955	-0.0819145
9.375e-07	912.961	-0.0764526
8.74718e-07	912.966	-0.0713535
8.16141e-07	912.971	-0.0665931
7.61487e-07	912.975	-0.0621492
7.10492e-07	912.979	-0.0580009
6.62913e-07	912.983	-0.0541286
6.18519e-07	912.987	-0.0505141
5.77099e-07	912.99	-0.0471403
5.38452e-07	912.993	-0.0439913
5.02394e-07	912.996	-0.0410522
4.6875e-07	912.999	-0.038309
4.37359e-07	913.001	-0.0357487
4.08071e-07	913.004	-0.0333592
3.80743e-07	913.006	-0.0311292
3.55246e-07	913.008	-0.029048
3.31456e-07	913.01	-0.0271057
3.0926e-07	913.012	-0.0252931
2.88549e-07	913.014	-0.0236016
2.69226e-07	913.015	-0.022023
2.51197e-07	913.017	-0.0205499
2.34375e-07	913.018	-0.0191752
2.1868e-07	913.019	-0.0178924
2.04035e-07	913.021	-0.0166953
1.90372e-07	913.022	-0.0155783
1.77623e-07	913.023	-0.0145359
1.65728e-07	913.024	-0.0135632
1.5463e-07	913.025	-0.0126556
1.44275e-07	913.025	-0.0118086
1.34613e-07	913.026	-0.0110183
1.25598e-07	913.027	-0.0102809
1.17188e-07	913.028	-0.0095928
1.0934e-07	913.028	-0.00895072
1.02018e-07	913.029	-0.0083516
9.51858e-08	913.029	-0.00779257
8.88115e-08	913.03	-0.00727094
8.28641e-08	913.03	-0.00678421
7.73149e-08	913.031	-0.00633005
7.21374e-08	913.031	-0.00590629
6.73065e-08	913.032	-0.00551089
6.27992e-08	913.032	-0.00514195
5.85937e-08	913.032	-0.0047977
5.46699e-08	913.033	-0.00447649
5.10088e-08	913.033	-0.00417679
4.75929e-08	913.033	-0.00389714
4.44058e-08	913.034	-0.00363621
4.1432e-08	913.034	-0.00339275
3.86575e-08	913.034	-0.00316559
3.60687e-08	913.034	-0.00295364
3.36533e-08	913.034	-0.00275587
3.13996e-08	913.035	-0.00257135
2.92969e-08	913.035	-0.00239917

## Sheet: Export (WT Exp3, Binding 1)
NanoTemper Technologies	NanoTemper Technologies
MO.Affinity Analysis v2.3	MO.Affinity Analysis v2.3
Origin of exported data	Origin of exported data
Project Title:	20220228_triplicate_crlmuts_analysis
Comment:
Project File Path:	C:\Users\Nanotemper\Documents\HTSRC User files\de Lange Lab\Sarah\20220228\20220228-all_triplicate_data.nta
Analysis-Set Name:	WT-3
Exported from:	Compare Results (Chart)
Exported on:	2022-02-28 18:07:44
Sample Information	Sample Information
Merge-Set Name:	wt-3
Date of Measurement:	2022-02-28 11:17:16.491 → 2022-02-28 12:00:12.278
Capillary Type:	Monolith NT.115 Premium Capillary
Target:	His-MBP-CST WT
TargetConcentration:	5e-08
Ligand:	POLA1 CTD WT
Measurement Settings	Measurement Settings
MST-Power:	Medium
Excitation-Power:	20
Excitation type:	Nano - RED
Thermostat Setpoint:	(disabled)
Analysis Settings	Analysis Settings
Type of Analysis:	MST
Evaluation strategy:	Manual
Cold Region Start:	-1
Cold Region End:	0
Hot Region Start:	9
Hot Region End:	10
Fit Results (Kd)	Fit Results (Kd)
Fit Model:	Kd
Bound	910.376
Unbound	906.989
Kd	1.40065e-05
TargetConc	00:00:00.004000
Standard Deviation:	0.383806
Kd Confidence:	1.23368e-05
Dose Response Curve	Dose Response Curve	Dose Response Curve
Dose	Response	Err-Values
2.92969e-08	0.432448	0.0564289
5.85938e-08	-0.0476118	0.558355
1.17188e-07	-0.181758	0.484723
2.34375e-07	0.369301	0.431546
4.6875e-07	-0.185393	0.451544
9.375e-07	0.342829	0.3101
1.875e-06	0.132781	0.6374
3.75e-06	0.169503	0.265799
7.5e-06	1.78869	0.407407
1.5e-05	1.7416	0.619184
3e-05	2.21345	1.15758
Dose Response Curve (Outliers)	Dose Response Curve (Outliers)	Dose Response Curve (Outliers)
Dose	Response	Err-Values
6e-05	2.31778	2.69022
0.00012	-2.72539	2.88839
0.00024	-5.26166	2.8284
0.00048	-7.42552	3.36433
0.00096	-15.4127	7.80543

## Sheet: Fit-Values (WT Exp3, Binding 1)
Dose	wt-3	DeltaFNorm
0.000895712	910.324	3.33486
0.000835729	910.32	3.33118
0.000779762	910.316	3.32724
0.000727544	910.312	3.32303
0.000678823	910.307	3.31853
0.000633364	910.302	3.31372
0.000590949	910.297	3.30858
0.000551375	910.292	3.30309
0.000514451	910.286	3.29723
0.00048	910.28	3.29097
0.000447856	910.273	3.28428
0.000417864	910.266	3.27715
0.000389881	910.258	3.26953
0.000363772	910.25	3.26141
0.000339411	910.241	3.25276
0.000316682	910.232	3.24353
0.000295475	910.222	3.23369
0.000275688	910.212	3.22322
0.000257226	910.201	3.21207
0.00024	910.189	3.20021
0.000223928	910.176	3.18758
0.000208932	910.163	3.17417
0.000194941	910.149	3.15991
0.000181886	910.133	3.14478
0.000169706	910.117	3.12871
0.000158341	910.1	3.11168
0.000147737	910.082	3.09362
0.000137844	910.063	3.0745
0.000128613	910.043	3.05427
0.00012	910.022	3.03288
0.000111964	909.999	3.01028
0.000104466	909.975	2.98643
9.74703e-05	909.95	2.96128
9.0943e-05	909.923	2.93479
8.48528e-05	909.896	2.90692
7.91705e-05	909.866	2.87763
7.38687e-05	909.836	2.84689
6.89219e-05	909.803	2.81466
6.43064e-05	909.77	2.78091
6e-05	909.734	2.74563
5.5982e-05	909.697	2.70879
5.2233e-05	909.659	2.67039
4.87351e-05	909.619	2.63042
4.54715e-05	909.578	2.58889
4.24264e-05	909.534	2.5458
3.95852e-05	909.49	2.50118
3.69343e-05	909.444	2.45507
3.4461e-05	909.396	2.40748
3.21532e-05	909.347	2.35849
3e-05	909.297	2.30815
2.7991e-05	909.245	2.25652
2.61165e-05	909.192	2.20368
2.43676e-05	909.138	2.14973
2.27357e-05	909.083	2.09476
2.12132e-05	909.028	2.03888
1.97926e-05	908.971	1.9822
1.84672e-05	908.914	1.92485
1.72305e-05	908.856	1.86695
1.60766e-05	908.797	1.80864
1.5e-05	908.739	1.75005
1.39955e-05	908.68	1.69133
1.30583e-05	908.621	1.63261
1.21838e-05	908.563	1.57403
1.13679e-05	908.504	1.51575
1.06066e-05	908.447	1.45789
9.89631e-06	908.389	1.40058
9.23358e-06	908.333	1.34396
8.61524e-06	908.277	1.28814
8.0383e-06	908.222	1.23324
7.5e-06	908.168	1.17937
6.99775e-06	908.115	1.12662
6.52913e-06	908.064	1.07508
6.09189e-06	908.014	1.02483
5.68394e-06	907.965	0.975945
5.3033e-06	907.917	0.928472
4.94815e-06	907.871	0.882464
4.61679e-06	907.827	0.837959
4.30762e-06	907.784	0.794988
4.01915e-06	907.742	0.75357
3.75e-06	907.702	0.713716
3.49887e-06	907.664	0.675431
3.26456e-06	907.627	0.638709
3.04595e-06	907.592	0.60354
2.84197e-06	907.559	0.569907
2.65165e-06	907.526	0.537787
2.47408e-06	907.496	0.507152
2.3084e-06	907.467	0.477969
2.15381e-06	907.439	0.450205
2.00958e-06	907.413	0.423818
1.875e-06	907.387	0.398769
1.74944e-06	907.364	0.375013
1.63228e-06	907.341	0.352505
1.52297e-06	907.32	0.331201
1.42098e-06	907.3	0.311052
1.32583e-06	907.281	0.292013
1.23704e-06	907.263	0.274035
1.1542e-06	907.246	0.257072
1.0769e-06	907.23	0.241079
1.00479e-06	907.215	0.226008
9.375e-07	907.201	0.211817
8.74718e-07	907.187	0.19846
8.16141e-07	907.175	0.185897
7.61487e-07	907.163	0.174086
7.10492e-07	907.152	0.162987
6.62913e-07	907.141	0.152563
6.18519e-07	907.131	0.142775
5.77099e-07	907.122	0.13359
5.38452e-07	907.114	0.124973
5.02394e-07	907.106	0.116892
4.6875e-07	907.098	0.109315
4.37359e-07	907.091	0.102215
4.08071e-07	907.084	0.0955626
3.80743e-07	907.078	0.0893313
3.55246e-07	907.072	0.083496
3.31456e-07	907.067	0.0780329
3.0926e-07	907.062	0.0729194
2.88549e-07	907.057	0.0681341
2.69226e-07	907.052	0.0636568
2.51197e-07	907.048	0.0594685
2.34375e-07	907.044	0.0555512
2.1868e-07	907.041	0.0518879
2.04035e-07	907.037	0.0484626
1.90372e-07	907.034	0.0452605
1.77623e-07	907.031	0.0422672
1.65728e-07	907.028	0.0394696
1.5463e-07	907.026	0.0368551
1.44275e-07	907.023	0.034412
1.34613e-07	907.021	0.0321293
1.25598e-07	907.019	0.0299967
1.17188e-07	907.017	0.0280044
1.0934e-07	907.015	0.0261435
1.02018e-07	907.013	0.0244053
9.51858e-08	907.011	0.0227819
8.88115e-08	907.01	0.0212658
8.28641e-08	907.009	0.01985
7.73149e-08	907.007	0.018528
7.21374e-08	907.006	0.0172935
6.73065e-08	907.005	0.0161409
6.27992e-08	907.004	0.0150648
5.85937e-08	907.003	0.0140601
5.46699e-08	907.002	0.0131222
5.10088e-08	907.001	0.0122466
4.75929e-08	907	0.0114293
4.44058e-08	906.999	0.0106663
4.1432e-08	906.999	0.00995408
3.86575e-08	906.998	0.00928931
3.60687e-08	906.997	0.00866882
3.36533e-08	906.997	0.00808967
3.13996e-08	906.996	0.00754914
2.92969e-08	906.996	0.00704464

[truncated: 14 more sheets: Export (WT Exp3, Binding 2), Fit-Values (WT Exp3, Binding 2), Export (GGSGGS Exp1), Fit-Values (GGSGGS Exp1), Export (GGSGGS Exp2), Fit-Values (GGSGGS Exp2), Export (GGSGGS Exp3), Fit-Values (GGSGGS Exp3), Export (S.pombe Exp1), Fit-Values (S.pombe Exp1), Export (S.pombe Exp2), Fit-Values (S.pombe Exp2), Export (S.pombe Exp3), Fit-Values (S.pombe Exp3)]
