# Supplementary material for: Cryo-EM structure of the human CST–Polα/primase complex in a recruitment state
Source: Nat Struct Mol Biol. 2022 May 16;29(8):813–9. doi: 10.1038/s41594-022-00766-y (PMC9371972; doi:10.1038/s41594-022-00766-y)
Supplement: Source Data Extended Data Fig. 7 — Statistical Source Data [file 41594_2022_766_MOESM10_ESM.xls]

## Sheet: FL_CST_PP_2021.10.19.XLMS1
Protein_Order	Protein	Unique_Peptide_Number	Spectrum_Number
	Spectrum_Order	Title	Charge	Precursor_Mass	Peptide	Score
1	POLA1(810)-POLA1(819)	5	13
	1	SC1001XLMS.21625.21625.5.0.dta	5	5179.58	NEFLLLHAFYENNYIVPDKQIFR(19)-KPQQKLGDEDEEIDGDTNK(5)	0.000647574
	2	SC1001XLMS.21607.21607.5.0.dta	5	5179.58	NEFLLLHAFYENNYIVPDKQIFR(19)-KPQQKLGDEDEEIDGDTNK(5)	0.00547382
	3	SC1003XLMS.21226.21226.5.0.dta	5	5179.56	NEFLLLHAFYENNYIVPDKQIFR(19)-KPQQKLGDEDEEIDGDTNK(5)	0.0135976
	4	SC1003XLMS.21269.21269.4.0.dta	4	5179.59	NEFLLLHAFYENNYIVPDKQIFR(19)-KPQQKLGDEDEEIDGDTNK(5)	0.149967
	5	SC1003XLMS.21350.21350.5.1.dta	5	5179.57	NEFLLLHAFYENNYIVPDKQIFRK(19)-PQQKLGDEDEEIDGDTNK(4)	0.0182196
	6	SC1001XLMS.21668.21668.6.3.dta	6	5180.57	NEFLLLHAFYENNYIVPDKQIFRK(19)-PQQKLGDEDEEIDGDTNK(4)	0.252078
	7	SC1001XLMS.21748.21748.5.0.dta	5	5180.58	NEFLLLHAFYENNYIVPDKQIFRK(19)-PQQKLGDEDEEIDGDTNK(4)	0.391766
	8	SC1003XLMS.20403.20403.6.0.dta	6	5551.76	SERNEFLLLHAFYENNYIVPDKQIFR(22)-KPQQKLGDEDEEIDGDTNK(5)	0.0678395
	9	SC1003XLMS.20377.20377.5.0.dta	5	5551.75	SERNEFLLLHAFYENNYIVPDKQIFR(22)-KPQQKLGDEDEEIDGDTNK(5)	0.0732158
	10	SC1003XLMS.20304.20304.6.0.dta	6	5551.76	SERNEFLLLHAFYENNYIVPDKQIFR(22)-KPQQKLGDEDEEIDGDTNK(5)	0.306479
	11	SC1003XLMS.20508.20508.5.0.dta	5	5551.76	SERNEFLLLHAFYENNYIVPDKQIFR(22)-KPQQKLGDEDEEIDGDTNK(5)	0.530932
	12	SC1003XLMS.19754.19754.6.0.dta	6	5844.93	SERNEFLLLHAFYENNYIVPDKQIFR(22)-KPQQKLGDEDEEIDGDTNKYK(5)	0.526662
	13	SC1003XLMS.20298.20298.5.0.dta	5	5552.75	SERNEFLLLHAFYENNYIVPDKQIFRK(22)-PQQKLGDEDEEIDGDTNK(4)	0.545567
2	POLA1(210)-POLA1(218)	4	60
	1	SC1002XLMS.15419.15419.6.0.dta	6	4247.36	SIGASPNPFSVHTATAVPSGKIASPVSR(21)-KEPPLTPVPLKR(1)	1.17543e-11
	2	SC1004XLMS.15562.15562.6.0.dta	6	4247.37	SIGASPNPFSVHTATAVPSGKIASPVSR(21)-KEPPLTPVPLKR(1)	2.87139e-05
	3	SC1002XLMS.15300.15300.6.0.dta	6	4247.37	SIGASPNPFSVHTATAVPSGKIASPVSR(21)-KEPPLTPVPLKR(1)	2.95322e-05
	4	SC1002XLMS.15427.15427.5.0.dta	5	4247.36	SIGASPNPFSVHTATAVPSGKIASPVSR(21)-KEPPLTPVPLKR(1)	0.000101441
	5	SC1001XLMS.15958.15958.6.0.dta	6	4247.37	SIGASPNPFSVHTATAVPSGKIASPVSR(21)-KEPPLTPVPLKR(1)	0.000306499
	6	SC1002XLMS.15334.15334.4.0.dta	4	4247.37	SIGASPNPFSVHTATAVPSGKIASPVSR(21)-KEPPLTPVPLKR(1)	0.000462949
	7	SC1001XLMS.15977.15977.4.0.dta	4	4247.38	SIGASPNPFSVHTATAVPSGKIASPVSR(21)-KEPPLTPVPLKR(1)	0.000661922
	8	SC1001XLMS.15968.15968.5.0.dta	5	4247.37	SIGASPNPFSVHTATAVPSGKIASPVSR(21)-KEPPLTPVPLKR(1)	0.00103787
	9	SC1002XLMS.15685.15685.6.2.dta	6	4247.37	SIGASPNPFSVHTATAVPSGKIASPVSR(21)-KEPPLTPVPLKR(1)	0.00204966
	10	SC1001XLMS.16081.16081.6.1.dta	6	4247.36	SIGASPNPFSVHTATAVPSGKIASPVSR(21)-KEPPLTPVPLKR(1)	0.00283914
	11	SC1001XLMS.17024.17024.6.1.dta	6	4289.37	SIGASPNPFSVHTATAVPSGKIASPVSR(21)-KEPPLTPVPLKR(1)	0.00667671
	12	SC1002XLMS.15302.15302.5.0.dta	5	4247.36	SIGASPNPFSVHTATAVPSGKIASPVSR(21)-KEPPLTPVPLKR(1)	0.00891019
	13	SC1003XLMS.15704.15704.5.0.dta	5	4247.37	SIGASPNPFSVHTATAVPSGKIASPVSR(21)-KEPPLTPVPLKR(1)	0.00961633
	14	SC1003XLMS.15701.15701.6.0.dta	6	4247.37	SIGASPNPFSVHTATAVPSGKIASPVSR(21)-KEPPLTPVPLKR(1)	0.0137694
	15	SC1004XLMS.15569.15569.5.0.dta	5	4247.37	SIGASPNPFSVHTATAVPSGKIASPVSR(21)-KEPPLTPVPLKR(1)	0.0175908
	16	SC1004XLMS.15532.15532.6.0.dta	6	4289.37	SIGASPNPFSVHTATAVPSGKIASPVSR(21)-KEPPLTPVPLKR(1)	0.0253896
	17	SC1001XLMS.16091.16091.5.0.dta	5	4247.36	SIGASPNPFSVHTATAVPSGKIASPVSR(21)-KEPPLTPVPLKR(1)	0.0292531
	18	SC1003XLMS.15832.15832.6.0.dta	6	4247.36	SIGASPNPFSVHTATAVPSGKIASPVSR(21)-KEPPLTPVPLKR(1)	0.0292659
	19	SC1003XLMS.15833.15833.5.0.dta	5	4247.37	SIGASPNPFSVHTATAVPSGKIASPVSR(21)-KEPPLTPVPLKR(1)	0.0423084
	20	SC1004XLMS.15437.15437.6.0.dta	6	4247.37	SIGASPNPFSVHTATAVPSGKIASPVSR(21)-KEPPLTPVPLKR(1)	0.0490645
	21	SC1002XLMS.16315.16315.6.1.dta	6	4289.38	SIGASPNPFSVHTATAVPSGKIASPVSR(21)-KEPPLTPVPLKR(1)	0.0679211
	22	SC1002XLMS.15688.15688.5.0.dta	5	4248.37	SIGASPNPFSVHTATAVPSGKIASPVSR(21)-KEPPLTPVPLKR(1)	0.14163
	23	SC1003XLMS.15691.15691.6.0.dta	6	4247.37	SIGASPNPFSVHTATAVPSGKIASPVSR(21)-KEPPLTPVPLKR(1)	0.142659
	24	SC1003XLMS.15715.15715.4.1.dta	4	4247.37	SIGASPNPFSVHTATAVPSGKIASPVSR(21)-KEPPLTPVPLKR(1)	0.168736
	25	SC1003XLMS.17333.17333.5.0.dta	5	4289.37	SIGASPNPFSVHTATAVPSGKIASPVSR(21)-KEPPLTPVPLKR(1)	0.223284
	26	SC1003XLMS.15960.15960.6.0.dta	6	4247.37	SIGASPNPFSVHTATAVPSGKIASPVSR(21)-KEPPLTPVPLKR(1)	0.232289
	27	SC1003XLMS.16652.16652.6.3.dta	6	4289.38	SIGASPNPFSVHTATAVPSGKIASPVSR(21)-KEPPLTPVPLKR(1)	0.240888
	28	SC1004XLMS.15771.15771.6.2.dta	6	4247.37	SIGASPNPFSVHTATAVPSGKIASPVSR(21)-KEPPLTPVPLKR(1)	0.251024
	29	SC1003XLMS.16890.16890.5.0.dta	5	4289.38	SIGASPNPFSVHTATAVPSGKIASPVSR(21)-KEPPLTPVPLKR(1)	0.268179
	30	SC1004XLMS.15440.15440.5.0.dta	5	4247.37	SIGASPNPFSVHTATAVPSGKIASPVSR(21)-KEPPLTPVPLKR(1)	0.335199
	31	SC1002XLMS.15327.15327.4.3.dta	4	4248.37	SIGASPNPFSVHTATAVPSGKIASPVSR(21)-KEPPLTPVPLKR(1)	0.34453
	32	SC1002XLMS.15675.15675.6.2.dta	6	4247.37	SIGASPNPFSVHTATAVPSGKIASPVSR(21)-KEPPLTPVPLKR(1)	0.395363
	33	SC1003XLMS.15970.15970.5.0.dta	5	4247.37	SIGASPNPFSVHTATAVPSGKIASPVSR(21)-KEPPLTPVPLKR(1)	0.486208
	34	SC1004XLMS.15696.15696.5.0.dta	5	4247.37	SIGASPNPFSVHTATAVPSGKIASPVSR(21)-KEPPLTPVPLKR(1)	0.572089
	35	SC1001XLMS.16220.16220.5.0.dta	5	4247.37	SIGASPNPFSVHTATAVPSGKIASPVSR(21)-KEPPLTPVPLKR(1)	0.607838
	36	SC1003XLMS.15890.15890.4.0.dta	4	4247.37	SIGASPNPFSVHTATAVPSGKIASPVSR(21)-KEPPLTPVPLKR(1)	0.793526
	37	SC1002XLMS.16666.16666.5.0.dta	5	4091.27	SIGASPNPFSVHTATAVPSGKIASPVSR(21)-KEPPLTPVPLK(1)	4.18532e-05
	38	SC1001XLMS.17290.17290.5.0.dta	5	4091.27	SIGASPNPFSVHTATAVPSGKIASPVSR(21)-KEPPLTPVPLK(1)	0.000551647
	39	SC1004XLMS.16689.16689.4.0.dta	4	4091.27	SIGASPNPFSVHTATAVPSGKIASPVSR(21)-KEPPLTPVPLK(1)	0.00144154
	40	SC1001XLMS.17316.17316.4.0.dta	4	4091.27	SIGASPNPFSVHTATAVPSGKIASPVSR(21)-KEPPLTPVPLK(1)	0.00169672
	41	SC1003XLMS.16994.16994.5.0.dta	5	4091.27	SIGASPNPFSVHTATAVPSGKIASPVSR(21)-KEPPLTPVPLK(1)	0.00881077
	42	SC1004XLMS.16663.16663.5.0.dta	5	4091.27	SIGASPNPFSVHTATAVPSGKIASPVSR(21)-KEPPLTPVPLK(1)	0.0123951
	43	SC1003XLMS.17016.17016.4.0.dta	4	4091.27	SIGASPNPFSVHTATAVPSGKIASPVSR(21)-KEPPLTPVPLK(1)	0.0486051
	44	SC1002XLMS.16624.16624.4.0.dta	4	4091.26	SIGASPNPFSVHTATAVPSGKIASPVSR(21)-KEPPLTPVPLK(1)	0.0582706
	45	SC1004XLMS.16790.16790.5.1.dta	5	4091.26	SIGASPNPFSVHTATAVPSGKIASPVSR(21)-KEPPLTPVPLK(1)	0.426334
	46	SC1004XLMS.16788.16788.6.0.dta	6	4403.45	RSIGASPNPFSVHTATAVPSGKIASPVSR(22)-KEPPLTPVPLKR(1)	0.00241528
	47	SC1001XLMS.17244.17244.6.3.dta	6	4403.45	RSIGASPNPFSVHTATAVPSGKIASPVSR(22)-KEPPLTPVPLKR(1)	0.00324752
	48	SC1001XLMS.17425.17425.6.0.dta	6	4403.44	RSIGASPNPFSVHTATAVPSGKIASPVSR(22)-KEPPLTPVPLKR(1)	0.00698154
	49	SC1003XLMS.16947.16947.6.1.dta	6	4403.45	RSIGASPNPFSVHTATAVPSGKIASPVSR(22)-KEPPLTPVPLKR(1)	0.00747825
	50	SC1001XLMS.17436.17436.5.0.dta	5	4403.46	RSIGASPNPFSVHTATAVPSGKIASPVSR(22)-KEPPLTPVPLKR(1)	0.008847
	51	SC1003XLMS.17158.17158.6.0.dta	6	4403.45	RSIGASPNPFSVHTATAVPSGKIASPVSR(22)-KEPPLTPVPLKR(1)	0.0218368
	52	SC1004XLMS.18428.18428.5.0.dta	5	4403.46	RSIGASPNPFSVHTATAVPSGKIASPVSR(22)-KEPPLTPVPLKR(1)	0.0448918
	53	SC1003XLMS.16939.16939.6.1.dta	6	4403.45	RSIGASPNPFSVHTATAVPSGKIASPVSR(22)-KEPPLTPVPLKR(1)	0.0766697
	54	SC1004XLMS.16789.16789.5.1.dta	5	4404.46	RSIGASPNPFSVHTATAVPSGKIASPVSR(22)-KEPPLTPVPLKR(1)	0.0812182
	55	SC1003XLMS.17167.17167.5.0.dta	5	4403.45	RSIGASPNPFSVHTATAVPSGKIASPVSR(22)-KEPPLTPVPLKR(1)	0.117904
	56	SC1003XLMS.17755.17755.6.2.dta	6	4403.45	RSIGASPNPFSVHTATAVPSGKIASPVSR(22)-KEPPLTPVPLKR(1)	0.231771
	57	SC1003XLMS.17239.17239.5.0.dta	5	4403.44	RSIGASPNPFSVHTATAVPSGKIASPVSR(22)-KEPPLTPVPLKR(1)	0.270121
	58	SC1003XLMS.18745.18745.5.0.dta	5	4403.46	RSIGASPNPFSVHTATAVPSGKIASPVSR(22)-KEPPLTPVPLKR(1)	0.278574
	59	SC1002XLMS.18115.18115.5.0.dta	5	4247.34	RSIGASPNPFSVHTATAVPSGKIASPVSR(22)-KEPPLTPVPLK(1)	0.00679622
	60	SC1003XLMS.18251.18251.5.1.dta	5	4247.33	RSIGASPNPFSVHTATAVPSGKIASPVSR(22)-KEPPLTPVPLK(1)	0.522942
3	POLA1(415)-POLA1(435)	4	26
	1	SC1002XLMS.12587.12587.5.2.dta	5	3233.59	ETGTPISMKDVYEEFDEK(9)-FKSKPVEK(2)	1.19248e-11
	2	SC1002XLMS.15430.15430.5.0.dta	5	3217.58	ETGTPISMKDVYEEFDEK(9)-FKSKPVEK(2)	1.69069e-11
	3	SC1004XLMS.15554.15554.5.0.dta	5	3217.59	ETGTPISMKDVYEEFDEK(9)-FKSKPVEK(2)	8.96297e-06
	4	SC1001XLMS.16100.16100.5.0.dta	5	3217.59	ETGTPISMKDVYEEFDEK(9)-FKSKPVEK(2)	1.74649e-05
	5	SC1001XLMS.13438.13438.5.0.dta	5	3233.59	ETGTPISMKDVYEEFDEK(9)-FKSKPVEK(2)	2.58054e-05
	6	SC1002XLMS.15428.15428.4.0.dta	4	3217.6	ETGTPISMKDVYEEFDEK(9)-FKSKPVEK(2)	6.82394e-05
	7	SC1004XLMS.12667.12667.5.0.dta	5	3233.59	ETGTPISMKDVYEEFDEK(9)-FKSKPVEK(2)	0.000145498
	8	SC1003XLMS.15827.15827.5.0.dta	5	3217.59	ETGTPISMKDVYEEFDEK(9)-FKSKPVEK(2)	0.00163725
	9	SC1001XLMS.13497.13497.5.2.dta	5	3233.59	ETGTPISMKDVYEEFDEK(9)-FKSKPVEK(2)	0.0116202
	10	SC1001XLMS.16107.16107.4.1.dta	4	3217.59	ETGTPISMKDVYEEFDEK(9)-FKSKPVEK(2)	0.0284258
	11	SC1001XLMS.16125.16125.4.1.dta	4	3217.59	ETGTPISMKDVYEEFDEK(9)-FKSKPVEK(2)	0.108845
	12	SC1003XLMS.15852.15852.4.2.dta	4	3217.59	ETGTPISMKDVYEEFDEK(9)-FKSKPVEK(2)	0.644438
	13	SC1003XLMS.13725.13725.5.0.dta	5	3975	IDLNTGKETGTPISMKDVYEEFDEK(16)-FKSKPVEK(2)	0.00162145
	14	SC1004XLMS.13498.13498.5.0.dta	5	3975	IDLNTGKETGTPISMKDVYEEFDEK(16)-FKSKPVEK(2)	0.00287851
	15	SC1001XLMS.14245.14245.5.0.dta	5	3974.99	IDLNTGKETGTPISMKDVYEEFDEK(16)-FKSKPVEK(2)	0.138211
	16	SC1002XLMS.13415.13415.5.0.dta	5	3975	IDLNTGKETGTPISMKDVYEEFDEK(16)-FKSKPVEK(2)	0.197005
	17	SC1003XLMS.16123.16123.4.1.dta	4	3959	IDLNTGKETGTPISMKDVYEEFDEK(16)-FKSKPVEK(2)	0.241887
	18	SC1003XLMS.13728.13728.4.1.dta	4	3975	IDLNTGKETGTPISMKDVYEEFDEK(16)-FKSKPVEK(2)	0.299555
	19	SC1001XLMS.14243.14243.4.0.dta	4	3974.99	IDLNTGKETGTPISMKDVYEEFDEK(16)-FKSKPVEK(2)	0.622488
	20	SC1003XLMS.16127.16127.6.3.dta	6	3958.99	IDLNTGKETGTPISMKDVYEEFDEK(16)-FKSKPVEK(2)	0.662673
	21	SC1004XLMS.13501.13501.4.0.dta	4	3974.99	IDLNTGKETGTPISMKDVYEEFDEK(16)-FKSKPVEK(2)	0.724479
	22	SC1003XLMS.13754.13754.5.0.dta	5	3646.86	ETGTPISMKDVYEEFDEKIATK(9)-FKSKPVEK(2)	0.477934
	23	SC1003XLMS.16707.16707.6.0.dta	6	3630.87	ETGTPISMKDVYEEFDEKIATK(9)-FKSKPVEK(2)	0.494638
	24	SC1003XLMS.14419.14419.6.2.dta	6	4388.25	IDLNTGKETGTPISMKDVYEEFDEKIATK(16)-FKSKPVEK(2)	0.586327
	25	SC1003XLMS.16955.16955.5.0.dta	5	4372.28	IDLNTGKETGTPISMKDVYEEFDEKIATK(16)-FKSKPVEK(2)	0.738184
	26	SC1003XLMS.14409.14409.5.0.dta	5	4388.25	IDLNTGKETGTPISMKDVYEEFDEKIATK(16)-FKSKPVEK(2)	0.776101
4	POLA1(1420)-PRI2(466)	4	14
	1	SC1004XLMS.7341.7341.5.0.dta	5	2984.64	LTTDHEKDKLKK(9)-KEPIQPETPQPK(1)	0.0184949
	2	SC1001XLMS.7775.7775.5.0.dta	5	2984.63	LTTDHEKDKLKK(9)-KEPIQPETPQPK(1)	0.129661
	3	SC1003XLMS.7363.7363.4.0.dta	4	2984.63	LTTDHEKDKLKK(9)-KEPIQPETPQPK(1)	0.22759
	4	SC1002XLMS.8246.8246.4.0.dta	4	2856.54	LTTDHEKDKLK(9)-KEPIQPETPQPK(1)	0.0569385
	5	SC1003XLMS.8275.8275.4.0.dta	4	2856.54	LTTDHEKDKLK(9)-KEPIQPETPQPK(1)	0.285385
	6	SC1001XLMS.8451.8451.6.5.dta	6	3395.84	LTTDHEKDKLK(9)-KEPIQPETPQPKPSVQK(1)	0.151631
	7	SC1001XLMS.8419.8419.5.0.dta	5	3395.85	LTTDHEKDKLK(9)-KEPIQPETPQPKPSVQK(1)	0.26804
	8	SC1003XLMS.7986.7986.6.0.dta	6	3395.85	LTTDHEKDKLK(9)-KEPIQPETPQPKPSVQK(1)	0.331618
	9	SC1004XLMS.7897.7897.5.0.dta	5	3395.85	LTTDHEKDKLK(9)-KEPIQPETPQPKPSVQK(1)	0.361552
	10	SC1004XLMS.7907.7907.6.0.dta	6	3395.85	LTTDHEKDKLK(9)-KEPIQPETPQPKPSVQK(1)	0.478535
	11	SC1002XLMS.8001.8001.6.0.dta	6	3395.84	LTTDHEKDKLK(9)-KEPIQPETPQPKPSVQK(1)	0.567051
	12	SC1003XLMS.7215.7215.6.0.dta	6	3523.95	LTTDHEKDKLKK(9)-KEPIQPETPQPKPSVQK(1)	0.299722
	13	SC1001XLMS.7614.7614.6.0.dta	6	3523.95	LTTDHEKDKLKK(9)-KEPIQPETPQPKPSVQK(1)	0.568615
	14	SC1002XLMS.7266.7266.6.0.dta	6	3523.94	LTTDHEKDKLKK(9)-KEPIQPETPQPKPSVQK(1)	0.715478
5	POLA1(676)-POLA1(815)	4	9
	1	SC1003XLMS.9450.9450.4.0.dta	4	3271.59	SNMPKLGGR(5)-KPQQKLGDEDEEIDGDTNK(1)	0.0525027
	2	SC1004XLMS.9377.9377.4.0.dta	4	3271.58	SNMPKLGGR(5)-KPQQKLGDEDEEIDGDTNK(1)	0.204372
	3	SC1003XLMS.12751.12751.5.2.dta	5	3719.84	RSNMPKLGGR(6)-KPQQKLGDEDEEIDGDTNKYK(1)	0.090248
	4	SC1004XLMS.12447.12447.5.1.dta	5	3719.83	RSNMPKLGGR(6)-KPQQKLGDEDEEIDGDTNKYK(1)	0.571012
	5	SC1001XLMS.10023.10023.4.0.dta	4	3562.74	SNMPKLGGR(5)-KPQQKLGDEDEEIDGDTNKYK(1)	0.110592
	6	SC1001XLMS.13762.13762.4.3.dta	4	3428.66	RSNMPKLGGR(6)-KPQQKLGDEDEEIDGDTNK(1)	0.409822
	7	SC1003XLMS.13278.13278.4.4.dta	4	3428.67	RSNMPKLGGR(6)-KPQQKLGDEDEEIDGDTNK(1)	0.730135
	8	SC1003XLMS.13350.13350.4.3.dta	4	3428.66	RSNMPKLGGR(6)-KPQQKLGDEDEEIDGDTNK(1)	0.750869
	9	SC1002XLMS.12932.12932.4.3.dta	4	3428.66	RSNMPKLGGR(6)-KPQQKLGDEDEEIDGDTNK(1)	0.806119
6	PRI2(68)-PRI2(140)	3	40
	1	SC1002XLMS.20286.20286.5.1.dta	5	3945.1	SVENLGVSYVKGTEQYQSK(11)-FSILPKDKIQDFLK(6)	8.61712e-10
	2	SC1001XLMS.20909.20909.4.0.dta	4	3945.11	SVENLGVSYVKGTEQYQSK(11)-FSILPKDKIQDFLK(6)	1.25472e-05
	3	SC1001XLMS.20914.20914.5.0.dta	5	3945.11	SVENLGVSYVKGTEQYQSK(11)-FSILPKDKIQDFLK(6)	3.19534e-05
	4	SC1003XLMS.20690.20690.5.0.dta	5	3945.11	SVENLGVSYVKGTEQYQSK(11)-FSILPKDKIQDFLK(6)	5.19587e-05
	5	SC1003XLMS.20578.20578.4.0.dta	4	3945.11	SVENLGVSYVKGTEQYQSK(11)-FSILPKDKIQDFLK(6)	0.00012432
	6	SC1004XLMS.20368.20368.5.0.dta	5	3945.11	SVENLGVSYVKGTEQYQSK(11)-FSILPKDKIQDFLK(6)	0.00124
	7	SC1004XLMS.20238.20238.5.0.dta	5	3945.1	SVENLGVSYVKGTEQYQSK(11)-FSILPKDKIQDFLK(6)	0.0022889
	8	SC1003XLMS.20566.20566.5.0.dta	5	3945.11	SVENLGVSYVKGTEQYQSK(11)-FSILPKDKIQDFLK(6)	0.00290457
	9	SC1003XLMS.20563.20563.4.1.dta	4	3946.11	SVENLGVSYVKGTEQYQSK(11)-FSILPKDKIQDFLK(6)	0.00594809
	10	SC1001XLMS.21041.21041.5.0.dta	5	3945.1	SVENLGVSYVKGTEQYQSK(11)-FSILPKDKIQDFLK(6)	0.00669352
	11	SC1003XLMS.20708.20708.4.0.dta	4	3945.11	SVENLGVSYVKGTEQYQSK(11)-FSILPKDKIQDFLK(6)	0.019872
	12	SC1003XLMS.20818.20818.5.1.dta	5	3946.09	SVENLGVSYVKGTEQYQSK(11)-FSILPKDKIQDFLK(6)	0.0487023
	13	SC1002XLMS.20310.20310.4.2.dta	4	3945.09	SVENLGVSYVKGTEQYQSK(11)-FSILPKDKIQDFLK(6)	0.144872
	14	SC1003XLMS.20718.20718.4.0.dta	4	3945.11	SVENLGVSYVKGTEQYQSK(11)-FSILPKDKIQDFLK(6)	0.227026
	15	SC1002XLMS.17278.17278.4.0.dta	4	3200.69	SVENLGVSYVKGTEQYQSK(11)-FSILPKDK(6)	4.27407e-09
	16	SC1002XLMS.19472.19472.4.1.dta	4	3242.69	SVENLGVSYVKGTEQYQSK(11)-FSILPKDK(6)	1.5156e-05
	17	SC1004XLMS.17320.17320.4.0.dta	4	3200.68	SVENLGVSYVKGTEQYQSK(11)-FSILPKDK(6)	5.00184e-05
	18	SC1002XLMS.18272.18272.4.2.dta	4	3201.68	SVENLGVSYVKGTEQYQSK(11)-FSILPKDK(6)	0.000319118
	19	SC1002XLMS.17405.17405.4.0.dta	4	3200.69	SVENLGVSYVKGTEQYQSK(11)-FSILPKDK(6)	0.00180806
	20	SC1001XLMS.17945.17945.4.0.dta	4	3200.68	SVENLGVSYVKGTEQYQSK(11)-FSILPKDK(6)	0.00262674
	21	SC1003XLMS.17721.17721.4.0.dta	4	3200.69	SVENLGVSYVKGTEQYQSK(11)-FSILPKDK(6)	0.0104034
	22	SC1004XLMS.19428.19428.4.0.dta	4	3242.7	SVENLGVSYVKGTEQYQSK(11)-FSILPKDK(6)	0.0237237
	23	SC1002XLMS.19460.19460.4.3.dta	4	3242.69	SVENLGVSYVKGTEQYQSK(11)-FSILPKDK(6)	0.0339903
	24	SC1003XLMS.20860.20860.4.1.dta	4	3242.71	SVENLGVSYVKGTEQYQSK(11)-FSILPKDK(6)	0.0428875
	25	SC1004XLMS.17145.17145.4.0.dta	4	3242.69	SVENLGVSYVKGTEQYQSK(11)-FSILPKDK(6)	0.0448412
	26	SC1003XLMS.19836.19836.4.0.dta	4	3242.7	SVENLGVSYVKGTEQYQSK(11)-FSILPKDK(6)	0.0811935
	27	SC1004XLMS.17542.17542.4.1.dta	4	3200.69	SVENLGVSYVKGTEQYQSK(11)-FSILPKDK(6)	0.109502
	28	SC1004XLMS.20499.20499.4.3.dta	4	3242.69	SVENLGVSYVKGTEQYQSK(11)-FSILPKDK(6)	0.147395
	29	SC1004XLMS.17442.17442.4.0.dta	4	3200.69	SVENLGVSYVKGTEQYQSK(11)-FSILPKDK(6)	0.165915
	30	SC1003XLMS.17982.17982.4.1.dta	4	3200.69	SVENLGVSYVKGTEQYQSK(11)-FSILPKDK(6)	0.181742
	31	SC1001XLMS.20184.20184.4.1.dta	4	3242.7	SVENLGVSYVKGTEQYQSK(11)-FSILPKDK(6)	0.185107
	32	SC1004XLMS.18411.18411.4.0.dta	4	3242.7	SVENLGVSYVKGTEQYQSK(11)-FSILPKDK(6)	0.197474
	33	SC1003XLMS.18782.18782.4.0.dta	4	3242.69	SVENLGVSYVKGTEQYQSK(11)-FSILPKDK(6)	0.198966
	34	SC1003XLMS.17850.17850.4.0.dta	4	3200.69	SVENLGVSYVKGTEQYQSK(11)-FSILPKDK(6)	0.222518
	35	SC1004XLMS.19413.19413.4.0.dta	4	3242.69	SVENLGVSYVKGTEQYQSK(11)-FSILPKDK(6)	0.30005
	36	SC1001XLMS.18066.18066.4.2.dta	4	3200.69	SVENLGVSYVKGTEQYQSK(11)-FSILPKDK(6)	0.437131
	37	SC1001XLMS.18092.18092.4.2.dta	4	3200.69	SVENLGVSYVKGTEQYQSK(11)-FSILPKDK(6)	0.509658
	38	SC1001XLMS.18190.18190.4.2.dta	4	3200.68	SVENLGVSYVKGTEQYQSK(11)-FSILPKDK(6)	0.765643
	39	SC1002XLMS.20507.20507.4.0.dta	4	3242.71	SVENLGVSYVKGTEQYQSK(11)-FSILPKDK(6)	0.790145
	40	SC1003XLMS.19573.19573.4.1.dta	4	3928.07	SVENLGVSYVKGTEQYQSKLESELR(11)-FSILPKDK(6)	0.523198
7	POLA1(415)-POLA1(437)	3	11
	1	SC1002XLMS.16644.16644.4.0.dta	4	2942.43	ETGTPISMKDVYEEFDEK(9)-SKPVEK(2)	7.55845e-09
	2	SC1002XLMS.13579.13579.4.1.dta	4	2958.44	ETGTPISMKDVYEEFDEK(9)-SKPVEK(2)	0.000226131
	3	SC1001XLMS.17333.17333.4.0.dta	4	2942.43	ETGTPISMKDVYEEFDEK(9)-SKPVEK(2)	0.000276836
	4	SC1004XLMS.13664.13664.4.1.dta	4	2958.44	ETGTPISMKDVYEEFDEK(9)-SKPVEK(2)	0.00399412
	5	SC1004XLMS.14482.14482.5.1.dta	5	3371.69	ETGTPISMKDVYEEFDEKIATK(9)-SKPVEK(2)	0.00435576
	6	SC1003XLMS.14783.14783.5.1.dta	5	3371.69	ETGTPISMKDVYEEFDEKIATK(9)-SKPVEK(2)	0.0477513
	7	SC1003XLMS.14763.14763.5.1.dta	5	3371.69	ETGTPISMKDVYEEFDEKIATK(9)-SKPVEK(2)	0.0552877
	8	SC1003XLMS.14742.14742.5.2.dta	5	3371.7	ETGTPISMKDVYEEFDEKIATK(9)-SKPVEK(2)	0.485051
	9	SC1004XLMS.16791.16791.4.1.dta	4	3683.83	IDLNTGKETGTPISMKDVYEEFDEK(16)-SKPVEK(2)	0.690762
	10	SC1003XLMS.17103.17103.4.2.dta	4	3683.84	IDLNTGKETGTPISMKDVYEEFDEK(16)-SKPVEK(2)	0.734517
	11	SC1003XLMS.14517.14517.4.1.dta	4	3699.83	IDLNTGKETGTPISMKDVYEEFDEK(16)-SKPVEK(2)	0.812022
8	POLA1(930)-POLA1(1030)	3	30
	1	SC1002XLMS.6019.6019.4.0.dta	4	1831.04	QVKQLMK(3)-VKSEVNK(2)	2.14169e-07
	2	SC1002XLMS.7626.7626.4.0.dta	4	1815.04	QVKQLMK(3)-VKSEVNK(2)	1.44645e-06
	3	SC1004XLMS.7599.7599.4.0.dta	4	1815.04	QVKQLMK(3)-VKSEVNK(2)	0.000170967
	4	SC1002XLMS.6274.6274.4.0.dta	4	1831.04	QVKQLMK(3)-VKSEVNK(2)	0.000376363
	5	SC1002XLMS.5987.5987.4.3.dta	4	1831.04	QVKQLMK(3)-VKSEVNK(2)	0.00266479
	6	SC1001XLMS.6452.6452.4.0.dta	4	1831.04	QVKQLMK(3)-VKSEVNK(2)	0.00267649
	7	SC1002XLMS.6297.6297.4.0.dta	4	1831.04	QVKQLMK(3)-VKSEVNK(2)	0.00403615
	8	SC1001XLMS.6712.6712.4.0.dta	4	1831.04	QVKQLMK(3)-VKSEVNK(2)	0.00512937
	9	SC1001XLMS.8158.8158.3.2.dta	3	1815.04	QVKQLMK(3)-VKSEVNK(2)	0.00618183
	10	SC1002XLMS.6397.6397.4.1.dta	4	1831.04	QVKQLMK(3)-VKSEVNK(2)	0.00734371
	11	SC1001XLMS.8089.8089.4.0.dta	4	1815.04	QVKQLMK(3)-VKSEVNK(2)	0.0101513
	12	SC1004XLMS.6422.6422.4.1.dta	4	1831.04	QVKQLMK(3)-VKSEVNK(2)	0.0147461
	13	SC1004XLMS.6230.6230.4.0.dta	4	1831.04	QVKQLMK(3)-VKSEVNK(2)	0.0487172
	14	SC1003XLMS.6328.6328.4.0.dta	4	1831.04	QVKQLMK(3)-VKSEVNK(2)	0.0676526
	15	SC1003XLMS.6426.6426.4.1.dta	4	1831.04	QVKQLMK(3)-VKSEVNK(2)	0.110109
	16	SC1003XLMS.6144.6144.4.2.dta	4	1831.04	QVKQLMK(3)-VKSEVNK(2)	0.129678
	17	SC1004XLMS.6032.6032.4.0.dta	4	1831.04	QVKQLMK(3)-VKSEVNK(2)	0.142696
	18	SC1003XLMS.6131.6131.3.0.dta	3	1831.04	QVKQLMK(3)-VKSEVNK(2)	0.146298
	19	SC1001XLMS.6756.6756.4.2.dta	4	1831.04	QVKQLMK(3)-VKSEVNK(2)	0.161144
	20	SC1003XLMS.6250.6250.4.3.dta	4	1831.04	QVKQLMK(3)-VKSEVNK(2)	0.248194
	21	SC1004XLMS.6315.6315.4.2.dta	4	1831.04	QVKQLMK(3)-VKSEVNK(2)	0.27968
	22	SC1003XLMS.7679.7679.4.0.dta	4	1815.04	QVKQLMK(3)-VKSEVNK(2)	0.377045
	23	SC1004XLMS.6134.6134.4.3.dta	4	1831.04	QVKQLMK(3)-VKSEVNK(2)	0.445774
	24	SC1002XLMS.4800.4800.4.0.dta	4	1959.13	KQVKQLMK(4)-VKSEVNK(2)	0.000352725
	25	SC1001XLMS.5117.5117.4.0.dta	4	1959.13	KQVKQLMK(4)-VKSEVNK(2)	0.000488775
	26	SC1004XLMS.4817.4817.4.0.dta	4	1959.13	KQVKQLMK(4)-VKSEVNK(2)	0.00166541
	27	SC1003XLMS.6289.6289.4.0.dta	4	1943.14	KQVKQLMK(4)-VKSEVNK(2)	0.0271585
	28	SC1003XLMS.5151.5151.4.2.dta	4	1959.14	KQVKQLMK(4)-VKSEVNK(2)	0.78504
	29	SC1003XLMS.9898.9898.4.0.dta	4	2219.29	QVKQLMK(3)-VKSEVNKLYK(2)	0.0282529
	30	SC1001XLMS.9611.9611.4.0.dta	4	2236.27	QVKQLMK(3)-VKSEVNKLYK(2)	0.714899
9	POLA2(268)-POLA2(313)	3	29
	1	SC1002XLMS.16796.16796.4.0.dta	4	3887.12	LNNKSVILEGDREHSSGAQIPVDLSELK(4)-KLVATK(1)	2.01921e-05
	2	SC1002XLMS.15250.15250.4.0.dta	4	3845.12	LNNKSVILEGDREHSSGAQIPVDLSELK(4)-KLVATK(1)	5.13476e-05
	3	SC1002XLMS.15356.15356.5.0.dta	5	3845.11	LNNKSVILEGDREHSSGAQIPVDLSELK(4)-KLVATK(1)	0.000285432
	4	SC1002XLMS.15266.15266.6.0.dta	6	3845.12	LNNKSVILEGDREHSSGAQIPVDLSELK(4)-KLVATK(1)	0.000437971
	5	SC1002XLMS.16788.16788.5.0.dta	5	3887.13	LNNKSVILEGDREHSSGAQIPVDLSELK(4)-KLVATK(1)	0.001163
	6	SC1001XLMS.15932.15932.4.0.dta	4	3845.11	LNNKSVILEGDREHSSGAQIPVDLSELK(4)-KLVATK(1)	0.00342542
	7	SC1004XLMS.15394.15394.6.0.dta	6	3845.12	LNNKSVILEGDREHSSGAQIPVDLSELK(4)-KLVATK(1)	0.00468851
	8	SC1002XLMS.15237.15237.5.0.dta	5	3845.11	LNNKSVILEGDREHSSGAQIPVDLSELK(4)-KLVATK(1)	0.00664449
	9	SC1002XLMS.16798.16798.6.0.dta	6	3887.12	LNNKSVILEGDREHSSGAQIPVDLSELK(4)-KLVATK(1)	0.0136152
	10	SC1001XLMS.17439.17439.6.0.dta	6	3887.13	LNNKSVILEGDREHSSGAQIPVDLSELK(4)-KLVATK(1)	0.0190875
	11	SC1001XLMS.15951.15951.6.0.dta	6	3845.12	LNNKSVILEGDREHSSGAQIPVDLSELK(4)-KLVATK(1)	0.0324703
	12	SC1004XLMS.16828.16828.6.0.dta	6	3887.13	LNNKSVILEGDREHSSGAQIPVDLSELK(4)-KLVATK(1)	0.0375456
	13	SC1001XLMS.15928.15928.5.0.dta	5	3845.11	LNNKSVILEGDREHSSGAQIPVDLSELK(4)-KLVATK(1)	0.0408394
	14	SC1003XLMS.15648.15648.4.0.dta	4	3845.12	LNNKSVILEGDREHSSGAQIPVDLSELK(4)-KLVATK(1)	0.0675694
	15	SC1001XLMS.17437.17437.4.0.dta	4	3887.14	LNNKSVILEGDREHSSGAQIPVDLSELK(4)-KLVATK(1)	0.0851894
	16	SC1004XLMS.16830.16830.4.0.dta	4	3887.14	LNNKSVILEGDREHSSGAQIPVDLSELK(4)-KLVATK(1)	0.124953
	17	SC1001XLMS.17444.17444.5.0.dta	5	3887.13	LNNKSVILEGDREHSSGAQIPVDLSELK(4)-KLVATK(1)	0.176678
	18	SC1003XLMS.15670.15670.6.0.dta	6	3845.12	LNNKSVILEGDREHSSGAQIPVDLSELK(4)-KLVATK(1)	0.241314
	19	SC1003XLMS.17151.17151.4.0.dta	4	3887.13	LNNKSVILEGDREHSSGAQIPVDLSELK(4)-KLVATK(1)	0.321054
	20	SC1004XLMS.16816.16816.5.0.dta	5	3887.13	LNNKSVILEGDREHSSGAQIPVDLSELK(4)-KLVATK(1)	0.371006
	21	SC1003XLMS.15652.15652.5.0.dta	5	3845.12	LNNKSVILEGDREHSSGAQIPVDLSELK(4)-KLVATK(1)	0.531278
	22	SC1003XLMS.17130.17130.5.0.dta	5	3887.13	LNNKSVILEGDREHSSGAQIPVDLSELK(4)-KLVATK(1)	0.568356
	23	SC1004XLMS.14157.14157.4.0.dta	4	2196.27	LNNKSVILEGDR(4)-KLVATK(1)	7.3332e-05
	24	SC1004XLMS.11722.11722.4.0.dta	4	2154.25	LNNKSVILEGDR(4)-KLVATK(1)	0.000815462
	25	SC1004XLMS.14162.14162.3.1.dta	3	2196.26	LNNKSVILEGDR(4)-KLVATK(1)	0.0382946
	26	SC1001XLMS.21180.21180.6.3.dta	6	6054.22	LNNKSVILEGDREHSSGAQIPVDLSELKEYSLFPGQVVIMEGINTTGR(4)-KLVATK(1)	0.0533619
	27	SC1003XLMS.21714.21714.6.3.dta	6	6038.2	LNNKSVILEGDREHSSGAQIPVDLSELKEYSLFPGQVVIMEGINTTGR(4)-KLVATK(1)	0.309051
	28	SC1003XLMS.20803.20803.6.4.dta	6	6054.23	LNNKSVILEGDREHSSGAQIPVDLSELKEYSLFPGQVVIMEGINTTGR(4)-KLVATK(1)	0.311283
	29	SC1003XLMS.20827.20827.5.0.dta	5	6054.21	LNNKSVILEGDREHSSGAQIPVDLSELKEYSLFPGQVVIMEGINTTGR(4)-KLVATK(1)	0.583639
10	PRI2(140)-PRI2(180)	3	23
	1	SC1001XLMS.25260.25260.5.0.dta	5	4311.36	FSILPKDKIQDFLK(6)-EQEIVASSPSLSGLKLGFESIYK(15)	2.89619e-05
	2	SC1003XLMS.24812.24812.5.0.dta	5	4311.36	FSILPKDKIQDFLK(6)-EQEIVASSPSLSGLKLGFESIYK(15)	0.00120986
	3	SC1003XLMS.24839.24839.4.0.dta	4	4311.37	FSILPKDKIQDFLK(6)-EQEIVASSPSLSGLKLGFESIYK(15)	0.00181388
	4	SC1001XLMS.25263.25263.4.0.dta	4	4311.37	FSILPKDKIQDFLK(6)-EQEIVASSPSLSGLKLGFESIYK(15)	0.0295539
	5	SC1003XLMS.24820.24820.4.0.dta	4	4311.36	FSILPKDKIQDFLK(6)-EQEIVASSPSLSGLKLGFESIYK(15)	0.098337
	6	SC1003XLMS.24937.24937.5.0.dta	5	4311.36	FSILPKDKIQDFLK(6)-EQEIVASSPSLSGLKLGFESIYK(15)	0.152608
	7	SC1003XLMS.26009.26009.4.0.dta	4	4353.37	FSILPKDKIQDFLK(6)-EQEIVASSPSLSGLKLGFESIYK(15)	0.518966
	8	SC1001XLMS.23913.23913.4.0.dta	4	3566.94	FSILPKDK(6)-EQEIVASSPSLSGLKLGFESIYK(15)	0.000155031
	9	SC1001XLMS.24038.24038.4.0.dta	4	3566.94	FSILPKDK(6)-EQEIVASSPSLSGLKLGFESIYK(15)	0.000538825
	10	SC1001XLMS.25595.25595.4.0.dta	4	3608.95	FSILPKDK(6)-EQEIVASSPSLSGLKLGFESIYK(15)	0.00325764
	11	SC1001XLMS.25363.25363.4.0.dta	4	3608.95	FSILPKDK(6)-EQEIVASSPSLSGLKLGFESIYK(15)	0.00843671
	12	SC1003XLMS.23564.23564.4.0.dta	4	3566.94	FSILPKDK(6)-EQEIVASSPSLSGLKLGFESIYK(15)	0.00888347
	13	SC1004XLMS.23244.23244.4.0.dta	4	3566.94	FSILPKDK(6)-EQEIVASSPSLSGLKLGFESIYK(15)	0.00994441
	14	SC1003XLMS.24930.24930.4.0.dta	4	3608.95	FSILPKDK(6)-EQEIVASSPSLSGLKLGFESIYK(15)	0.0248687
	15	SC1003XLMS.25164.25164.4.0.dta	4	3608.95	FSILPKDK(6)-EQEIVASSPSLSGLKLGFESIYK(15)	0.053323
	16	SC1001XLMS.24163.24163.4.2.dta	4	3566.94	FSILPKDK(6)-EQEIVASSPSLSGLKLGFESIYK(15)	0.120714
	17	SC1003XLMS.23715.23715.4.0.dta	4	3566.95	FSILPKDK(6)-EQEIVASSPSLSGLKLGFESIYK(15)	0.212358
	18	SC1003XLMS.25153.25153.4.0.dta	4	3608.95	FSILPKDK(6)-EQEIVASSPSLSGLKLGFESIYK(15)	0.248464
	19	SC1001XLMS.26179.26179.4.0.dta	4	3608.95	FSILPKDK(6)-EQEIVASSPSLSGLKLGFESIYK(15)	0.321226
	20	SC1003XLMS.25818.25818.4.0.dta	4	3608.95	FSILPKDK(6)-EQEIVASSPSLSGLKLGFESIYK(15)	0.681992
	21	SC1003XLMS.25001.25001.4.0.dta	4	3608.95	FSILPKDK(6)-EQEIVASSPSLSGLKLGFESIYK(15)	0.811664
	22	SC1003XLMS.22387.22387.5.0.dta	5	3937.17	FSILPKDK(6)-TLREQEIVASSPSLSGLKLGFESIYK(18)	0.0635488
	23	SC1003XLMS.22363.22363.5.0.dta	5	3937.17	FSILPKDK(6)-TLREQEIVASSPSLSGLKLGFESIYK(18)	0.639591
11	POLA1(676)-POLA1(819)	3	11
	1	SC1002XLMS.9245.9245.5.0.dta	5	3271.59	SNMPKLGGR(5)-KPQQKLGDEDEEIDGDTNK(5)	0.000193111
	2	SC1001XLMS.10019.10019.5.0.dta	5	3271.58	SNMPKLGGR(5)-KPQQKLGDEDEEIDGDTNK(5)	0.00354997
	3	SC1002XLMS.10740.10740.4.0.dta	4	3255.59	SNMPKLGGR(5)-KPQQKLGDEDEEIDGDTNK(5)	0.00630611
	4	SC1001XLMS.11453.11453.4.1.dta	4	3255.59	SNMPKLGGR(5)-KPQQKLGDEDEEIDGDTNK(5)	0.00736591
	5	SC1003XLMS.10973.10973.4.0.dta	4	3255.59	SNMPKLGGR(5)-KPQQKLGDEDEEIDGDTNK(5)	0.0373657
	6	SC1004XLMS.9386.9386.5.0.dta	5	3271.58	SNMPKLGGR(5)-KPQQKLGDEDEEIDGDTNK(5)	0.180218
	7	SC1003XLMS.9454.9454.5.0.dta	5	3271.59	SNMPKLGGR(5)-KPQQKLGDEDEEIDGDTNK(5)	0.28312
	8	SC1001XLMS.11149.11149.4.0.dta	4	3313.59	SNMPKLGGR(5)-KPQQKLGDEDEEIDGDTNK(5)	0.697406
	9	SC1001XLMS.9996.9996.5.1.dta	5	3562.74	SNMPKLGGR(5)-KPQQKLGDEDEEIDGDTNKYK(5)	0.00508552
	10	SC1004XLMS.9398.9398.5.0.dta	5	3562.77	SNMPKLGGR(5)-KPQQKLGDEDEEIDGDTNKYK(5)	0.0141404
	11	SC1003XLMS.14587.14587.4.2.dta	4	3412.66	RSNMPKLGGR(6)-KPQQKLGDEDEEIDGDTNK(5)	0.420378
12	POLA1(1055)-POLA1(1079)	3	11
	1	SC1003XLMS.20318.20318.5.0.dta	5	3930.24	SLLLLKK(6)-YAALVVEPTSDGNYVTKQELKGLDIVR(21)	0.000247743
	2	SC1003XLMS.20326.20326.4.0.dta	4	3930.23	SLLLLKK(6)-YAALVVEPTSDGNYVTKQELKGLDIVR(21)	0.0209963
	3	SC1004XLMS.19996.19996.5.0.dta	5	3930.24	SLLLLKK(6)-YAALVVEPTSDGNYVTKQELKGLDIVR(21)	0.0361629
	4	SC1003XLMS.18373.18373.3.0.dta	3	2122.33	SLLLLKK(6)-QELKGLDIVR(4)	0.000359675
	5	SC1002XLMS.18024.18024.4.0.dta	4	2122.33	SLLLLKK(6)-QELKGLDIVR(4)	0.000530261
	6	SC1004XLMS.18059.18059.4.0.dta	4	2122.33	SLLLLKK(6)-QELKGLDIVR(4)	0.00878409
	7	SC1001XLMS.18748.18748.4.0.dta	4	2122.33	SLLLLKK(6)-QELKGLDIVR(4)	0.0272149
	8	SC1003XLMS.18364.18364.4.0.dta	4	2122.33	SLLLLKK(6)-QELKGLDIVR(4)	0.100115
	9	SC1004XLMS.18132.18132.3.3.dta	3	2122.33	SLLLLKK(6)-QELKGLDIVR(4)	0.769023
	10	SC1004XLMS.16279.16279.4.0.dta	4	2278.43	SLLLLKK(6)-QELKGLDIVRR(4)	0.125893
	11	SC1003XLMS.16597.16597.4.0.dta	4	2278.43	SLLLLKK(6)-QELKGLDIVRR(4)	0.416208
13	POLA1(1118)-PRI2(343)	3	13
	1	SC1001XLMS.16353.16353.4.0.dta	4	3201.6	DTIVENIQKR(9)-MDPDKFDKGYSYNIR(5)	0.000392705
	2	SC1001XLMS.15541.15541.4.0.dta	4	3217.59	DTIVENIQKR(9)-MDPDKFDKGYSYNIR(5)	0.000415526
	3	SC1003XLMS.16062.16062.4.0.dta	4	3201.6	DTIVENIQKR(9)-MDPDKFDKGYSYNIR(5)	0.00443166
	4	SC1004XLMS.15808.15808.5.0.dta	5	3201.6	DTIVENIQKR(9)-MDPDKFDKGYSYNIR(5)	0.0205241
	5	SC1002XLMS.14739.14739.4.2.dta	4	3217.59	DTIVENIQKR(9)-MDPDKFDKGYSYNIR(5)	0.0980351
	6	SC1003XLMS.15199.15199.5.0.dta	5	3217.59	DTIVENIQKR(9)-MDPDKFDKGYSYNIR(5)	0.133171
	7	SC1001XLMS.16364.16364.5.0.dta	5	3201.59	DTIVENIQKR(9)-MDPDKFDKGYSYNIR(5)	0.19642
	8	SC1002XLMS.13362.13362.4.1.dta	4	2364.18	DTIVENIQKR(9)-MDPDKFDK(5)	0.112816
	9	SC1003XLMS.13705.13705.4.0.dta	4	2364.18	DTIVENIQKR(9)-MDPDKFDK(5)	0.252619
	10	SC1004XLMS.14619.14619.4.0.dta	4	2348.2	DTIVENIQKR(9)-MDPDKFDK(5)	0.362922
	11	SC1003XLMS.13697.13697.4.0.dta	4	2364.18	DTIVENIQKR(9)-MDPDKFDK(5)	0.409405
	12	SC1001XLMS.14165.14165.4.0.dta	4	2364.18	DTIVENIQKR(9)-MDPDKFDK(5)	0.790351
	13	SC1003XLMS.13609.13609.4.2.dta	4	3403.71	DTIVENIQKR(9)-GKMDPDKFDKGYSYNIR(7)	0.51066
14	POLA1(833)-POLA1(1055)	3	9
	1	SC1002XLMS.16122.16122.4.0.dta	4	2792.46	LGDEDEEIDGDTNKYK(14)-SLLLLKK(6)	0.000465818
	2	SC1003XLMS.16494.16494.4.0.dta	4	2792.46	LGDEDEEIDGDTNKYK(14)-SLLLLKK(6)	0.00757138
	3	SC1001XLMS.16854.16854.4.0.dta	4	2792.46	LGDEDEEIDGDTNKYK(14)-SLLLLKK(6)	0.0549352
	4	SC1004XLMS.16190.16190.4.1.dta	4	2792.45	LGDEDEEIDGDTNKYK(14)-SLLLLKK(6)	0.269799
	5	SC1004XLMS.14287.14287.4.0.dta	4	2920.55	LGDEDEEIDGDTNKYKK(14)-SLLLLKK(6)	0.00179608
	6	SC1003XLMS.14541.14541.4.0.dta	4	2920.55	LGDEDEEIDGDTNKYKK(14)-SLLLLKK(6)	0.00237801
	7	SC1001XLMS.15024.15024.4.1.dta	4	2920.55	LGDEDEEIDGDTNKYKK(14)-SLLLLKK(6)	0.0326132
	8	SC1002XLMS.14191.14191.4.1.dta	4	2920.56	LGDEDEEIDGDTNKYKK(14)-SLLLLKK(6)	0.797265
	9	SC1002XLMS.14231.14231.4.1.dta	4	2920.56	LGDEDEEIDGDTNKYK(14)-SLLLLKKK(6)	0.370856
15	POLA1(1420)-PRI2(477)	3	4
	1	SC1003XLMS.9215.9215.5.0.dta	5	3267.77	LTTDHEKDKLK(9)-EPIQPETPQPKPSVQK(11)	0.64319
	2	SC1004XLMS.9096.9096.5.0.dta	5	3267.77	LTTDHEKDKLK(9)-EPIQPETPQPKPSVQK(11)	0.791026
	3	SC1003XLMS.8218.8218.6.0.dta	6	3395.86	LTTDHEKDKLK(9)-KEPIQPETPQPKPSVQK(12)	0.679073
	4	SC1004XLMS.8160.8160.5.0.dta	5	3395.85	LTTDHEKDKLKK(9)-EPIQPETPQPKPSVQK(11)	0.756587
16	PRI1(404)-PRI1(413)	2	7
	1	SC1002XLMS.14710.14710.4.0.dta	4	2489.3	VFEHFLENLDKSR(11)-KSDLQK(1)	4.88196e-17
	2	SC1002XLMS.14712.14712.4.1.dta	4	2489.3	VFEHFLENLDKSR(11)-KSDLQK(1)	9.9306e-12
	3	SC1001XLMS.15509.15509.4.0.dta	4	2489.3	VFEHFLENLDKSR(11)-KSDLQK(1)	5.1918e-08
	4	SC1004XLMS.17430.17430.4.1.dta	4	2751.41	VFEHFLENLDKSR(11)-KSDLQKDF(1)	0.000123137
	5	SC1001XLMS.18068.18068.4.0.dta	4	2751.41	VFEHFLENLDKSR(11)-KSDLQKDF(1)	0.00133078
	6	SC1003XLMS.17831.17831.4.0.dta	4	2751.41	VFEHFLENLDKSR(11)-KSDLQKDF(1)	0.00254387
	7	SC1003XLMS.17809.17809.5.0.dta	5	2751.41	VFEHFLENLDKSR(11)-KSDLQKDF(1)	0.438749
17	PRI1(37)-PRI1(413)	2	13
	1	SC1002XLMS.17039.17039.5.0.dta	5	2750.45	WLNYGGVIKNYFQHR(9)-KSDLQK(1)	3.13985e-15
	2	SC1002XLMS.17067.17067.4.0.dta	4	2750.45	WLNYGGVIKNYFQHR(9)-KSDLQK(1)	2.00954e-13
	3	SC1004XLMS.17049.17049.5.0.dta	5	2750.45	WLNYGGVIKNYFQHR(9)-KSDLQK(1)	1.35143e-09
	4	SC1004XLMS.17035.17035.4.2.dta	4	2750.43	WLNYGGVIKNYFQHR(9)-KSDLQK(1)	2.52514e-07
	5	SC1001XLMS.17654.17654.5.0.dta	5	2750.45	WLNYGGVIKNYFQHR(9)-KSDLQK(1)	3.86165e-07
	6	SC1001XLMS.17667.17667.4.2.dta	4	2750.45	WLNYGGVIKNYFQHR(9)-KSDLQK(1)	5.14799e-06
	7	SC1003XLMS.17362.17362.5.0.dta	5	2750.46	WLNYGGVIKNYFQHR(9)-KSDLQK(1)	0.000184017
	8	SC1003XLMS.17389.17389.4.0.dta	4	2750.47	WLNYGGVIKNYFQHR(9)-KSDLQK(1)	0.00265281
	9	SC1001XLMS.19137.19137.5.0.dta	5	2792.45	WLNYGGVIKNYFQHR(9)-KSDLQK(1)	0.00726093
	10	SC1003XLMS.18734.18734.4.1.dta	4	2792.46	WLNYGGVIKNYFQHR(9)-KSDLQK(1)	0.037693
	11	SC1003XLMS.18750.18750.5.0.dta	5	2792.46	WLNYGGVIKNYFQHR(9)-KSDLQK(1)	0.0664776
	12	SC1003XLMS.19424.19424.5.1.dta	5	3012.55	WLNYGGVIKNYFQHR(9)-KSDLQKDF(1)	0.00358331
	13	SC1003XLMS.19419.19419.4.0.dta	4	3012.55	WLNYGGVIKNYFQHR(9)-KSDLQKDF(1)	0.254785
18	POLA2(160)-POLA2(564)	2	84
	1	SC1002XLMS.14662.14662.5.0.dta	5	3976.03	SPHQLLSPSSFSPSATPSQKYNSR(20)-LTKGQVGGTFAR(3)	4.17944e-15
	2	SC1002XLMS.14370.14370.4.0.dta	4	3975.05	SPHQLLSPSSFSPSATPSQKYNSR(20)-LTKGQVGGTFAR(3)	3.65666e-10
	3	SC1002XLMS.14528.14528.5.0.dta	5	3976.03	SPHQLLSPSSFSPSATPSQKYNSR(20)-LTKGQVGGTFAR(3)	2.25549e-09
	4	SC1002XLMS.14367.14367.5.0.dta	5	4017.02	SPHQLLSPSSFSPSATPSQKYNSR(20)-LTKGQVGGTFAR(3)	8.29274e-08
	5	SC1002XLMS.14248.14248.4.0.dta	4	3975.05	SPHQLLSPSSFSPSATPSQKYNSR(20)-LTKGQVGGTFAR(3)	3.79049e-07
	6	SC1002XLMS.14317.14317.5.0.dta	5	3975.06	SPHQLLSPSSFSPSATPSQKYNSR(20)-LTKGQVGGTFAR(3)	7.02865e-07
	7	SC1002XLMS.14793.14793.5.0.dta	5	3976.04	SPHQLLSPSSFSPSATPSQKYNSR(20)-LTKGQVGGTFAR(3)	2.65809e-06
	8	SC1004XLMS.14452.14452.5.0.dta	5	3975.06	SPHQLLSPSSFSPSATPSQKYNSR(20)-LTKGQVGGTFAR(3)	7.54664e-06
	9	SC1002XLMS.15905.15905.5.1.dta	5	4017.06	SPHQLLSPSSFSPSATPSQKYNSR(20)-LTKGQVGGTFAR(3)	1.20263e-05
	10	SC1002XLMS.14076.14076.5.0.dta	5	3975.05	SPHQLLSPSSFSPSATPSQKYNSR(20)-LTKGQVGGTFAR(3)	1.84192e-05
	11	SC1002XLMS.14638.14638.4.2.dta	4	3976.05	SPHQLLSPSSFSPSATPSQKYNSR(20)-LTKGQVGGTFAR(3)	2.1793e-05
	12	SC1004XLMS.15922.15922.5.0.dta	5	4017.06	SPHQLLSPSSFSPSATPSQKYNSR(20)-LTKGQVGGTFAR(3)	0.000144607
	13	SC1001XLMS.15427.15427.5.0.dta	5	3976.02	SPHQLLSPSSFSPSATPSQKYNSR(20)-LTKGQVGGTFAR(3)	0.000202747
	14	SC1003XLMS.15144.15144.5.0.dta	5	3976.04	SPHQLLSPSSFSPSATPSQKYNSR(20)-LTKGQVGGTFAR(3)	0.00021498
	15	SC1002XLMS.14501.14501.4.0.dta	4	3976.05	SPHQLLSPSSFSPSATPSQKYNSR(20)-LTKGQVGGTFAR(3)	0.000231285
	16	SC1002XLMS.14194.14194.5.0.dta	5	3975.04	SPHQLLSPSSFSPSATPSQKYNSR(20)-LTKGQVGGTFAR(3)	0.000248972
	17	SC1004XLMS.14741.14741.5.0.dta	5	3976.03	SPHQLLSPSSFSPSATPSQKYNSR(20)-LTKGQVGGTFAR(3)	0.000341019
	18	SC1001XLMS.15068.15068.4.0.dta	4	3975.05	SPHQLLSPSSFSPSATPSQKYNSR(20)-LTKGQVGGTFAR(3)	0.000432831
	19	SC1003XLMS.15008.15008.5.0.dta	5	3976.02	SPHQLLSPSSFSPSATPSQKYNSR(20)-LTKGQVGGTFAR(3)	0.000474678
	20	SC1004XLMS.14436.14436.5.0.dta	5	4017.05	SPHQLLSPSSFSPSATPSQKYNSR(20)-LTKGQVGGTFAR(3)	0.000663651
	21	SC1003XLMS.14589.14589.5.0.dta	5	3975.05	SPHQLLSPSSFSPSATPSQKYNSR(20)-LTKGQVGGTFAR(3)	0.000737726
	22	SC1004XLMS.14466.14466.4.0.dta	4	3975.05	SPHQLLSPSSFSPSATPSQKYNSR(20)-LTKGQVGGTFAR(3)	0.000933533
	23	SC1004XLMS.14188.14188.5.0.dta	5	3975.05	SPHQLLSPSSFSPSATPSQKYNSR(20)-LTKGQVGGTFAR(3)	0.000975222
	24	SC1001XLMS.15040.15040.5.0.dta	5	3975.05	SPHQLLSPSSFSPSATPSQKYNSR(20)-LTKGQVGGTFAR(3)	0.00133502
	25	SC1001XLMS.15296.15296.5.0.dta	5	3976.03	SPHQLLSPSSFSPSATPSQKYNSR(20)-LTKGQVGGTFAR(3)	0.00143029
	26	SC1004XLMS.14329.14329.5.0.dta	5	3975.05	SPHQLLSPSSFSPSATPSQKYNSR(20)-LTKGQVGGTFAR(3)	0.0017345
	27	SC1003XLMS.14617.14617.4.0.dta	4	3975.05	SPHQLLSPSSFSPSATPSQKYNSR(20)-LTKGQVGGTFAR(3)	0.00193191
	28	SC1003XLMS.15119.15119.4.0.dta	4	3976.04	SPHQLLSPSSFSPSATPSQKYNSR(20)-LTKGQVGGTFAR(3)	0.00198409
	29	SC1001XLMS.15955.15955.4.0.dta	4	4017.07	SPHQLLSPSSFSPSATPSQKYNSR(20)-LTKGQVGGTFAR(3)	0.0021883
	30	SC1003XLMS.14709.14709.5.0.dta	5	3975.06	SPHQLLSPSSFSPSATPSQKYNSR(20)-LTKGQVGGTFAR(3)	0.00279959
	31	SC1003XLMS.14737.14737.4.0.dta	4	3975.05	SPHQLLSPSSFSPSATPSQKYNSR(20)-LTKGQVGGTFAR(3)	0.00295461
	32	SC1001XLMS.15554.15554.5.0.dta	5	3976.03	SPHQLLSPSSFSPSATPSQKYNSR(20)-LTKGQVGGTFAR(3)	0.00301063
	33	SC1002XLMS.15245.15245.4.1.dta	4	4017.06	SPHQLLSPSSFSPSATPSQKYNSR(20)-LTKGQVGGTFAR(3)	0.00366133
	34	SC1004XLMS.14617.14617.5.0.dta	5	3976.03	SPHQLLSPSSFSPSATPSQKYNSR(20)-LTKGQVGGTFAR(3)	0.00804617
	35	SC1001XLMS.15443.15443.4.0.dta	4	3976.05	SPHQLLSPSSFSPSATPSQKYNSR(20)-LTKGQVGGTFAR(3)	0.011043
	36	SC1004XLMS.14879.14879.5.0.dta	5	3976.04	SPHQLLSPSSFSPSATPSQKYNSR(20)-LTKGQVGGTFAR(3)	0.0116972
	37	SC1003XLMS.14882.14882.5.0.dta	5	3976.03	SPHQLLSPSSFSPSATPSQKYNSR(20)-LTKGQVGGTFAR(3)	0.0148623
	38	SC1001XLMS.15168.15168.5.0.dta	5	3975.05	SPHQLLSPSSFSPSATPSQKYNSR(20)-LTKGQVGGTFAR(3)	0.0153827
	39	SC1001XLMS.14912.14912.5.0.dta	5	3975.05	SPHQLLSPSSFSPSATPSQKYNSR(20)-LTKGQVGGTFAR(3)	0.0180866
	40	SC1004XLMS.14750.14750.4.1.dta	4	3976.05	SPHQLLSPSSFSPSATPSQKYNSR(20)-LTKGQVGGTFAR(3)	0.0226455
	41	SC1001XLMS.16562.16562.5.1.dta	5	4017.06	SPHQLLSPSSFSPSATPSQKYNSR(20)-LTKGQVGGTFAR(3)	0.0243741
	42	SC1001XLMS.15218.15218.4.0.dta	4	3975.05	SPHQLLSPSSFSPSATPSQKYNSR(20)-LTKGQVGGTFAR(3)	0.025948
	43	SC1001XLMS.15658.15658.5.1.dta	5	3975.03	SPHQLLSPSSFSPSATPSQKYNSR(20)-LTKGQVGGTFAR(3)	0.0337951
	44	SC1001XLMS.15198.15198.4.0.dta	4	3975.05	SPHQLLSPSSFSPSATPSQKYNSR(20)-LTKGQVGGTFAR(3)	0.0343132
	45	SC1003XLMS.15279.15279.5.0.dta	5	3976.03	SPHQLLSPSSFSPSATPSQKYNSR(20)-LTKGQVGGTFAR(3)	0.0343755
	46	SC1003XLMS.16232.16232.4.0.dta	4	4017.06	SPHQLLSPSSFSPSATPSQKYNSR(20)-LTKGQVGGTFAR(3)	0.0379065
	47	SC1003XLMS.14563.14563.4.0.dta	4	3975.06	SPHQLLSPSSFSPSATPSQKYNSR(20)-LTKGQVGGTFAR(3)	0.0409815
	48	SC1003XLMS.16220.16220.5.0.dta	5	4017.06	SPHQLLSPSSFSPSATPSQKYNSR(20)-LTKGQVGGTFAR(3)	0.0426586
	49	SC1003XLMS.14984.14984.4.0.dta	4	3976.05	SPHQLLSPSSFSPSATPSQKYNSR(20)-LTKGQVGGTFAR(3)	0.04378
	50	SC1004XLMS.14527.14527.5.2.dta	5	3975.05	SPHQLLSPSSFSPSATPSQKYNSR(20)-LTKGQVGGTFAR(3)	0.0455211
	51	SC1001XLMS.15137.15137.5.0.dta	5	4018.04	SPHQLLSPSSFSPSATPSQKYNSR(20)-LTKGQVGGTFAR(3)	0.0913136
	52	SC1004XLMS.14909.14909.5.1.dta	5	3976.04	SPHQLLSPSSFSPSATPSQKYNSR(20)-LTKGQVGGTFAR(3)	0.0957314
	53	SC1003XLMS.15641.15641.4.0.dta	4	4017.07	SPHQLLSPSSFSPSATPSQKYNSR(20)-LTKGQVGGTFAR(3)	0.102358
	54	SC1004XLMS.14714.14714.4.2.dta	4	3976.05	SPHQLLSPSSFSPSATPSQKYNSR(20)-LTKGQVGGTFAR(3)	0.120891
	55	SC1001XLMS.14898.14898.5.0.dta	5	3975.05	SPHQLLSPSSFSPSATPSQKYNSR(20)-LTKGQVGGTFAR(3)	0.121541
	56	SC1002XLMS.14916.14916.5.0.dta	5	3976.04	SPHQLLSPSSFSPSATPSQKYNSR(20)-LTKGQVGGTFAR(3)	0.134779
	57	SC1003XLMS.16096.16096.4.0.dta	4	4018.05	SPHQLLSPSSFSPSATPSQKYNSR(20)-LTKGQVGGTFAR(3)	0.186754
	58	SC1003XLMS.14817.14817.5.1.dta	5	3975.05	SPHQLLSPSSFSPSATPSQKYNSR(20)-LTKGQVGGTFAR(3)	0.189554
	59	SC1003XLMS.14862.14862.4.1.dta	4	3975.04	SPHQLLSPSSFSPSATPSQKYNSR(20)-LTKGQVGGTFAR(3)	0.193273
	60	SC1003XLMS.14518.14518.5.2.dta	5	3975.05	SPHQLLSPSSFSPSATPSQKYNSR(20)-LTKGQVGGTFAR(3)	0.246914
	61	SC1003XLMS.14469.14469.5.0.dta	5	3975.05	SPHQLLSPSSFSPSATPSQKYNSR(20)-LTKGQVGGTFAR(3)	0.294154
	62	SC1001XLMS.15189.15189.5.2.dta	5	3975.04	SPHQLLSPSSFSPSATPSQKYNSR(20)-LTKGQVGGTFAR(3)	0.315747
	63	SC1001XLMS.15309.15309.4.0.dta	4	3976.05	SPHQLLSPSSFSPSATPSQKYNSR(20)-LTKGQVGGTFAR(3)	0.316787
	64	SC1004XLMS.15909.15909.4.0.dta	4	4017.06	SPHQLLSPSSFSPSATPSQKYNSR(20)-LTKGQVGGTFAR(3)	0.321658
	65	SC1001XLMS.16638.16638.4.0.dta	4	4017.04	SPHQLLSPSSFSPSATPSQKYNSR(20)-LTKGQVGGTFAR(3)	0.328182
	66	SC1001XLMS.15124.15124.4.2.dta	4	4018.04	SPHQLLSPSSFSPSATPSQKYNSR(20)-LTKGQVGGTFAR(3)	0.396796
	67	SC1003XLMS.15247.15247.4.0.dta	4	3976.05	SPHQLLSPSSFSPSATPSQKYNSR(20)-LTKGQVGGTFAR(3)	0.427727
	68	SC1004XLMS.14843.14843.4.0.dta	4	3976.04	SPHQLLSPSSFSPSATPSQKYNSR(20)-LTKGQVGGTFAR(3)	0.457439
	69	SC1003XLMS.15399.15399.4.0.dta	4	3976.06	SPHQLLSPSSFSPSATPSQKYNSR(20)-LTKGQVGGTFAR(3)	0.563495
	70	SC1003XLMS.15966.15966.4.3.dta	4	4018.05	SPHQLLSPSSFSPSATPSQKYNSR(20)-LTKGQVGGTFAR(3)	0.62436
	71	SC1001XLMS.16556.16556.4.0.dta	4	4018.07	SPHQLLSPSSFSPSATPSQKYNSR(20)-LTKGQVGGTFAR(3)	0.633647
	72	SC1004XLMS.14425.14425.4.0.dta	4	4017.06	SPHQLLSPSSFSPSATPSQKYNSR(20)-LTKGQVGGTFAR(3)	0.659888
	73	SC1003XLMS.16105.16105.4.2.dta	4	4018.05	SPHQLLSPSSFSPSATPSQKYNSR(20)-LTKGQVGGTFAR(3)	0.683227
	74	SC1003XLMS.15864.15864.4.1.dta	4	4017.05	SPHQLLSPSSFSPSATPSQKYNSR(20)-LTKGQVGGTFAR(3)	0.687026
	75	SC1004XLMS.15973.15973.4.0.dta	4	4017.06	SPHQLLSPSSFSPSATPSQKYNSR(20)-LTKGQVGGTFAR(3)	0.701858
	76	SC1004XLMS.14610.14610.4.1.dta	4	3976.05	SPHQLLSPSSFSPSATPSQKYNSR(20)-LTKGQVGGTFAR(3)	0.710663
	77	SC1004XLMS.15449.15449.4.2.dta	4	4017.05	SPHQLLSPSSFSPSATPSQKYNSR(20)-LTKGQVGGTFAR(3)	0.790533
	78	SC1004XLMS.15034.15034.5.0.dta	5	3976.04	SPHQLLSPSSFSPSATPSQKYNSR(20)-LTKGQVGGTFAR(3)	0.806257
	79	SC1001XLMS.16801.16801.5.0.dta	5	4661.42	RSVSTRSPHQLLSPSSFSPSATPSQKYNSR(26)-LTKGQVGGTFAR(3)	0.05354
	80	SC1003XLMS.16413.16413.5.0.dta	5	4661.42	RSVSTRSPHQLLSPSSFSPSATPSQKYNSR(26)-LTKGQVGGTFAR(3)	0.0717056
	81	SC1001XLMS.16770.16770.5.0.dta	5	4661.43	RSVSTRSPHQLLSPSSFSPSATPSQKYNSR(26)-LTKGQVGGTFAR(3)	0.241847
	82	SC1004XLMS.16101.16101.5.0.dta	5	4661.42	RSVSTRSPHQLLSPSSFSPSATPSQKYNSR(26)-LTKGQVGGTFAR(3)	0.253731
	83	SC1002XLMS.16041.16041.5.0.dta	5	4661.42	RSVSTRSPHQLLSPSSFSPSATPSQKYNSR(26)-LTKGQVGGTFAR(3)	0.5346
	84	SC1004XLMS.16103.16103.5.0.dta	5	4661.42	RSVSTRSPHQLLSPSSFSPSATPSQKYNSR(26)-LTKGQVGGTFAR(3)	0.578898
19	PRI1(147)-PRI1(413)	2	10
	1	SC1002XLMS.12799.12799.4.0.dta	4	1910.03	ALKEDFGFK(3)-KSDLQK(1)	6.13541e-15
	2	SC1004XLMS.12849.12849.4.0.dta	4	1910.03	ALKEDFGFK(3)-KSDLQK(1)	2.88694e-07
	3	SC1001XLMS.13595.13595.4.0.dta	4	1910.03	ALKEDFGFK(3)-KSDLQK(1)	1.22545e-06
	4	SC1003XLMS.13179.13179.4.0.dta	4	1910.03	ALKEDFGFK(3)-KSDLQK(1)	5.25381e-05
	5	SC1004XLMS.16259.16259.4.0.dta	4	2172.13	ALKEDFGFK(3)-KSDLQKDF(1)	4.84468e-08
	6	SC1001XLMS.16914.16914.4.1.dta	4	2172.13	ALKEDFGFK(3)-KSDLQKDF(1)	1.48975e-05
	7	SC1003XLMS.16546.16546.4.0.dta	4	2172.13	ALKEDFGFK(3)-KSDLQKDF(1)	2.18869e-05
	8	SC1003XLMS.16574.16574.4.0.dta	4	2172.13	ALKEDFGFK(3)-KSDLQKDF(1)	6.44646e-05
	9	SC1002XLMS.16197.16197.4.0.dta	4	2172.13	ALKEDFGFK(3)-KSDLQKDF(1)	0.0527275
	10	SC1004XLMS.16270.16270.3.3.dta	3	2172.13	ALKEDFGFK(3)-KSDLQKDF(1)	0.755765
20	PRI1(147)-PRI1(221)	2	17
	1	SC1002XLMS.21222.21222.4.0.dta	4	3307.7	ALKEDFGFK(3)-KYFEEYALVNQDILENK(1)	7.53589e-15
	2	SC1002XLMS.21216.21216.4.0.dta	4	3307.7	ALKEDFGFK(3)-KYFEEYALVNQDILENK(1)	6.93063e-10
	3	SC1004XLMS.21071.21071.4.0.dta	4	3307.69	ALKEDFGFK(3)-KYFEEYALVNQDILENK(1)	1.35482e-09
	4	SC1001XLMS.21836.21836.4.0.dta	4	3307.69	ALKEDFGFK(3)-KYFEEYALVNQDILENK(1)	1.04686e-07
	5	SC1001XLMS.21970.21970.4.0.dta	4	3307.69	ALKEDFGFK(3)-KYFEEYALVNQDILENK(1)	5.15314e-06
	6	SC1001XLMS.24167.24167.4.0.dta	4	3349.7	ALKEDFGFK(3)-KYFEEYALVNQDILENK(1)	1.4686e-05
	7	SC1001XLMS.24643.24643.4.1.dta	4	3349.7	ALKEDFGFK(3)-KYFEEYALVNQDILENK(1)	2.48631e-05
	8	SC1003XLMS.21464.21464.4.0.dta	4	3307.69	ALKEDFGFK(3)-KYFEEYALVNQDILENK(1)	2.76875e-05
	9	SC1003XLMS.23794.23794.4.0.dta	4	3349.7	ALKEDFGFK(3)-KYFEEYALVNQDILENK(1)	0.00734677
	10	SC1003XLMS.21209.21209.4.0.dta	4	3952.97	ALKEDFGFK(3)-KYFEEYALVNQDILENKESWDK(1)	4.7784e-06
	11	SC1001XLMS.21590.21590.4.0.dta	4	3952.97	ALKEDFGFK(3)-KYFEEYALVNQDILENKESWDK(1)	2.20296e-05
	12	SC1001XLMS.21582.21582.5.0.dta	5	3952.96	ALKEDFGFK(3)-KYFEEYALVNQDILENKESWDK(1)	0.000141333
	13	SC1003XLMS.21316.21316.5.0.dta	5	3952.96	ALKEDFGFK(3)-KYFEEYALVNQDILENKESWDK(1)	0.000216756
	14	SC1003XLMS.21194.21194.5.0.dta	5	3952.98	ALKEDFGFK(3)-KYFEEYALVNQDILENKESWDK(1)	0.000388305
	15	SC1001XLMS.21705.21705.5.0.dta	5	3952.96	ALKEDFGFK(3)-KYFEEYALVNQDILENKESWDK(1)	0.0213398
	16	SC1003XLMS.21339.21339.4.2.dta	4	3953.97	ALKEDFGFK(3)-KYFEEYALVNQDILENKESWDK(1)	0.0610442
	17	SC1001XLMS.23594.23594.4.0.dta	4	3994.97	ALKEDFGFK(3)-KYFEEYALVNQDILENKESWDK(1)	0.685841
21	PRI1(404)-PRI1(407)	2	16
	1	SC1002XLMS.16759.16759.4.0.dta	4	2458.34	VFEHFLENLDKSR(11)-KGELLK(1)	9.75984e-15
	2	SC1001XLMS.17417.17417.5.0.dta	5	2458.34	VFEHFLENLDKSR(11)-KGELLK(1)	3.44416e-08
	3	SC1002XLMS.20811.20811.4.0.dta	4	2500.35	VFEHFLENLDKSR(11)-KGELLK(1)	9.19151e-08
	4	SC1001XLMS.17424.17424.4.0.dta	4	2458.34	VFEHFLENLDKSR(11)-KGELLK(1)	1.08969e-07
	5	SC1004XLMS.16810.16810.5.0.dta	5	2458.34	VFEHFLENLDKSR(11)-KGELLK(1)	7.81305e-07
	6	SC1002XLMS.16760.16760.5.0.dta	5	2458.34	VFEHFLENLDKSR(11)-KGELLK(1)	8.82423e-06
	7	SC1003XLMS.17107.17107.5.0.dta	5	2458.34	VFEHFLENLDKSR(11)-KGELLK(1)	1.03999e-05
	8	SC1003XLMS.17101.17101.4.0.dta	4	2458.34	VFEHFLENLDKSR(11)-KGELLK(1)	4.64903e-05
	9	SC1004XLMS.16795.16795.4.0.dta	4	2458.34	VFEHFLENLDKSR(11)-KGELLK(1)	0.000104308
	10	SC1002XLMS.16884.16884.4.0.dta	4	2458.34	VFEHFLENLDKSR(11)-KGELLK(1)	0.0159933
	11	SC1003XLMS.21116.21116.4.3.dta	4	2501.36	VFEHFLENLDKSR(11)-KGELLK(1)	0.0897713
	12	SC1001XLMS.15707.15707.4.0.dta	4	2586.43	VFEHFLENLDKSR(11)-KGELLKK(1)	3.68272e-10
	13	SC1001XLMS.15742.15742.4.3.dta	4	2586.43	VFEHFLENLDKSR(11)-KGELLKK(1)	2.36955e-05
	14	SC1004XLMS.15087.15087.4.0.dta	4	2586.44	VFEHFLENLDKSR(11)-KGELLKK(1)	6.6736e-05
	15	SC1003XLMS.15353.15353.4.1.dta	4	2586.44	VFEHFLENLDKSR(11)-KGELLKK(1)	0.000480511
	16	SC1004XLMS.15082.15082.4.2.dta	4	2586.44	VFEHFLENLDKSR(11)-KGELLKK(1)	0.00735385
22	PRI1(77)-PRI1(326)	2	143
	1	SC1002XLMS.12532.12532.5.0.dta	5	4048.07	MNPYKIDIGAVYSHRPNQHNTVK(5)-SPFSVHPKTGR(8)	6.54307e-13
	2	SC1002XLMS.12702.12702.6.0.dta	6	4048.07	MNPYKIDIGAVYSHRPNQHNTVK(5)-SPFSVHPKTGR(8)	1.08678e-12
	3	SC1002XLMS.12658.12658.5.0.dta	5	4048.07	MNPYKIDIGAVYSHRPNQHNTVK(5)-SPFSVHPKTGR(8)	5.92711e-11
	4	SC1002XLMS.13131.13131.6.0.dta	6	4032.08	MNPYKIDIGAVYSHRPNQHNTVK(5)-SPFSVHPKTGR(8)	1.75462e-10
	5	SC1002XLMS.12578.12578.6.0.dta	6	4048.07	MNPYKIDIGAVYSHRPNQHNTVK(5)-SPFSVHPKTGR(8)	4.04043e-10
	6	SC1002XLMS.12785.12785.5.0.dta	5	4048.08	MNPYKIDIGAVYSHRPNQHNTVK(5)-SPFSVHPKTGR(8)	4.91038e-10
	7	SC1002XLMS.13511.13511.6.2.dta	6	4032.07	MNPYKIDIGAVYSHRPNQHNTVK(5)-SPFSVHPKTGR(8)	1.75377e-09
	8	SC1002XLMS.13084.13084.6.2.dta	6	4048.07	MNPYKIDIGAVYSHRPNQHNTVK(5)-SPFSVHPKTGR(8)	3.39453e-09
	9	SC1002XLMS.12829.12829.6.0.dta	6	4048.07	MNPYKIDIGAVYSHRPNQHNTVK(5)-SPFSVHPKTGR(8)	2.07691e-08
	10	SC1002XLMS.13262.13262.6.0.dta	6	4032.07	MNPYKIDIGAVYSHRPNQHNTVK(5)-SPFSVHPKTGR(8)	6.43969e-08
	11	SC1002XLMS.13132.13132.5.0.dta	5	4032.08	MNPYKIDIGAVYSHRPNQHNTVK(5)-SPFSVHPKTGR(8)	8.4105e-08
	12	SC1002XLMS.12951.12951.6.2.dta	6	4049.06	MNPYKIDIGAVYSHRPNQHNTVK(5)-SPFSVHPKTGR(8)	1.06641e-07
	13	SC1004XLMS.12617.12617.6.0.dta	6	4048.07	MNPYKIDIGAVYSHRPNQHNTVK(5)-SPFSVHPKTGR(8)	2.56615e-06
	14	SC1001XLMS.13228.13228.5.0.dta	5	4048.07	MNPYKIDIGAVYSHRPNQHNTVK(5)-SPFSVHPKTGR(8)	3.89038e-06
	15	SC1004XLMS.12742.12742.6.0.dta	6	4048.07	MNPYKIDIGAVYSHRPNQHNTVK(5)-SPFSVHPKTGR(8)	4.15996e-06
	16	SC1002XLMS.13385.13385.6.2.dta	6	4032.07	MNPYKIDIGAVYSHRPNQHNTVK(5)-SPFSVHPKTGR(8)	4.66135e-06
	17	SC1004XLMS.12553.12553.5.0.dta	5	4048.07	MNPYKIDIGAVYSHRPNQHNTVK(5)-SPFSVHPKTGR(8)	5.4445e-06
	18	SC1001XLMS.13858.13858.5.0.dta	5	4032.07	MNPYKIDIGAVYSHRPNQHNTVK(5)-SPFSVHPKTGR(8)	8.06636e-06
	19	SC1004XLMS.13331.13331.6.0.dta	6	4032.08	MNPYKIDIGAVYSHRPNQHNTVK(5)-SPFSVHPKTGR(8)	9.35865e-06
	20	SC1001XLMS.13359.13359.5.0.dta	5	4048.07	MNPYKIDIGAVYSHRPNQHNTVK(5)-SPFSVHPKTGR(8)	1.04114e-05
	21	SC1001XLMS.13857.13857.6.0.dta	6	4032.07	MNPYKIDIGAVYSHRPNQHNTVK(5)-SPFSVHPKTGR(8)	1.38932e-05
	22	SC1001XLMS.13224.13224.6.0.dta	6	4048.07	MNPYKIDIGAVYSHRPNQHNTVK(5)-SPFSVHPKTGR(8)	1.55739e-05
	23	SC1001XLMS.13481.13481.6.0.dta	6	4048.06	MNPYKIDIGAVYSHRPNQHNTVK(5)-SPFSVHPKTGR(8)	1.59314e-05
	24	SC1001XLMS.13738.13738.5.0.dta	5	4049.06	MNPYKIDIGAVYSHRPNQHNTVK(5)-SPFSVHPKTGR(8)	3.04072e-05
	25	SC1001XLMS.13485.13485.5.0.dta	5	4048.07	MNPYKIDIGAVYSHRPNQHNTVK(5)-SPFSVHPKTGR(8)	3.11333e-05
	26	SC1002XLMS.12454.12454.6.0.dta	6	4048.07	MNPYKIDIGAVYSHRPNQHNTVK(5)-SPFSVHPKTGR(8)	3.18704e-05
	27	SC1002XLMS.13257.13257.5.0.dta	5	4032.08	MNPYKIDIGAVYSHRPNQHNTVK(5)-SPFSVHPKTGR(8)	3.62875e-05
	28	SC1004XLMS.12682.12682.5.0.dta	5	4048.08	MNPYKIDIGAVYSHRPNQHNTVK(5)-SPFSVHPKTGR(8)	5.75758e-05
	29	SC1004XLMS.13209.13209.6.0.dta	6	4032.08	MNPYKIDIGAVYSHRPNQHNTVK(5)-SPFSVHPKTGR(8)	7.71355e-05
	30	SC1004XLMS.13231.13231.5.0.dta	5	4032.08	MNPYKIDIGAVYSHRPNQHNTVK(5)-SPFSVHPKTGR(8)	8.01829e-05
	31	SC1002XLMS.12908.12908.5.0.dta	5	4048.08	MNPYKIDIGAVYSHRPNQHNTVK(5)-SPFSVHPKTGR(8)	0.000102884
	32	SC1002XLMS.13414.13414.5.0.dta	5	4090.08	MNPYKIDIGAVYSHRPNQHNTVK(5)-SPFSVHPKTGR(8)	0.000114751
	33	SC1004XLMS.13262.13262.6.0.dta	6	4048.07	MNPYKIDIGAVYSHRPNQHNTVK(5)-SPFSVHPKTGR(8)	0.000128
	34	SC1004XLMS.13450.13450.6.0.dta	6	4032.08	MNPYKIDIGAVYSHRPNQHNTVK(5)-SPFSVHPKTGR(8)	0.000167527
	35	SC1004XLMS.13570.13570.6.2.dta	6	4032.06	MNPYKIDIGAVYSHRPNQHNTVK(5)-SPFSVHPKTGR(8)	0.000184313
	36	SC1001XLMS.13722.13722.6.3.dta	6	4032.07	MNPYKIDIGAVYSHRPNQHNTVK(5)-SPFSVHPKTGR(8)	0.000224316
	37	SC1001XLMS.13351.13351.6.0.dta	6	4048.07	MNPYKIDIGAVYSHRPNQHNTVK(5)-SPFSVHPKTGR(8)	0.000308972
	38	SC1001XLMS.14105.14105.6.3.dta	6	4032.07	MNPYKIDIGAVYSHRPNQHNTVK(5)-SPFSVHPKTGR(8)	0.000310651
	39	SC1004XLMS.12490.12490.6.0.dta	6	4048.07	MNPYKIDIGAVYSHRPNQHNTVK(5)-SPFSVHPKTGR(8)	0.000320573
	40	SC1003XLMS.13369.13369.6.0.dta	6	4032.08	MNPYKIDIGAVYSHRPNQHNTVK(5)-SPFSVHPKTGR(8)	0.000460844
	41	SC1003XLMS.12704.12704.6.0.dta	6	4048.07	MNPYKIDIGAVYSHRPNQHNTVK(5)-SPFSVHPKTGR(8)	0.000528521
	42	SC1004XLMS.12807.12807.5.0.dta	5	4048.08	MNPYKIDIGAVYSHRPNQHNTVK(5)-SPFSVHPKTGR(8)	0.000528758
	43	SC1004XLMS.13708.13708.6.3.dta	6	4032.08	MNPYKIDIGAVYSHRPNQHNTVK(5)-SPFSVHPKTGR(8)	0.000540822
	44	SC1003XLMS.13093.13093.6.2.dta	6	4048.07	MNPYKIDIGAVYSHRPNQHNTVK(5)-SPFSVHPKTGR(8)	0.000588232
	45	SC1002XLMS.13034.13034.5.0.dta	5	4049.07	MNPYKIDIGAVYSHRPNQHNTVK(5)-SPFSVHPKTGR(8)	0.000634759
	46	SC1001XLMS.13983.13983.6.0.dta	6	4032.08	MNPYKIDIGAVYSHRPNQHNTVK(5)-SPFSVHPKTGR(8)	0.000895967
	47	SC1003XLMS.12722.12722.5.0.dta	5	4048.08	MNPYKIDIGAVYSHRPNQHNTVK(5)-SPFSVHPKTGR(8)	0.000922049
	48	SC1002XLMS.13331.13331.6.3.dta	6	4048.07	MNPYKIDIGAVYSHRPNQHNTVK(5)-SPFSVHPKTGR(8)	0.00103408
	49	SC1001XLMS.13610.13610.6.2.dta	6	4048.07	MNPYKIDIGAVYSHRPNQHNTVK(5)-SPFSVHPKTGR(8)	0.00142736
	50	SC1002XLMS.13204.13204.6.2.dta	6	4048.07	MNPYKIDIGAVYSHRPNQHNTVK(5)-SPFSVHPKTGR(8)	0.00145177
	51	SC1003XLMS.13376.13376.5.0.dta	5	4032.07	MNPYKIDIGAVYSHRPNQHNTVK(5)-SPFSVHPKTGR(8)	0.00152507
	52	SC1001XLMS.13994.13994.5.0.dta	5	4032.07	MNPYKIDIGAVYSHRPNQHNTVK(5)-SPFSVHPKTGR(8)	0.00156546
	53	SC1003XLMS.12837.12837.6.0.dta	6	4048.07	MNPYKIDIGAVYSHRPNQHNTVK(5)-SPFSVHPKTGR(8)	0.00174848
	54	SC1004XLMS.13693.13693.6.3.dta	6	4032.08	MNPYKIDIGAVYSHRPNQHNTVK(5)-SPFSVHPKTGR(8)	0.00187541
	55	SC1004XLMS.12936.12936.5.0.dta	5	4048.07	MNPYKIDIGAVYSHRPNQHNTVK(5)-SPFSVHPKTGR(8)	0.00195574
	56	SC1002XLMS.13468.13468.6.5.dta	6	4090.1	MNPYKIDIGAVYSHRPNQHNTVK(5)-SPFSVHPKTGR(8)	0.00231516
	57	SC1001XLMS.14270.14270.6.4.dta	6	4032.06	MNPYKIDIGAVYSHRPNQHNTVK(5)-SPFSVHPKTGR(8)	0.00236682
	58	SC1003XLMS.12850.12850.5.0.dta	5	4048.08	MNPYKIDIGAVYSHRPNQHNTVK(5)-SPFSVHPKTGR(8)	0.00247001
	59	SC1002XLMS.13460.13460.6.2.dta	6	4048.06	MNPYKIDIGAVYSHRPNQHNTVK(5)-SPFSVHPKTGR(8)	0.00257962
	60	SC1003XLMS.13229.13229.5.0.dta	5	4049.06	MNPYKIDIGAVYSHRPNQHNTVK(5)-SPFSVHPKTGR(8)	0.00291932
	61	SC1001XLMS.13695.13695.6.0.dta	6	4049.06	MNPYKIDIGAVYSHRPNQHNTVK(5)-SPFSVHPKTGR(8)	0.00298999
	62	SC1003XLMS.13508.13508.5.0.dta	5	4032.08	MNPYKIDIGAVYSHRPNQHNTVK(5)-SPFSVHPKTGR(8)	0.00304019
	63	SC1003XLMS.12978.12978.5.0.dta	5	4048.08	MNPYKIDIGAVYSHRPNQHNTVK(5)-SPFSVHPKTGR(8)	0.00340211
	64	SC1004XLMS.13063.13063.5.0.dta	5	4048.07	MNPYKIDIGAVYSHRPNQHNTVK(5)-SPFSVHPKTGR(8)	0.00363846
	65	SC1001XLMS.14244.14244.6.4.dta	6	4033.06	MNPYKIDIGAVYSHRPNQHNTVK(5)-SPFSVHPKTGR(8)	0.00428129
	66	SC1003XLMS.13656.13656.5.0.dta	5	4032.08	MNPYKIDIGAVYSHRPNQHNTVK(5)-SPFSVHPKTGR(8)	0.00479493
	67	SC1003XLMS.13496.13496.6.0.dta	6	4032.08	MNPYKIDIGAVYSHRPNQHNTVK(5)-SPFSVHPKTGR(8)	0.00494087
	68	SC1001XLMS.13737.13737.6.2.dta	6	4049.07	MNPYKIDIGAVYSHRPNQHNTVK(5)-SPFSVHPKTGR(8)	0.00563173
	69	SC1003XLMS.13756.13756.6.0.dta	6	4033.07	MNPYKIDIGAVYSHRPNQHNTVK(5)-SPFSVHPKTGR(8)	0.00565069
	70	SC1004XLMS.12871.12871.6.1.dta	6	4048.07	MNPYKIDIGAVYSHRPNQHNTVK(5)-SPFSVHPKTGR(8)	0.00652719
	71	SC1002XLMS.13004.13004.6.3.dta	6	4032.07	MNPYKIDIGAVYSHRPNQHNTVK(5)-SPFSVHPKTGR(8)	0.00692774
	72	SC1003XLMS.12966.12966.6.0.dta	6	4048.07	MNPYKIDIGAVYSHRPNQHNTVK(5)-SPFSVHPKTGR(8)	0.00722261
	73	SC1004XLMS.12996.12996.6.2.dta	6	4048.07	MNPYKIDIGAVYSHRPNQHNTVK(5)-SPFSVHPKTGR(8)	0.00754325
	74	SC1003XLMS.13224.13224.6.2.dta	6	4048.07	MNPYKIDIGAVYSHRPNQHNTVK(5)-SPFSVHPKTGR(8)	0.00793158
	75	SC1003XLMS.13579.13579.5.0.dta	5	4090.09	MNPYKIDIGAVYSHRPNQHNTVK(5)-SPFSVHPKTGR(8)	0.00892769
	76	SC1003XLMS.13361.13361.6.2.dta	6	4048.08	MNPYKIDIGAVYSHRPNQHNTVK(5)-SPFSVHPKTGR(8)	0.00943752
	77	SC1002XLMS.13419.13419.5.0.dta	5	4090.08	MNPYKIDIGAVYSHRPNQHNTVK(5)-SPFSVHPKTGR(8)	0.0100558
	78	SC1002XLMS.13438.13438.6.0.dta	6	4074.09	MNPYKIDIGAVYSHRPNQHNTVK(5)-SPFSVHPKTGR(8)	0.0103353
	79	SC1004XLMS.13362.13362.5.0.dta	5	4032.08	MNPYKIDIGAVYSHRPNQHNTVK(5)-SPFSVHPKTGR(8)	0.0110663
	80	SC1003XLMS.13628.13628.6.3.dta	6	4032.08	MNPYKIDIGAVYSHRPNQHNTVK(5)-SPFSVHPKTGR(8)	0.0127057
	81	SC1003XLMS.13362.13362.5.0.dta	5	4049.07	MNPYKIDIGAVYSHRPNQHNTVK(5)-SPFSVHPKTGR(8)	0.0164671
	82	SC1001XLMS.13611.13611.5.0.dta	5	4048.08	MNPYKIDIGAVYSHRPNQHNTVK(5)-SPFSVHPKTGR(8)	0.0177606
	83	SC1003XLMS.13109.13109.5.0.dta	5	4048.08	MNPYKIDIGAVYSHRPNQHNTVK(5)-SPFSVHPKTGR(8)	0.0180492
	84	SC1001XLMS.13304.13304.4.0.dta	4	4048.07	MNPYKIDIGAVYSHRPNQHNTVK(5)-SPFSVHPKTGR(8)	0.0216143
	85	SC1003XLMS.13280.13280.4.1.dta	4	4032.07	MNPYKIDIGAVYSHRPNQHNTVK(5)-SPFSVHPKTGR(8)	0.0247401
	86	SC1004XLMS.13497.13497.5.0.dta	5	4090.09	MNPYKIDIGAVYSHRPNQHNTVK(5)-SPFSVHPKTGR(8)	0.0353673
	87	SC1002XLMS.13160.13160.5.0.dta	5	4048.07	MNPYKIDIGAVYSHRPNQHNTVK(5)-SPFSVHPKTGR(8)	0.0383082
	88	SC1003XLMS.12684.12684.5.0.dta	5	4048.07	MNPYKIDIGAVYSHRPNQHNTVK(5)-SPFSVHPKTGR(8)	0.0400601
	89	SC1002XLMS.13642.13642.6.3.dta	6	4032.07	MNPYKIDIGAVYSHRPNQHNTVK(5)-SPFSVHPKTGR(8)	0.0472117
	90	SC1003XLMS.13268.13268.4.0.dta	4	4032.07	MNPYKIDIGAVYSHRPNQHNTVK(5)-SPFSVHPKTGR(8)	0.051268
	91	SC1001XLMS.13851.13851.5.1.dta	5	4048.06	MNPYKIDIGAVYSHRPNQHNTVK(5)-SPFSVHPKTGR(8)	0.0555211
	92	SC1002XLMS.13506.13506.5.0.dta	5	4033.06	MNPYKIDIGAVYSHRPNQHNTVK(5)-SPFSVHPKTGR(8)	0.0561442
	93	SC1002XLMS.14313.14313.6.3.dta	6	4074.09	MNPYKIDIGAVYSHRPNQHNTVK(5)-SPFSVHPKTGR(8)	0.0575608
	94	SC1001XLMS.13727.13727.5.0.dta	5	4032.06	MNPYKIDIGAVYSHRPNQHNTVK(5)-SPFSVHPKTGR(8)	0.0578713
	95	SC1003XLMS.13245.13245.5.0.dta	5	4032.08	MNPYKIDIGAVYSHRPNQHNTVK(5)-SPFSVHPKTGR(8)	0.063393
	96	SC1003XLMS.12863.12863.4.1.dta	4	4048.08	MNPYKIDIGAVYSHRPNQHNTVK(5)-SPFSVHPKTGR(8)	0.0695696
	97	SC1003XLMS.14707.14707.6.0.dta	6	4074.09	MNPYKIDIGAVYSHRPNQHNTVK(5)-SPFSVHPKTGR(8)	0.0745562
	98	SC1003XLMS.13831.13831.6.5.dta	6	4033.06	MNPYKIDIGAVYSHRPNQHNTVK(5)-SPFSVHPKTGR(8)	0.0784114
	99	SC1003XLMS.13599.13599.6.2.dta	6	4032.08	MNPYKIDIGAVYSHRPNQHNTVK(5)-SPFSVHPKTGR(8)	0.0786886
	100	SC1002XLMS.13376.13376.5.0.dta	5	4032.08	MNPYKIDIGAVYSHRPNQHNTVK(5)-SPFSVHPKTGR(8)	0.0787916
	101	SC1001XLMS.14125.14125.5.0.dta	5	4032.08	MNPYKIDIGAVYSHRPNQHNTVK(5)-SPFSVHPKTGR(8)	0.0798351
	102	SC1002XLMS.12997.12997.6.0.dta	6	4032.08	MNPYKIDIGAVYSHRPNQHNTVK(5)-SPFSVHPKTGR(8)	0.109955
	103	SC1003XLMS.13630.13630.6.3.dta	6	4048.06	MNPYKIDIGAVYSHRPNQHNTVK(5)-SPFSVHPKTGR(8)	0.112047
	104	SC1001XLMS.13101.13101.5.0.dta	5	4048.08	MNPYKIDIGAVYSHRPNQHNTVK(5)-SPFSVHPKTGR(8)	0.127364
	105	SC1001XLMS.14154.14154.6.3.dta	6	4074.08	MNPYKIDIGAVYSHRPNQHNTVK(5)-SPFSVHPKTGR(8)	0.129652
	106	SC1003XLMS.12731.12731.4.0.dta	4	4048.08	MNPYKIDIGAVYSHRPNQHNTVK(5)-SPFSVHPKTGR(8)	0.137138
	107	SC1001XLMS.14059.14059.6.2.dta	6	4048.07	MNPYKIDIGAVYSHRPNQHNTVK(5)-SPFSVHPKTGR(8)	0.138102
	108	SC1003XLMS.13779.13779.5.0.dta	5	4033.07	MNPYKIDIGAVYSHRPNQHNTVK(5)-SPFSVHPKTGR(8)	0.144891
	109	SC1004XLMS.13198.13198.5.0.dta	5	4048.08	MNPYKIDIGAVYSHRPNQHNTVK(5)-SPFSVHPKTGR(8)	0.159306
	110	SC1001XLMS.13723.13723.5.0.dta	5	4032.06	MNPYKIDIGAVYSHRPNQHNTVK(5)-SPFSVHPKTGR(8)	0.164767
	111	SC1002XLMS.12611.12611.4.0.dta	4	4048.07	MNPYKIDIGAVYSHRPNQHNTVK(5)-SPFSVHPKTGR(8)	0.166551
	112	SC1004XLMS.14493.14493.6.2.dta	6	4074.09	MNPYKIDIGAVYSHRPNQHNTVK(5)-SPFSVHPKTGR(8)	0.169433
	113	SC1003XLMS.13577.13577.6.4.dta	6	4090.08	MNPYKIDIGAVYSHRPNQHNTVK(5)-SPFSVHPKTGR(8)	0.192638
	114	SC1004XLMS.13495.13495.6.3.dta	6	4090.08	MNPYKIDIGAVYSHRPNQHNTVK(5)-SPFSVHPKTGR(8)	0.212226
	115	SC1002XLMS.12431.12431.6.2.dta	6	4048.07	MNPYKIDIGAVYSHRPNQHNTVK(5)-SPFSVHPKTGR(8)	0.275283
	116	SC1003XLMS.13716.13716.5.0.dta	5	4090.09	MNPYKIDIGAVYSHRPNQHNTVK(5)-SPFSVHPKTGR(8)	0.291821
	117	SC1003XLMS.13418.13418.4.1.dta	4	4032.08	MNPYKIDIGAVYSHRPNQHNTVK(5)-SPFSVHPKTGR(8)	0.308287
	118	SC1003XLMS.13514.13514.5.0.dta	5	4048.07	MNPYKIDIGAVYSHRPNQHNTVK(5)-SPFSVHPKTGR(8)	0.31306
	119	SC1001XLMS.15046.15046.6.5.dta	6	4074.09	MNPYKIDIGAVYSHRPNQHNTVK(5)-SPFSVHPKTGR(8)	0.325198
	120	SC1004XLMS.13614.13614.5.0.dta	5	4032.08	MNPYKIDIGAVYSHRPNQHNTVK(5)-SPFSVHPKTGR(8)	0.340589
	121	SC1004XLMS.12441.12441.6.5.dta	6	4048.07	MNPYKIDIGAVYSHRPNQHNTVK(5)-SPFSVHPKTGR(8)	0.340625
	122	SC1003XLMS.13285.13285.4.1.dta	4	4032.07	MNPYKIDIGAVYSHRPNQHNTVK(5)-SPFSVHPKTGR(8)	0.365652
	123	SC1004XLMS.13080.13080.6.1.dta	6	4032.08	MNPYKIDIGAVYSHRPNQHNTVK(5)-SPFSVHPKTGR(8)	0.386718
	124	SC1004XLMS.13491.13491.5.0.dta	5	4032.08	MNPYKIDIGAVYSHRPNQHNTVK(5)-SPFSVHPKTGR(8)	0.404121
	125	SC1003XLMS.14580.14580.6.4.dta	6	4074.09	MNPYKIDIGAVYSHRPNQHNTVK(5)-SPFSVHPKTGR(8)	0.410637
	126	SC1004XLMS.13389.13389.6.0.dta	6	4048.07	MNPYKIDIGAVYSHRPNQHNTVK(5)-SPFSVHPKTGR(8)	0.456776
	127	SC1004XLMS.13111.13111.5.0.dta	5	4032.07	MNPYKIDIGAVYSHRPNQHNTVK(5)-SPFSVHPKTGR(8)	0.469178
	128	SC1003XLMS.13885.13885.6.3.dta	6	4033.08	MNPYKIDIGAVYSHRPNQHNTVK(5)-SPFSVHPKTGR(8)	0.470222
	129	SC1003XLMS.13622.13622.5.0.dta	5	4074.08	MNPYKIDIGAVYSHRPNQHNTVK(5)-SPFSVHPKTGR(8)	0.499816
	130	SC1002XLMS.13290.13290.5.1.dta	5	4090.08	MNPYKIDIGAVYSHRPNQHNTVK(5)-SPFSVHPKTGR(8)	0.520206
	131	SC1003XLMS.13892.13892.6.1.dta	6	4033.07	MNPYKIDIGAVYSHRPNQHNTVK(5)-SPFSVHPKTGR(8)	0.579831
	132	SC1003XLMS.14256.14256.6.1.dta	6	4032.07	MNPYKIDIGAVYSHRPNQHNTVK(5)-SPFSVHPKTGR(8)	0.698492
	133	SC1004XLMS.13685.13685.5.0.dta	5	4032.06	MNPYKIDIGAVYSHRPNQHNTVK(5)-SPFSVHPKTGR(8)	0.723435
	134	SC1003XLMS.12998.12998.4.2.dta	4	4049.08	MNPYKIDIGAVYSHRPNQHNTVK(5)-SPFSVHPKTGR(8)	0.726623
	135	SC1002XLMS.13391.13391.6.1.dta	6	4090.09	MNPYKIDIGAVYSHRPNQHNTVK(5)-SPFSVHPKTGR(8)	0.735309
	136	SC1002XLMS.12743.12743.4.1.dta	4	4049.07	MNPYKIDIGAVYSHRPNQHNTVK(5)-SPFSVHPKTGR(8)	0.75578
	137	SC1003XLMS.13675.13675.6.3.dta	6	4048.07	MNPYKIDIGAVYSHRPNQHNTVK(5)-SPFSVHPKTGR(8)	0.75907
	138	SC1003XLMS.13919.13919.5.0.dta	5	4033.07	MNPYKIDIGAVYSHRPNQHNTVK(5)-SPFSVHPKTGR(8)	0.800739
	139	SC1003XLMS.13840.13840.6.3.dta	6	4049.07	MNPYKIDIGAVYSHRPNQHNTVK(5)-SPFSVHPKTGR(8)	0.813053
	140	SC1002XLMS.14159.14159.5.0.dta	5	3129.6	MNPYKIDIGAVYSHR(5)-SPFSVHPKTGR(8)	1.10199e-05
	141	SC1001XLMS.14973.14973.5.0.dta	5	3129.6	MNPYKIDIGAVYSHR(5)-SPFSVHPKTGR(8)	0.00265135
	142	SC1004XLMS.14268.14268.5.0.dta	5	3129.6	MNPYKIDIGAVYSHR(5)-SPFSVHPKTGR(8)	0.011433
	143	SC1003XLMS.14506.14506.5.1.dta	5	3129.61	MNPYKIDIGAVYSHR(5)-SPFSVHPKTGR(8)	0.173242
23	POLA1(1058)-POLA1(1079)	2	6
	1	SC1002XLMS.17481.17481.4.0.dta	4	3262.77	KYAALVVEPTSDGNYVTK(1)-QELKGLDIVR(4)	7.88535e-13
	2	SC1004XLMS.17472.17472.4.0.dta	4	3262.78	KYAALVVEPTSDGNYVTK(1)-QELKGLDIVR(4)	3.9721e-07
	3	SC1001XLMS.18122.18122.4.0.dta	4	3262.77	KYAALVVEPTSDGNYVTK(1)-QELKGLDIVR(4)	3.0502e-06
	4	SC1003XLMS.17867.17867.4.0.dta	4	3262.78	KYAALVVEPTSDGNYVTK(1)-QELKGLDIVR(4)	8.59585e-05
	5	SC1004XLMS.16040.16040.5.0.dta	5	3390.86	KKYAALVVEPTSDGNYVTK(2)-QELKGLDIVR(4)	0.00175972
	6	SC1001XLMS.16735.16735.4.0.dta	4	3390.86	KKYAALVVEPTSDGNYVTK(2)-QELKGLDIVR(4)	0.307149
24	STN1(213)-STN1(277)	2	5
	1	SC1002XLMS.20459.20459.4.1.dta	4	3019.64	AKEFLMENR(2)-NAIQLLQEKGLVFQK(9)	4.08173e-12
	2	SC1001XLMS.21131.21131.4.0.dta	4	3019.64	AKEFLMENR(2)-NAIQLLQEKGLVFQK(9)	4.13053e-06
	3	SC1003XLMS.20809.20809.4.1.dta	4	3019.64	AKEFLMENR(2)-NAIQLLQEKGLVFQK(9)	0.000198358
	4	SC1001XLMS.22056.22056.4.1.dta	4	3003.65	AKEFLMENR(2)-NAIQLLQEKGLVFQK(9)	0.000305786
	5	SC1001XLMS.23584.23584.5.1.dta	5	4478.26	AKEFLMENR(2)-NAIQLLQEKGLVFQKDDGFDNLYYVTR(9)	0.304589
25	PRI2(296)-PRI2(405)	2	49
	1	SC1002XLMS.19914.19914.5.0.dta	5	3061.79	QLHKALR(4)-LQSYKISPGGISQILDLVK(5)	6.32128e-12
	2	SC1002XLMS.19792.19792.5.0.dta	5	3061.79	QLHKALR(4)-LQSYKISPGGISQILDLVK(5)	6.26376e-08
	3	SC1004XLMS.19879.19879.5.0.dta	5	3061.79	QLHKALR(4)-LQSYKISPGGISQILDLVK(5)	1.40848e-06
	4	SC1002XLMS.19809.19809.4.0.dta	4	3061.79	QLHKALR(4)-LQSYKISPGGISQILDLVK(5)	3.65979e-06
	5	SC1004XLMS.19758.19758.5.0.dta	5	3061.79	QLHKALR(4)-LQSYKISPGGISQILDLVK(5)	4.47321e-06
	6	SC1004XLMS.20413.20413.5.1.dta	5	3061.79	QLHKALR(4)-LQSYKISPGGISQILDLVK(5)	1.47287e-05
	7	SC1001XLMS.20578.20578.5.0.dta	5	3061.79	QLHKALR(4)-LQSYKISPGGISQILDLVK(5)	1.99792e-05
	8	SC1001XLMS.20458.20458.5.0.dta	5	3061.79	QLHKALR(4)-LQSYKISPGGISQILDLVK(5)	2.54543e-05
	9	SC1004XLMS.21509.21509.4.0.dta	4	3103.81	QLHKALR(4)-LQSYKISPGGISQILDLVK(5)	8.71459e-05
	10	SC1004XLMS.19880.19880.4.0.dta	4	3061.79	QLHKALR(4)-LQSYKISPGGISQILDLVK(5)	0.000113439
	11	SC1001XLMS.22268.22268.5.0.dta	5	3103.8	QLHKALR(4)-LQSYKISPGGISQILDLVK(5)	0.000114149
	12	SC1004XLMS.21859.21859.4.0.dta	4	3103.8	QLHKALR(4)-LQSYKISPGGISQILDLVK(5)	0.000197075
	13	SC1002XLMS.19931.19931.4.0.dta	4	3061.79	QLHKALR(4)-LQSYKISPGGISQILDLVK(5)	0.00028285
	14	SC1004XLMS.19759.19759.4.0.dta	4	3061.79	QLHKALR(4)-LQSYKISPGGISQILDLVK(5)	0.000578733
	15	SC1003XLMS.20079.20079.5.0.dta	5	3061.79	QLHKALR(4)-LQSYKISPGGISQILDLVK(5)	0.000669841
	16	SC1004XLMS.20013.20013.5.0.dta	5	3061.79	QLHKALR(4)-LQSYKISPGGISQILDLVK(5)	0.00113897
	17	SC1001XLMS.20455.20455.4.0.dta	4	3061.79	QLHKALR(4)-LQSYKISPGGISQILDLVK(5)	0.00133534
	18	SC1001XLMS.20579.20579.4.0.dta	4	3061.79	QLHKALR(4)-LQSYKISPGGISQILDLVK(5)	0.00203942
	19	SC1001XLMS.21059.21059.4.4.dta	4	3061.78	QLHKALR(4)-LQSYKISPGGISQILDLVK(5)	0.00225668
	20	SC1003XLMS.21870.21870.5.0.dta	5	3103.8	QLHKALR(4)-LQSYKISPGGISQILDLVK(5)	0.00372543
	21	SC1002XLMS.20039.20039.5.0.dta	5	3061.79	QLHKALR(4)-LQSYKISPGGISQILDLVK(5)	0.00453101
	22	SC1001XLMS.20855.20855.5.2.dta	5	3061.79	QLHKALR(4)-LQSYKISPGGISQILDLVK(5)	0.00453574
	23	SC1001XLMS.20697.20697.4.1.dta	4	3061.79	QLHKALR(4)-LQSYKISPGGISQILDLVK(5)	0.00569707
	24	SC1001XLMS.20731.20731.5.0.dta	5	3061.79	QLHKALR(4)-LQSYKISPGGISQILDLVK(5)	0.00665017
	25	SC1004XLMS.20151.20151.5.0.dta	5	3061.79	QLHKALR(4)-LQSYKISPGGISQILDLVK(5)	0.0078353
	26	SC1004XLMS.21770.21770.5.1.dta	5	3103.8	QLHKALR(4)-LQSYKISPGGISQILDLVK(5)	0.0127363
	27	SC1003XLMS.22234.22234.4.0.dta	4	3103.8	QLHKALR(4)-LQSYKISPGGISQILDLVK(5)	0.0150438
	28	SC1003XLMS.20207.20207.5.0.dta	5	3061.79	QLHKALR(4)-LQSYKISPGGISQILDLVK(5)	0.0169694
	29	SC1003XLMS.22165.22165.5.0.dta	5	3103.8	QLHKALR(4)-LQSYKISPGGISQILDLVK(5)	0.0177648
	30	SC1003XLMS.20100.20100.4.0.dta	4	3061.79	QLHKALR(4)-LQSYKISPGGISQILDLVK(5)	0.022349
	31	SC1004XLMS.21319.21319.5.0.dta	5	3103.8	QLHKALR(4)-LQSYKISPGGISQILDLVK(5)	0.0236557
	32	SC1001XLMS.20856.20856.4.4.dta	4	3061.79	QLHKALR(4)-LQSYKISPGGISQILDLVK(5)	0.0243684
	33	SC1003XLMS.21914.21914.4.0.dta	4	3103.81	QLHKALR(4)-LQSYKISPGGISQILDLVK(5)	0.0274571
	34	SC1004XLMS.21783.21783.5.0.dta	5	3103.8	QLHKALR(4)-LQSYKISPGGISQILDLVK(5)	0.0418641
	35	SC1002XLMS.21451.21451.5.0.dta	5	3103.8	QLHKALR(4)-LQSYKISPGGISQILDLVK(5)	0.0454126
	36	SC1003XLMS.20228.20228.4.0.dta	4	3061.79	QLHKALR(4)-LQSYKISPGGISQILDLVK(5)	0.053033
	37	SC1004XLMS.21634.21634.5.0.dta	5	3103.8	QLHKALR(4)-LQSYKISPGGISQILDLVK(5)	0.0550365
	38	SC1001XLMS.20919.20919.5.1.dta	5	3061.79	QLHKALR(4)-LQSYKISPGGISQILDLVK(5)	0.0698816
	39	SC1003XLMS.21743.21743.5.0.dta	5	3103.8	QLHKALR(4)-LQSYKISPGGISQILDLVK(5)	0.076942
	40	SC1001XLMS.22132.22132.5.0.dta	5	3103.8	QLHKALR(4)-LQSYKISPGGISQILDLVK(5)	0.120242
	41	SC1003XLMS.20350.20350.4.0.dta	4	3061.79	QLHKALR(4)-LQSYKISPGGISQILDLVK(5)	0.202216
	42	SC1004XLMS.20301.20301.4.4.dta	4	3061.78	QLHKALR(4)-LQSYKISPGGISQILDLVK(5)	0.241083
	43	SC1001XLMS.22256.22256.4.0.dta	4	3103.81	QLHKALR(4)-LQSYKISPGGISQILDLVK(5)	0.330075
	44	SC1004XLMS.18891.18891.5.0.dta	5	3317.95	QLHKALR(4)-QKLQSYKISPGGISQILDLVK(7)	0.0213404
	45	SC1003XLMS.18970.18970.5.1.dta	5	3317.93	QLHKALR(4)-QKLQSYKISPGGISQILDLVK(7)	0.0382633
	46	SC1003XLMS.19021.19021.5.1.dta	5	3317.93	QLHKALR(4)-QKLQSYKISPGGISQILDLVK(7)	0.0644581
	47	SC1003XLMS.19159.19159.5.0.dta	5	3317.94	QLHKALR(4)-QKLQSYKISPGGISQILDLVK(7)	0.0740705
	48	SC1003XLMS.18948.18948.5.1.dta	5	3317.94	QLHKALR(4)-QKLQSYKISPGGISQILDLVK(7)	0.239637
	49	SC1003XLMS.19143.19143.6.0.dta	6	3317.94	QLHKALR(4)-QKLQSYKISPGGISQILDLVK(7)	0.525372
26	STN1(91)-STN1(123)	2	6
	1	SC1002XLMS.10527.10527.4.0.dta	4	2856.54	KLNTESVSAAPSAAR(1)-LQETIEQKTK(8)	1.56602e-11
	2	SC1001XLMS.11210.11210.4.0.dta	4	2856.54	KLNTESVSAAPSAAR(1)-LQETIEQKTK(8)	6.68335e-05
	3	SC1003XLMS.10796.10796.4.0.dta	4	2856.54	KLNTESVSAAPSAAR(1)-LQETIEQKTK(8)	0.00105747
	4	SC1002XLMS.10553.10553.4.0.dta	4	2856.54	KLNTESVSAAPSAAR(1)-LQETIEQKTK(8)	0.0112885
	5	SC1004XLMS.10631.10631.4.0.dta	4	2856.53	KLNTESVSAAPSAAR(1)-LQETIEQKTK(8)	0.124359
	6	SC1003XLMS.10290.10290.5.0.dta	5	2984.64	KLNTESVSAAPSAAR(1)-KLQETIEQKTK(9)	0.261762
27	POLA1(833)-POLA1(974)	2	12
	1	SC1002XLMS.19424.19424.4.0.dta	4	3462.73	LGDEDEEIDGDTNKYK(14)-FYAKPLAALVTYK(4)	1.86346e-11
	2	SC1004XLMS.19349.19349.4.0.dta	4	3462.73	LGDEDEEIDGDTNKYK(14)-FYAKPLAALVTYK(4)	0.000133654
	3	SC1001XLMS.20143.20143.4.1.dta	4	3462.72	LGDEDEEIDGDTNKYK(14)-FYAKPLAALVTYK(4)	0.000431587
	4	SC1003XLMS.19751.19751.4.3.dta	4	3462.73	LGDEDEEIDGDTNKYK(14)-FYAKPLAALVTYK(4)	0.00567536
	5	SC1004XLMS.17398.17398.4.0.dta	4	3590.83	LGDEDEEIDGDTNKYKK(14)-FYAKPLAALVTYK(4)	3.08271e-06
	6	SC1002XLMS.17398.17398.5.0.dta	5	3590.83	LGDEDEEIDGDTNKYKK(14)-FYAKPLAALVTYK(4)	0.000137866
	7	SC1002XLMS.17397.17397.4.2.dta	4	3590.83	LGDEDEEIDGDTNKYKK(14)-FYAKPLAALVTYK(4)	0.000256104
	8	SC1003XLMS.17814.17814.4.0.dta	4	3590.83	LGDEDEEIDGDTNKYKK(14)-FYAKPLAALVTYK(4)	0.000289725
	9	SC1001XLMS.18043.18043.4.0.dta	4	3590.83	LGDEDEEIDGDTNKYKK(14)-FYAKPLAALVTYK(4)	0.000376111
	10	SC1003XLMS.17803.17803.5.0.dta	5	3590.83	LGDEDEEIDGDTNKYKK(14)-FYAKPLAALVTYK(4)	0.00618779
	11	SC1003XLMS.18923.18923.4.0.dta	4	3632.85	LGDEDEEIDGDTNKYKK(14)-FYAKPLAALVTYK(4)	0.325988
	12	SC1003XLMS.17898.17898.5.0.dta	5	3590.83	LGDEDEEIDGDTNKYKK(14)-FYAKPLAALVTYK(4)	0.479991
28	POLA1(406)-PRI1(37)	2	32
	1	SC1002XLMS.18988.18988.5.0.dta	5	3752.92	IDLNTGKETGTPISMK(7)-WLNYGGVIKNYFQHR(9)	2.48615e-11
	2	SC1002XLMS.19783.19783.4.0.dta	4	3736.93	IDLNTGKETGTPISMK(7)-WLNYGGVIKNYFQHR(9)	2.48772e-09
	3	SC1002XLMS.19107.19107.4.0.dta	4	3752.92	IDLNTGKETGTPISMK(7)-WLNYGGVIKNYFQHR(9)	2.27046e-08
	4	SC1002XLMS.19804.19804.5.0.dta	5	3736.93	IDLNTGKETGTPISMK(7)-WLNYGGVIKNYFQHR(9)	5.48535e-08
	5	SC1004XLMS.19006.19006.5.0.dta	5	3752.93	IDLNTGKETGTPISMK(7)-WLNYGGVIKNYFQHR(9)	1.55721e-07
	6	SC1001XLMS.19732.19732.5.0.dta	5	3752.92	IDLNTGKETGTPISMK(7)-WLNYGGVIKNYFQHR(9)	1.60785e-07
	7	SC1002XLMS.18983.18983.4.0.dta	4	3752.93	IDLNTGKETGTPISMK(7)-WLNYGGVIKNYFQHR(9)	6.79505e-07
	8	SC1004XLMS.19004.19004.4.0.dta	4	3752.93	IDLNTGKETGTPISMK(7)-WLNYGGVIKNYFQHR(9)	1.92535e-06
	9	SC1002XLMS.19116.19116.5.0.dta	5	3752.93	IDLNTGKETGTPISMK(7)-WLNYGGVIKNYFQHR(9)	4.89104e-06
	10	SC1004XLMS.19747.19747.4.0.dta	4	3736.93	IDLNTGKETGTPISMK(7)-WLNYGGVIKNYFQHR(9)	1.2897e-05
	11	SC1001XLMS.19751.19751.4.0.dta	4	3752.93	IDLNTGKETGTPISMK(7)-WLNYGGVIKNYFQHR(9)	1.40174e-05
	12	SC1002XLMS.18975.18975.4.0.dta	4	3752.93	IDLNTGKETGTPISMK(7)-WLNYGGVIKNYFQHR(9)	2.40536e-05
	13	SC1001XLMS.20466.20466.4.0.dta	4	3736.94	IDLNTGKETGTPISMK(7)-WLNYGGVIKNYFQHR(9)	4.88128e-05
	14	SC1003XLMS.20094.20094.4.0.dta	4	3736.93	IDLNTGKETGTPISMK(7)-WLNYGGVIKNYFQHR(9)	0.000130724
	15	SC1003XLMS.19336.19336.5.0.dta	5	3752.93	IDLNTGKETGTPISMK(7)-WLNYGGVIKNYFQHR(9)	0.000513068
	16	SC1003XLMS.19313.19313.4.0.dta	4	3752.93	IDLNTGKETGTPISMK(7)-WLNYGGVIKNYFQHR(9)	0.000982468
	17	SC1001XLMS.20476.20476.5.1.dta	5	3736.93	IDLNTGKETGTPISMK(7)-WLNYGGVIKNYFQHR(9)	0.00121225
	18	SC1003XLMS.19410.19410.4.0.dta	4	3752.93	IDLNTGKETGTPISMK(7)-WLNYGGVIKNYFQHR(9)	0.00433374
	19	SC1002XLMS.19767.19767.4.0.dta	4	3736.9	IDLNTGKETGTPISMK(7)-WLNYGGVIKNYFQHR(9)	0.0053395
	20	SC1002XLMS.19268.19268.4.0.dta	4	3753.93	IDLNTGKETGTPISMK(7)-WLNYGGVIKNYFQHR(9)	0.146492
	21	SC1003XLMS.20224.20224.4.1.dta	4	3736.91	IDLNTGKETGTPISMK(7)-WLNYGGVIKNYFQHR(9)	0.296618
	22	SC1003XLMS.19933.19933.5.2.dta	5	3753.92	IDLNTGKETGTPISMK(7)-WLNYGGVIKNYFQHR(9)	0.32573
	23	SC1002XLMS.19453.19453.5.1.dta	5	3753.92	IDLNTGKETGTPISMK(7)-WLNYGGVIKNYFQHR(9)	0.407116
	24	SC1001XLMS.20741.20741.6.4.dta	6	4907.41	IDLNTGKETGTPISMKDVYEEFDEK(7)-WLNYGGVIKNYFQHR(9)	9.96023e-06
	25	SC1001XLMS.20732.20732.5.0.dta	5	4907.4	IDLNTGKETGTPISMKDVYEEFDEK(7)-WLNYGGVIKNYFQHR(9)	1.46494e-05
	26	SC1003XLMS.20389.20389.6.0.dta	6	4907.41	IDLNTGKETGTPISMKDVYEEFDEK(7)-WLNYGGVIKNYFQHR(9)	2.22933e-05
	27	SC1003XLMS.20354.20354.5.0.dta	5	4907.4	IDLNTGKETGTPISMKDVYEEFDEK(7)-WLNYGGVIKNYFQHR(9)	8.68701e-05
	28	SC1003XLMS.22096.22096.5.0.dta	5	4891.41	IDLNTGKETGTPISMKDVYEEFDEK(7)-WLNYGGVIKNYFQHR(9)	0.00792977
	29	SC1003XLMS.20485.20485.5.0.dta	5	4907.41	IDLNTGKETGTPISMKDVYEEFDEK(7)-WLNYGGVIKNYFQHR(9)	0.0424049
	30	SC1003XLMS.20391.20391.4.1.dta	4	4907.43	IDLNTGKETGTPISMKDVYEEFDEK(7)-WLNYGGVIKNYFQHR(9)	0.065382
	31	SC1001XLMS.22493.22493.5.0.dta	5	4892.4	IDLNTGKETGTPISMKDVYEEFDEK(7)-WLNYGGVIKNYFQHR(9)	0.0797668
	32	SC1004XLMS.20080.20080.5.0.dta	5	4907.39	IDLNTGKETGTPISMKDVYEEFDEK(7)-WLNYGGVIKNYFQHR(9)	0.0919203
29	POLA1(1)-POLA1(218)	2	18
	1	SC1002XLMS.14131.14131.5.0.dta	5	3876.95	GPGSMAPVHGDDSLSDSGSFVSSR(1)-KEPPLTPVPLKR(1)	3.30571e-10
	2	SC1002XLMS.14083.14083.5.0.dta	5	3876.95	GPGSMAPVHGDDSLSDSGSFVSSR(1)-KEPPLTPVPLKR(1)	2.35681e-06
	3	SC1004XLMS.14192.14192.5.0.dta	5	3876.95	GPGSMAPVHGDDSLSDSGSFVSSR(1)-KEPPLTPVPLKR(1)	0.000251725
	4	SC1001XLMS.14856.14856.5.0.dta	5	3876.94	GPGSMAPVHGDDSLSDSGSFVSSR(1)-KEPPLTPVPLKR(1)	0.000846089
	5	SC1003XLMS.14441.14441.5.0.dta	5	3876.96	GPGSMAPVHGDDSLSDSGSFVSSR(1)-KEPPLTPVPLKR(1)	0.00334439
	6	SC1004XLMS.15402.15402.5.0.dta	5	3861	GPGSMAPVHGDDSLSDSGSFVSSR(1)-KEPPLTPVPLKR(1)	0.0117405
	7	SC1004XLMS.14223.14223.4.0.dta	4	3876.94	GPGSMAPVHGDDSLSDSGSFVSSR(1)-KEPPLTPVPLKR(1)	0.0167058
	8	SC1003XLMS.15705.15705.5.0.dta	5	3861	GPGSMAPVHGDDSLSDSGSFVSSR(1)-KEPPLTPVPLKR(1)	0.0356165
	9	SC1003XLMS.14476.14476.4.0.dta	4	3876.95	GPGSMAPVHGDDSLSDSGSFVSSR(1)-KEPPLTPVPLKR(1)	0.0853157
	10	SC1004XLMS.15355.15355.5.0.dta	5	3860.98	GPGSMAPVHGDDSLSDSGSFVSSR(1)-KEPPLTPVPLKR(1)	0.114648
	11	SC1004XLMS.14387.14387.5.0.dta	5	3876.97	GPGSMAPVHGDDSLSDSGSFVSSR(1)-KEPPLTPVPLKR(1)	0.176499
	12	SC1003XLMS.14765.14765.5.0.dta	5	3876.96	GPGSMAPVHGDDSLSDSGSFVSSR(1)-KEPPLTPVPLKR(1)	0.24188
	13	SC1003XLMS.14638.14638.5.0.dta	5	3876.95	GPGSMAPVHGDDSLSDSGSFVSSR(1)-KEPPLTPVPLKR(1)	0.36773
	14	SC1004XLMS.14426.14426.5.0.dta	5	3876.97	GPGSMAPVHGDDSLSDSGSFVSSR(1)-KEPPLTPVPLKR(1)	0.470864
	15	SC1004XLMS.15887.15887.4.0.dta	4	3720.85	GPGSMAPVHGDDSLSDSGSFVSSR(1)-KEPPLTPVPLK(1)	0.00784378
	16	SC1003XLMS.17386.17386.4.0.dta	4	3704.85	GPGSMAPVHGDDSLSDSGSFVSSR(1)-KEPPLTPVPLK(1)	0.0477145
	17	SC1004XLMS.17034.17034.4.1.dta	4	3704.86	GPGSMAPVHGDDSLSDSGSFVSSR(1)-KEPPLTPVPLK(1)	0.169135
	18	SC1002XLMS.15829.15829.4.2.dta	4	3720.83	GPGSMAPVHGDDSLSDSGSFVSSR(1)-KEPPLTPVPLK(1)	0.377445
30	PRI2(296)-PRI2(400)	2	26
	1	SC1002XLMS.7859.7859.4.0.dta	4	1897.11	QLHKALR(4)-QKLQSYK(2)	1.22847e-09
	2	SC1002XLMS.9311.9311.4.0.dta	4	1939.12	QLHKALR(4)-QKLQSYK(2)	2.49099e-08
	3	SC1002XLMS.7750.7750.4.0.dta	4	1897.1	QLHKALR(4)-QKLQSYK(2)	1.85412e-06
	4	SC1001XLMS.8662.8662.4.5.dta	4	1897.1	QLHKALR(4)-QKLQSYK(2)	0.000151657
	5	SC1004XLMS.7709.7709.4.0.dta	4	1897.1	QLHKALR(4)-QKLQSYK(2)	0.000366154
	6	SC1004XLMS.7821.7821.4.0.dta	4	1897.1	QLHKALR(4)-QKLQSYK(2)	0.00101197
	7	SC1003XLMS.7781.7781.4.0.dta	4	1897.1	QLHKALR(4)-QKLQSYK(2)	0.00394344
	8	SC1001XLMS.8175.8175.4.0.dta	4	1897.1	QLHKALR(4)-QKLQSYK(2)	0.00717359
	9	SC1003XLMS.8196.8196.4.3.dta	4	1897.11	QLHKALR(4)-QKLQSYK(2)	0.0386958
	10	SC1004XLMS.9649.9649.4.0.dta	4	1939.12	QLHKALR(4)-QKLQSYK(2)	0.0464091
	11	SC1003XLMS.7893.7893.4.0.dta	4	1897.1	QLHKALR(4)-QKLQSYK(2)	0.060948
	12	SC1002XLMS.10056.10056.4.3.dta	4	1939.11	QLHKALR(4)-QKLQSYK(2)	0.0629344
	13	SC1003XLMS.10256.10256.4.0.dta	4	1939.12	QLHKALR(4)-QKLQSYK(2)	0.070703
	14	SC1004XLMS.9286.9286.4.5.dta	4	1939.12	QLHKALR(4)-QKLQSYK(2)	0.085895
	15	SC1003XLMS.9782.9782.4.0.dta	4	1939.12	QLHKALR(4)-QKLQSYK(2)	0.103312
	16	SC1003XLMS.10210.10210.4.0.dta	4	1939.12	QLHKALR(4)-QKLQSYK(2)	0.159943
	17	SC1001XLMS.10264.10264.4.0.dta	4	1939.12	QLHKALR(4)-QKLQSYK(2)	0.199906
	18	SC1004XLMS.9689.9689.4.0.dta	4	1939.12	QLHKALR(4)-QKLQSYK(2)	0.239779
	19	SC1002XLMS.9619.9619.4.0.dta	4	1939.12	QLHKALR(4)-QKLQSYK(2)	0.255116
	20	SC1004XLMS.9642.9642.4.1.dta	4	1939.12	QLHKALR(4)-QKLQSYK(2)	0.357347
	21	SC1004XLMS.8187.8187.4.1.dta	4	1897.1	QLHKALR(4)-QKLQSYK(2)	0.36511
	22	SC1004XLMS.18922.18922.5.0.dta	5	3317.94	QLHKALR(4)-QKLQSYKISPGGISQILDLVK(2)	0.0278949
	23	SC1004XLMS.18765.18765.5.1.dta	5	3317.93	QLHKALR(4)-QKLQSYKISPGGISQILDLVK(2)	0.079481
	24	SC1003XLMS.18969.18969.6.2.dta	6	3317.94	QLHKALR(4)-QKLQSYKISPGGISQILDLVK(2)	0.221969
	25	SC1003XLMS.19121.19121.6.0.dta	6	3317.94	QLHKALR(4)-QKLQSYKISPGGISQILDLVK(2)	0.242839
	26	SC1003XLMS.19404.19404.5.0.dta	5	3317.92	QLHKALR(4)-QKLQSYKISPGGISQILDLVK(2)	0.52049
31	PRI1(413)-PRI2(148)	2	5
	1	SC1002XLMS.18067.18067.4.1.dta	4	3238.63	KSDLQK(1)-IQDFLKDSQLQFEAISDEEK(6)	3.56109e-09
	2	SC1002XLMS.18063.18063.4.1.dta	4	3238.63	KSDLQK(1)-IQDFLKDSQLQFEAISDEEK(6)	7.40085e-07
	3	SC1001XLMS.18794.18794.4.1.dta	4	3238.64	KSDLQK(1)-IQDFLKDSQLQFEAISDEEK(6)	0.00135089
	4	SC1003XLMS.18414.18414.4.1.dta	4	3238.65	KSDLQK(1)-IQDFLKDSQLQFEAISDEEK(6)	0.27121
	5	SC1003XLMS.20695.20695.4.0.dta	4	3481.79	KSDLQK(1)-DKIQDFLKDSQLQFEAISDEEK(8)	0.541834
32	CTC1(566)-POLA1(1429)	2	6
	1	SC1002XLMS.18788.18788.4.0.dta	4	2728.43	KAWASFDPK(1)-QFFTPKVLQDYR(6)	2.04496e-08
	2	SC1001XLMS.19597.19597.4.1.dta	4	2728.43	KAWASFDPK(1)-QFFTPKVLQDYR(6)	0.000145392
	3	SC1003XLMS.19188.19188.4.0.dta	4	2728.43	KAWASFDPK(1)-QFFTPKVLQDYR(6)	0.00771779
	4	SC1002XLMS.16916.16916.5.0.dta	5	2856.51	KAWASFDPK(1)-QFFTPKVLQDYRK(6)	0.000130307
	5	SC1003XLMS.17269.17269.5.0.dta	5	2856.52	KAWASFDPK(1)-QFFTPKVLQDYRK(6)	0.114746
	6	SC1003XLMS.17270.17270.4.0.dta	4	2856.53	KAWASFDPK(1)-QFFTPKVLQDYRK(6)	0.297692
33	PRI1(193)-PRI1(201)	2	12
	1	SC1002XLMS.17258.17258.4.0.dta	4	2769.55	SGIVEYLSLVKGGQDVK(11)-KVHLSEK(1)	2.07525e-08
	2	SC1002XLMS.17249.17249.5.0.dta	5	2769.55	SGIVEYLSLVKGGQDVK(11)-KVHLSEK(1)	2.91304e-07
	3	SC1001XLMS.17905.17905.5.0.dta	5	2769.55	SGIVEYLSLVKGGQDVK(11)-KVHLSEK(1)	3.55939e-05
	4	SC1004XLMS.17269.17269.5.0.dta	5	2769.55	SGIVEYLSLVKGGQDVK(11)-KVHLSEK(1)	0.000546483
	5	SC1002XLMS.17292.17292.4.1.dta	4	2769.55	SGIVEYLSLVKGGQDVK(11)-KVHLSEK(1)	0.00340829
	6	SC1004XLMS.17246.17246.4.0.dta	4	2769.55	SGIVEYLSLVKGGQDVK(11)-KVHLSEK(1)	0.00651857
	7	SC1003XLMS.17621.17621.4.1.dta	4	2769.54	SGIVEYLSLVKGGQDVK(11)-KVHLSEK(1)	0.0594997
	8	SC1003XLMS.17613.17613.5.0.dta	5	2769.55	SGIVEYLSLVKGGQDVK(11)-KVHLSEK(1)	0.461388
	9	SC1003XLMS.16023.16023.5.0.dta	5	2897.64	SGIVEYLSLVKGGQDVKK(11)-KVHLSEK(1)	0.00366692
	10	SC1003XLMS.16055.16055.6.1.dta	6	2897.64	SGIVEYLSLVKGGQDVKK(11)-KVHLSEK(1)	0.0274662
	11	SC1002XLMS.15724.15724.5.1.dta	5	2897.64	SGIVEYLSLVKGGQDVKK(11)-KVHLSEK(1)	0.099799
	12	SC1004XLMS.15793.15793.4.0.dta	4	2897.64	SGIVEYLSLVKGGQDVKK(11)-KVHLSEK(1)	0.253126
34	POLA1(406)-POLA1(892)	2	23
	1	SC1002XLMS.21538.21538.4.1.dta	4	5348.72	IDLNTGKETGTPISMK(7)-VASEAQKVTEDGEQEQIPELPDPSLEMGILPR(7)	1.29136e-07
	2	SC1001XLMS.20416.20416.4.0.dta	4	5379.7	IDLNTGKETGTPISMK(7)-VASEAQKVTEDGEQEQIPELPDPSLEMGILPR(7)	1.95208e-07
	3	SC1001XLMS.21057.21057.4.2.dta	4	5364.7	IDLNTGKETGTPISMK(7)-VASEAQKVTEDGEQEQIPELPDPSLEMGILPR(7)	5.48603e-06
	4	SC1004XLMS.20389.20389.5.0.dta	5	5363.7	IDLNTGKETGTPISMK(7)-VASEAQKVTEDGEQEQIPELPDPSLEMGILPR(7)	1.84321e-05
	5	SC1001XLMS.21575.21575.4.1.dta	4	5363.7	IDLNTGKETGTPISMK(7)-VASEAQKVTEDGEQEQIPELPDPSLEMGILPR(7)	2.46478e-05
	6	SC1001XLMS.21067.21067.4.0.dta	4	5363.71	IDLNTGKETGTPISMK(7)-VASEAQKVTEDGEQEQIPELPDPSLEMGILPR(7)	7.85552e-05
	7	SC1003XLMS.20036.20036.4.1.dta	4	5380.7	IDLNTGKETGTPISMK(7)-VASEAQKVTEDGEQEQIPELPDPSLEMGILPR(7)	0.000382202
	8	SC1001XLMS.21089.21089.5.1.dta	5	5363.71	IDLNTGKETGTPISMK(7)-VASEAQKVTEDGEQEQIPELPDPSLEMGILPR(7)	0.000383468
	9	SC1004XLMS.20382.20382.4.0.dta	4	5363.71	IDLNTGKETGTPISMK(7)-VASEAQKVTEDGEQEQIPELPDPSLEMGILPR(7)	0.000424031
	10	SC1003XLMS.21180.21180.5.0.dta	5	5363.69	IDLNTGKETGTPISMK(7)-VASEAQKVTEDGEQEQIPELPDPSLEMGILPR(7)	0.000825843
	11	SC1003XLMS.21824.21824.5.0.dta	5	5347.7	IDLNTGKETGTPISMK(7)-VASEAQKVTEDGEQEQIPELPDPSLEMGILPR(7)	0.00124428
	12	SC1004XLMS.21448.21448.5.0.dta	5	5347.71	IDLNTGKETGTPISMK(7)-VASEAQKVTEDGEQEQIPELPDPSLEMGILPR(7)	0.00140547
	13	SC1003XLMS.21157.21157.4.0.dta	4	5363.72	IDLNTGKETGTPISMK(7)-VASEAQKVTEDGEQEQIPELPDPSLEMGILPR(7)	0.00212374
	14	SC1003XLMS.20746.20746.4.1.dta	4	5364.71	IDLNTGKETGTPISMK(7)-VASEAQKVTEDGEQEQIPELPDPSLEMGILPR(7)	0.00949359
	15	SC1003XLMS.20751.20751.5.0.dta	5	5363.7	IDLNTGKETGTPISMK(7)-VASEAQKVTEDGEQEQIPELPDPSLEMGILPR(7)	0.0202719
	16	SC1003XLMS.21276.21276.4.1.dta	4	5364.69	IDLNTGKETGTPISMK(7)-VASEAQKVTEDGEQEQIPELPDPSLEMGILPR(7)	0.276181
	17	SC1001XLMS.21170.21170.5.0.dta	5	6535.18	IDLNTGKETGTPISMKDVYEEFDEK(7)-VASEAQKVTEDGEQEQIPELPDPSLEMGILPR(7)	4.61596e-05
	18	SC1004XLMS.20421.20421.5.0.dta	5	6535.19	IDLNTGKETGTPISMKDVYEEFDEK(7)-VASEAQKVTEDGEQEQIPELPDPSLEMGILPR(7)	4.77588e-05
	19	SC1003XLMS.20813.20813.5.0.dta	5	6534.2	IDLNTGKETGTPISMKDVYEEFDEK(7)-VASEAQKVTEDGEQEQIPELPDPSLEMGILPR(7)	6.85067e-05
	20	SC1003XLMS.22356.22356.5.0.dta	5	6518.14	IDLNTGKETGTPISMKDVYEEFDEK(7)-VASEAQKVTEDGEQEQIPELPDPSLEMGILPR(7)	0.000122253
	21	SC1003XLMS.21706.21706.5.0.dta	5	6519.19	IDLNTGKETGTPISMKDVYEEFDEK(7)-VASEAQKVTEDGEQEQIPELPDPSLEMGILPR(7)	0.000210739
	22	SC1003XLMS.23248.23248.5.0.dta	5	6503.19	IDLNTGKETGTPISMKDVYEEFDEK(7)-VASEAQKVTEDGEQEQIPELPDPSLEMGILPR(7)	0.00430017
	23	SC1003XLMS.23274.23274.5.0.dta	5	6503.19	IDLNTGKETGTPISMKDVYEEFDEK(7)-VASEAQKVTEDGEQEQIPELPDPSLEMGILPR(7)	0.0897746
35	PRI1(153)-PRI1(407)	2	15
	1	SC1002XLMS.11382.11382.4.0.dta	4	2172.22	ALKEDFGFKHR(9)-KGELLK(1)	1.63738e-07
	2	SC1004XLMS.11442.11442.4.0.dta	4	2172.22	ALKEDFGFKHR(9)-KGELLK(1)	1.12796e-06
	3	SC1001XLMS.12003.12003.5.0.dta	5	2172.22	ALKEDFGFKHR(9)-KGELLK(1)	5.37203e-06
	4	SC1002XLMS.11309.11309.5.0.dta	5	2172.22	ALKEDFGFKHR(9)-KGELLK(1)	0.000117185
	5	SC1001XLMS.12010.12010.4.0.dta	4	2172.23	ALKEDFGFKHR(9)-KGELLK(1)	0.000171884
	6	SC1004XLMS.11431.11431.5.0.dta	5	2172.22	ALKEDFGFKHR(9)-KGELLK(1)	0.000377229
	7	SC1003XLMS.11616.11616.4.0.dta	4	2172.23	ALKEDFGFKHR(9)-KGELLK(1)	0.000516308
	8	SC1003XLMS.11610.11610.5.0.dta	5	2172.22	ALKEDFGFKHR(9)-KGELLK(1)	0.00399531
	9	SC1001XLMS.11955.11955.5.0.dta	5	2172.22	ALKEDFGFKHR(9)-KGELLK(1)	0.0285002
	10	SC1002XLMS.11800.11800.4.0.dta	4	1860.01	EDFGFKHR(6)-KGELLK(1)	1.25121e-05
	11	SC1001XLMS.12447.12447.4.0.dta	4	1860.01	EDFGFKHR(6)-KGELLK(1)	0.000211366
	12	SC1003XLMS.12164.12164.4.0.dta	4	1860.01	EDFGFKHR(6)-KGELLK(1)	0.00105307
	13	SC1004XLMS.11878.11878.4.0.dta	4	1860.01	EDFGFKHR(6)-KGELLK(1)	0.00145028
	14	SC1004XLMS.11873.11873.4.0.dta	4	1860.01	EDFGFKHR(6)-KGELLK(1)	0.0905185
	15	SC1003XLMS.12147.12147.4.0.dta	4	1860.01	EDFGFKHR(6)-KGELLK(1)	0.181186
36	PRI1(193)-PRI1(311)	2	7
	1	SC1001XLMS.22236.22236.5.0.dta	5	3492.98	SGIVEYLSLVKGGQDVK(11)-LDINVSKGINHLLK(7)	2.47563e-07
	2	SC1003XLMS.21838.21838.5.0.dta	5	3492.99	SGIVEYLSLVKGGQDVK(11)-LDINVSKGINHLLK(7)	7.56468e-05
	3	SC1001XLMS.22363.22363.5.0.dta	5	3492.98	SGIVEYLSLVKGGQDVK(11)-LDINVSKGINHLLK(7)	0.0630076
	4	SC1004XLMS.21462.21462.5.0.dta	5	3492.98	SGIVEYLSLVKGGQDVK(11)-LDINVSKGINHLLK(7)	0.0708787
	5	SC1001XLMS.22404.22404.5.0.dta	5	3492.99	SGIVEYLSLVKGGQDVK(11)-LDINVSKGINHLLK(7)	0.177446
	6	SC1001XLMS.20869.20869.5.1.dta	5	3621.08	SGIVEYLSLVKGGQDVKK(11)-LDINVSKGINHLLK(7)	0.137915
	7	SC1003XLMS.20574.20574.5.0.dta	5	3621.08	SGIVEYLSLVKGGQDVKK(11)-LDINVSKGINHLLK(7)	0.524644
37	POLA1(1)-POLA1(676)	2	6
	1	SC1002XLMS.12485.12485.4.0.dta	4	3477.61	GPGSMAPVHGDDSLSDSGSFVSSR(1)-SNMPKLGGR(5)	3.19343e-07
	2	SC1003XLMS.12844.12844.4.0.dta	4	3477.61	GPGSMAPVHGDDSLSDSGSFVSSR(1)-SNMPKLGGR(5)	0.034056
	3	SC1001XLMS.13211.13211.4.0.dta	4	3477.63	GPGSMAPVHGDDSLSDSGSFVSSR(1)-SNMPKLGGR(5)	0.439936
	4	SC1003XLMS.12901.12901.4.2.dta	4	3477.62	GPGSMAPVHGDDSLSDSGSFVSSR(1)-SNMPKLGGR(5)	0.453587
	5	SC1004XLMS.12532.12532.4.0.dta	4	3477.62	GPGSMAPVHGDDSLSDSGSFVSSR(1)-SNMPKLGGR(5)	0.609266
	6	SC1003XLMS.15455.15455.4.0.dta	4	3843.92	GPGSMAPVHGDDSLSDSGSFVSSR(1)-LKRSNMPKLGGR(8)	0.795428
38	PRI2(273)-PRI2(466)	2	11
	1	SC1002XLMS.18242.18242.6.0.dta	6	5612.93	LQPLLNHLSHSYTGQDYSTQGNVGKISLDQIDLLSTK(25)-KEPIQPETPQPK(1)	5.78515e-07
	2	SC1001XLMS.19035.19035.6.0.dta	6	5612.92	LQPLLNHLSHSYTGQDYSTQGNVGKISLDQIDLLSTK(25)-KEPIQPETPQPK(1)	0.000169635
	3	SC1001XLMS.19039.19039.5.0.dta	5	5612.92	LQPLLNHLSHSYTGQDYSTQGNVGKISLDQIDLLSTK(25)-KEPIQPETPQPK(1)	0.000233298
	4	SC1003XLMS.18665.18665.5.0.dta	5	5612.94	LQPLLNHLSHSYTGQDYSTQGNVGKISLDQIDLLSTK(25)-KEPIQPETPQPK(1)	0.00692155
	5	SC1004XLMS.18332.18332.6.0.dta	6	5612.92	LQPLLNHLSHSYTGQDYSTQGNVGKISLDQIDLLSTK(25)-KEPIQPETPQPK(1)	0.0139708
	6	SC1001XLMS.19091.19091.5.0.dta	5	5613.92	LQPLLNHLSHSYTGQDYSTQGNVGKISLDQIDLLSTK(25)-KEPIQPETPQPK(1)	0.0200235
	7	SC1004XLMS.18340.18340.5.0.dta	5	5612.96	LQPLLNHLSHSYTGQDYSTQGNVGKISLDQIDLLSTK(25)-KEPIQPETPQPK(1)	0.0284631
	8	SC1003XLMS.18670.18670.6.1.dta	6	5613.96	LQPLLNHLSHSYTGQDYSTQGNVGKISLDQIDLLSTK(25)-KEPIQPETPQPK(1)	0.0397983
	9	SC1003XLMS.18701.18701.5.0.dta	5	5612.94	LQPLLNHLSHSYTGQDYSTQGNVGKISLDQIDLLSTK(25)-KEPIQPETPQPK(1)	0.0419649
	10	SC1003XLMS.17692.17692.5.0.dta	5	6153.25	LQPLLNHLSHSYTGQDYSTQGNVGKISLDQIDLLSTK(25)-KEPIQPETPQPKPSVQK(1)	0.0389349
	11	SC1003XLMS.17707.17707.6.1.dta	6	6153.25	LQPLLNHLSHSYTGQDYSTQGNVGKISLDQIDLLSTK(25)-KEPIQPETPQPKPSVQK(1)	0.327271
39	PRI1(68)-PRI1(367)	2	19
	1	SC1002XLMS.13982.13982.4.0.dta	4	4650.08	YQSFNNQSDLEKEMQK(12)-ELDAISTNEEEKEENEAESDVK(12)	5.79326e-07
	2	SC1001XLMS.14731.14731.4.1.dta	4	4650.07	YQSFNNQSDLEKEMQK(12)-ELDAISTNEEEKEENEAESDVK(12)	0.000855926
	3	SC1004XLMS.14066.14066.4.0.dta	4	4650.09	YQSFNNQSDLEKEMQK(12)-ELDAISTNEEEKEENEAESDVK(12)	0.0513303
	4	SC1002XLMS.13700.13700.5.0.dta	5	4927.25	YQSFNNQSDLEKEMQK(12)-ELDAISTNEEEKEENEAESDVKHR(12)	0.00350732
	5	SC1004XLMS.13016.13016.5.0.dta	5	4943.25	YQSFNNQSDLEKEMQK(12)-ELDAISTNEEEKEENEAESDVKHR(12)	0.0203485
	6	SC1001XLMS.13798.13798.4.0.dta	4	4943.23	YQSFNNQSDLEKEMQK(12)-ELDAISTNEEEKEENEAESDVKHR(12)	0.0295453
	7	SC1001XLMS.14476.14476.4.0.dta	4	4927.24	YQSFNNQSDLEKEMQK(12)-ELDAISTNEEEKEENEAESDVKHR(12)	0.128585
	8	SC1002XLMS.13585.13585.5.0.dta	5	4944.23	YQSFNNQSDLEKEMQK(12)-ELDAISTNEEEKEENEAESDVKHR(12)	0.20056
	9	SC1002XLMS.12998.12998.5.0.dta	5	4943.24	YQSFNNQSDLEKEMQK(12)-ELDAISTNEEEKEENEAESDVKHR(12)	0.204981
	10	SC1001XLMS.13908.13908.5.2.dta	5	4944.22	YQSFNNQSDLEKEMQK(12)-ELDAISTNEEEKEENEAESDVKHR(12)	0.375325
	11	SC1003XLMS.15449.15449.5.0.dta	5	4969.25	YQSFNNQSDLEKEMQK(12)-ELDAISTNEEEKEENEAESDVKHR(12)	0.385908
	12	SC1003XLMS.13448.13448.5.1.dta	5	4944.25	YQSFNNQSDLEKEMQK(12)-ELDAISTNEEEKEENEAESDVKHR(12)	0.478829
	13	SC1004XLMS.13052.13052.4.0.dta	4	4943.26	YQSFNNQSDLEKEMQK(12)-ELDAISTNEEEKEENEAESDVKHR(12)	0.488882
	14	SC1003XLMS.15712.15712.5.1.dta	5	4969.25	YQSFNNQSDLEKEMQK(12)-ELDAISTNEEEKEENEAESDVKHR(12)	0.511364
	15	SC1002XLMS.13666.13666.6.0.dta	6	4927.26	YQSFNNQSDLEKEMQK(12)-ELDAISTNEEEKEENEAESDVKHR(12)	0.531776
	16	SC1003XLMS.14688.14688.5.0.dta	5	4986.26	YQSFNNQSDLEKEMQK(12)-ELDAISTNEEEKEENEAESDVKHR(12)	0.655606
	17	SC1003XLMS.13602.13602.5.0.dta	5	4944.23	YQSFNNQSDLEKEMQK(12)-ELDAISTNEEEKEENEAESDVKHR(12)	0.709581
	18	SC1003XLMS.14938.14938.5.1.dta	5	4986.24	YQSFNNQSDLEKEMQK(12)-ELDAISTNEEEKEENEAESDVKHR(12)	0.747231
	19	SC1004XLMS.14663.14663.5.0.dta	5	4985.28	YQSFNNQSDLEKEMQK(12)-ELDAISTNEEEKEENEAESDVKHR(12)	0.809458
40	PRI1(407)-PRI1(418)	2	6
	1	SC1004XLMS.12290.12290.4.0.dta	4	1805.01	KGELLKK(1)-SDLQKDF(5)	1.24933e-06
	2	SC1002XLMS.12202.12202.4.0.dta	4	1805.01	KGELLKK(1)-SDLQKDF(5)	9.79136e-06
	3	SC1001XLMS.12893.12893.4.0.dta	4	1805.01	KGELLKK(1)-SDLQKDF(5)	0.00133631
	4	SC1003XLMS.12530.12530.4.0.dta	4	1805.01	KGELLKK(1)-SDLQKDF(5)	0.00157803
	5	SC1004XLMS.12590.12590.4.0.dta	4	1805.01	KGELLK(1)-KSDLQKDF(6)	0.110052
	6	SC1003XLMS.12884.12884.4.0.dta	4	1805.01	KGELLK(1)-KSDLQKDF(6)	0.125198
41	PRI1(214)-PRI1(221)	2	6
	1	SC1001XLMS.19879.19879.4.0.dta	4	3068.67	KSINIIK(1)-KYFEEYALVNQDILENK(1)	1.33137e-06
	2	SC1004XLMS.19163.19163.4.0.dta	4	3068.67	KSINIIK(1)-KYFEEYALVNQDILENK(1)	0.0013829
	3	SC1003XLMS.19537.19537.4.3.dta	4	3069.68	KSINIIK(1)-KYFEEYALVNQDILENK(1)	0.338767
	4	SC1001XLMS.19968.19968.5.0.dta	5	3713.95	KSINIIK(1)-KYFEEYALVNQDILENKESWDK(1)	0.0475444
	5	SC1001XLMS.19994.19994.4.0.dta	4	3713.95	KSINIIK(1)-KYFEEYALVNQDILENKESWDK(1)	0.156108
	6	SC1003XLMS.19617.19617.4.0.dta	4	3713.95	KSINIIK(1)-KYFEEYALVNQDILENKESWDK(1)	0.474286
42	PRI1(377)-PRI1(407)	2	18
	1	SC1004XLMS.12808.12808.5.0.dta	5	3625.78	ELDAISTNEEEKEENEAESDVKHR(22)-KGELLK(1)	1.56644e-06
	2	SC1001XLMS.13632.13632.5.0.dta	5	3625.78	ELDAISTNEEEKEENEAESDVKHR(22)-KGELLK(1)	8.07405e-05
	3	SC1003XLMS.13146.13146.5.0.dta	5	3625.78	ELDAISTNEEEKEENEAESDVKHR(22)-KGELLK(1)	0.000359197
	4	SC1002XLMS.12803.12803.6.0.dta	6	3625.78	ELDAISTNEEEKEENEAESDVKHR(22)-KGELLK(1)	0.00039036
	5	SC1004XLMS.12813.12813.6.0.dta	6	3625.78	ELDAISTNEEEKEENEAESDVKHR(22)-KGELLK(1)	0.00114967
	6	SC1003XLMS.13158.13158.6.0.dta	6	3625.78	ELDAISTNEEEKEENEAESDVKHR(22)-KGELLK(1)	0.00990315
	7	SC1001XLMS.13600.13600.5.0.dta	5	3625.78	ELDAISTNEEEKEENEAESDVKHR(22)-KGELLK(1)	0.0185142
	8	SC1001XLMS.15149.15149.5.1.dta	5	3667.8	ELDAISTNEEEKEENEAESDVKHR(22)-KGELLK(1)	0.118435
	9	SC1004XLMS.14447.14447.5.0.dta	5	3667.8	ELDAISTNEEEKEENEAESDVKHR(22)-KGELLK(1)	0.134156
	10	SC1003XLMS.13140.13140.4.0.dta	4	3625.78	ELDAISTNEEEKEENEAESDVKHR(22)-KGELLK(1)	0.141441
	11	SC1001XLMS.13617.13617.6.0.dta	6	3625.78	ELDAISTNEEEKEENEAESDVKHR(22)-KGELLK(1)	0.318058
	12	SC1002XLMS.11597.11597.6.4.dta	6	3753.87	ELDAISTNEEEKEENEAESDVKHR(22)-KGELLKK(1)	0.0108126
	13	SC1003XLMS.11983.11983.6.3.dta	6	3753.87	ELDAISTNEEEKEENEAESDVKHR(22)-KGELLKK(1)	0.0122934
	14	SC1001XLMS.12250.12250.6.0.dta	6	3753.87	ELDAISTNEEEKEENEAESDVKHR(22)-KGELLKK(1)	0.0443144
	15	SC1001XLMS.12214.12214.5.0.dta	5	3753.87	ELDAISTNEEEKEENEAESDVKHR(22)-KGELLKK(1)	0.0646659
	16	SC1004XLMS.11631.11631.5.0.dta	5	3753.87	ELDAISTNEEEKEENEAESDVKHR(22)-KGELLKK(1)	0.128278
	17	SC1003XLMS.11974.11974.5.0.dta	5	3753.88	ELDAISTNEEEKEENEAESDVKHR(22)-KGELLKK(1)	0.490893
	18	SC1001XLMS.12234.12234.4.0.dta	4	3753.88	ELDAISTNEEEKEENEAESDVKHR(22)-KGELLKK(1)	0.492381
43	POLA1(983)-PRI2(231)	2	18
	1	SC1002XLMS.19292.19292.4.2.dta	4	2411.45	PLAALVTYKGR(9)-LSKALALTAR(3)	2.76961e-06
	2	SC1004XLMS.19274.19274.4.1.dta	4	2411.45	PLAALVTYKGR(9)-LSKALALTAR(3)	2.92588e-05
	3	SC1001XLMS.19983.19983.4.2.dta	4	2411.45	PLAALVTYKGR(9)-LSKALALTAR(3)	0.000370691
	4	SC1003XLMS.17338.17338.4.1.dta	4	2369.44	PLAALVTYKGR(9)-LSKALALTAR(3)	0.00372599
	5	SC1003XLMS.19662.19662.4.2.dta	4	2411.45	PLAALVTYKGR(9)-LSKALALTAR(3)	0.0101998
	6	SC1003XLMS.17353.17353.4.1.dta	4	2369.44	PLAALVTYKGR(9)-LSKALALTAR(3)	0.0159359
	7	SC1001XLMS.17747.17747.4.3.dta	4	2369.43	PLAALVTYKGR(9)-LSKALALTAR(3)	0.0489862
	8	SC1001XLMS.17681.17681.4.0.dta	4	2369.43	PLAALVTYKGR(9)-LSKALALTAR(3)	0.0617322
	9	SC1004XLMS.17055.17055.4.1.dta	4	2369.44	PLAALVTYKGR(9)-LSKALALTAR(3)	0.0829123
	10	SC1001XLMS.17691.17691.4.0.dta	4	2369.43	PLAALVTYKGR(9)-LSKALALTAR(3)	0.0859586
	11	SC1003XLMS.17312.17312.4.3.dta	4	2369.44	PLAALVTYKGR(9)-LSKALALTAR(3)	0.472091
	12	SC1004XLMS.18351.18351.4.0.dta	4	2878.71	FYAKPLAALVTYKGR(13)-LSKALALTAR(3)	4.33797e-06
	13	SC1003XLMS.18686.18686.4.0.dta	4	2878.7	FYAKPLAALVTYKGR(13)-LSKALALTAR(3)	0.0012618
	14	SC1003XLMS.18534.18534.4.2.dta	4	2878.71	FYAKPLAALVTYKGR(13)-LSKALALTAR(3)	0.00521654
	15	SC1003XLMS.18764.18764.4.1.dta	4	2878.7	FYAKPLAALVTYKGR(13)-LSKALALTAR(3)	0.0201938
	16	SC1003XLMS.18770.18770.4.1.dta	4	2878.7	FYAKPLAALVTYKGR(13)-LSKALALTAR(3)	0.107401
	17	SC1004XLMS.18225.18225.4.2.dta	4	2878.7	FYAKPLAALVTYKGR(13)-LSKALALTAR(3)	0.23465
	18	SC1003XLMS.18572.18572.5.0.dta	5	2878.69	FYAKPLAALVTYKGR(13)-LSKALALTAR(3)	0.505384
44	CTC1(242)-POLA1(279)	2	4
	1	SC1002XLMS.12562.12562.4.0.dta	4	2500.33	LSALVKSK(6)-AWDKESEPAEEVK(4)	3.42433e-06
	2	SC1001XLMS.13352.13352.4.1.dta	4	2500.33	LSALVKSK(6)-AWDKESEPAEEVK(4)	0.153312
	3	SC1003XLMS.12925.12925.4.1.dta	4	2500.33	LSALVKSK(6)-AWDKESEPAEEVK(4)	0.311733
	4	SC1003XLMS.13094.13094.4.0.dta	4	3215.64	LSALVKSK(6)-AWDKESEPAEEVKQEADSGK(4)	0.649648
45	POLA1(927)-POLA1(1030)	2	7
	1	SC1002XLMS.6200.6200.4.0.dta	4	1943.14	KQVKQLMK(1)-VKSEVNK(2)	7.08729e-06
	2	SC1001XLMS.6586.6586.4.0.dta	4	1943.14	KQVKQLMK(1)-VKSEVNK(2)	0.00386527
	3	SC1004XLMS.6147.6147.4.0.dta	4	1943.14	KQVKQLMK(1)-VKSEVNK(2)	0.00547709
	4	SC1003XLMS.4863.4863.4.0.dta	4	1959.13	KQVKQLMK(1)-VKSEVNK(2)	0.210594
	5	SC1001XLMS.6637.6637.4.0.dta	4	1943.14	KQVKQLMK(1)-VKSEVNK(2)	0.446559
	6	SC1001XLMS.5185.5185.4.0.dta	4	1959.13	KQVKQLMK(1)-VKSEVNK(2)	0.709575
	7	SC1001XLMS.11534.11534.4.1.dta	4	2519.47	RKQVKQLMK(2)-VKSEVNKLYK(2)	0.510377
46	POLA1(1055)-POLA1(1257)	2	22
	1	SC1002XLMS.16109.16109.5.1.dta	5	3796.97	SLLLLKK(6)-VHHYHKDEENDALLGGPAQLTDEEK(6)	2.11849e-05
	2	SC1001XLMS.16595.16595.5.1.dta	5	3796.98	SLLLLKK(6)-VHHYHKDEENDALLGGPAQLTDEEK(6)	0.000729362
	3	SC1004XLMS.16266.16266.5.0.dta	5	3796.98	SLLLLKK(6)-VHHYHKDEENDALLGGPAQLTDEEK(6)	0.000735239
	4	SC1001XLMS.16658.16658.5.0.dta	5	3796.99	SLLLLKK(6)-VHHYHKDEENDALLGGPAQLTDEEK(6)	0.000742726
	5	SC1002XLMS.16331.16331.4.0.dta	4	3796.99	SLLLLKK(6)-VHHYHKDEENDALLGGPAQLTDEEK(6)	0.00379916
	6	SC1003XLMS.16479.16479.5.1.dta	5	3796.97	SLLLLKK(6)-VHHYHKDEENDALLGGPAQLTDEEK(6)	0.0043281
	7	SC1003XLMS.16349.16349.5.0.dta	5	3796.99	SLLLLKK(6)-VHHYHKDEENDALLGGPAQLTDEEK(6)	0.00588989
	8	SC1001XLMS.16720.16720.6.4.dta	6	3796.98	SLLLLKK(6)-VHHYHKDEENDALLGGPAQLTDEEK(6)	0.00759772
	9	SC1004XLMS.16536.16536.5.1.dta	5	3796.99	SLLLLKK(6)-VHHYHKDEENDALLGGPAQLTDEEK(6)	0.0130957
	10	SC1003XLMS.16613.16613.5.2.dta	5	3796.98	SLLLLKK(6)-VHHYHKDEENDALLGGPAQLTDEEK(6)	0.100698
	11	SC1002XLMS.16246.16246.6.1.dta	6	3796.98	SLLLLKK(6)-VHHYHKDEENDALLGGPAQLTDEEK(6)	0.168701
	12	SC1002XLMS.16188.16188.4.0.dta	4	3796.99	SLLLLKK(6)-VHHYHKDEENDALLGGPAQLTDEEK(6)	0.37318
	13	SC1001XLMS.16792.16792.4.0.dta	4	3796.99	SLLLLKK(6)-VHHYHKDEENDALLGGPAQLTDEEK(6)	0.431258
	14	SC1004XLMS.16291.16291.4.0.dta	4	3796.98	SLLLLKK(6)-VHHYHKDEENDALLGGPAQLTDEEK(6)	0.433693
	15	SC1004XLMS.16443.16443.4.1.dta	4	3796.99	SLLLLKK(6)-VHHYHKDEENDALLGGPAQLTDEEK(6)	0.488454
	16	SC1003XLMS.16437.16437.6.5.dta	6	3796.99	SLLLLKK(6)-VHHYHKDEENDALLGGPAQLTDEEK(6)	0.650856
	17	SC1002XLMS.16305.16305.6.5.dta	6	3796.99	SLLLLKK(6)-VHHYHKDEENDALLGGPAQLTDEEK(6)	0.79177
	18	SC1003XLMS.16745.16745.6.3.dta	6	4116.15	SLLLLKK(6)-VHHYHKDEENDALLGGPAQLTDEEKYR(6)	0.0444454
	19	SC1004XLMS.16552.16552.6.4.dta	6	4116.15	SLLLLKK(6)-VHHYHKDEENDALLGGPAQLTDEEKYR(6)	0.0770323
	20	SC1001XLMS.16956.16956.6.0.dta	6	4116.15	SLLLLKK(6)-VHHYHKDEENDALLGGPAQLTDEEKYR(6)	0.239892
	21	SC1003XLMS.16762.16762.6.1.dta	6	4116.14	SLLLLKK(6)-VHHYHKDEENDALLGGPAQLTDEEKYR(6)	0.320091
	22	SC1003XLMS.16903.16903.6.2.dta	6	4116.15	SLLLLKK(6)-VHHYHKDEENDALLGGPAQLTDEEKYR(6)	0.327305
47	PRI2(76)-PRI2(466)	2	9
	1	SC1002XLMS.14399.14399.4.0.dta	4	3196.65	GTEQYQSKLESELR(8)-KEPIQPETPQPK(1)	2.72345e-05
	2	SC1004XLMS.14489.14489.4.0.dta	4	3196.65	GTEQYQSKLESELR(8)-KEPIQPETPQPK(1)	0.000689103
	3	SC1002XLMS.14372.14372.4.0.dta	4	3196.65	GTEQYQSKLESELR(8)-KEPIQPETPQPK(1)	0.00198807
	4	SC1003XLMS.14788.14788.4.0.dta	4	3196.65	GTEQYQSKLESELR(8)-KEPIQPETPQPK(1)	0.00415951
	5	SC1001XLMS.15208.15208.4.0.dta	4	3196.65	GTEQYQSKLESELR(8)-KEPIQPETPQPK(1)	0.0776954
	6	SC1002XLMS.13196.13196.5.0.dta	5	3735.97	GTEQYQSKLESELR(8)-KEPIQPETPQPKPSVQK(1)	0.00037153
	7	SC1003XLMS.13554.13554.5.0.dta	5	3735.94	GTEQYQSKLESELR(8)-KEPIQPETPQPKPSVQK(1)	0.0140728
	8	SC1003XLMS.13537.13537.5.0.dta	5	3735.95	GTEQYQSKLESELR(8)-KEPIQPETPQPKPSVQK(1)	0.0550344
	9	SC1004XLMS.13250.13250.5.0.dta	5	3735.95	GTEQYQSKLESELR(8)-KEPIQPETPQPKPSVQK(1)	0.310486
48	POLA2(134)-POLA2(160)	2	16
	1	SC1002XLMS.14532.14532.5.0.dta	5	4054.1	AISTPETPLTKR(11)-SPHQLLSPSSFSPSATPSQKYNSR(20)	4.89966e-05
	2	SC1001XLMS.15288.15288.5.0.dta	5	4054.1	AISTPETPLTKR(11)-SPHQLLSPSSFSPSATPSQKYNSR(20)	0.0101818
	3	SC1003XLMS.14890.14890.5.0.dta	5	4054.1	AISTPETPLTKR(11)-SPHQLLSPSSFSPSATPSQKYNSR(20)	0.023299
	4	SC1004XLMS.14633.14633.5.0.dta	5	4054.1	AISTPETPLTKR(11)-SPHQLLSPSSFSPSATPSQKYNSR(20)	0.0256384
	5	SC1002XLMS.14503.14503.4.0.dta	4	4054.1	AISTPETPLTKR(11)-SPHQLLSPSSFSPSATPSQKYNSR(20)	0.0413022
	6	SC1003XLMS.14903.14903.4.0.dta	4	4054.11	AISTPETPLTKR(11)-SPHQLLSPSSFSPSATPSQKYNSR(20)	0.0539254
	7	SC1001XLMS.15420.15420.5.0.dta	5	4054.09	AISTPETPLTKR(11)-SPHQLLSPSSFSPSATPSQKYNSR(20)	0.0982458
	8	SC1003XLMS.14886.14886.4.1.dta	4	4054.11	AISTPETPLTKR(11)-SPHQLLSPSSFSPSATPSQKYNSR(20)	0.289182
	9	SC1003XLMS.15016.15016.5.0.dta	5	4054.1	AISTPETPLTKR(11)-SPHQLLSPSSFSPSATPSQKYNSR(20)	0.402583
	10	SC1001XLMS.15638.15638.5.0.dta	5	4054.11	AISTPETPLTKR(11)-SPHQLLSPSSFSPSATPSQKYNSR(20)	0.435806
	11	SC1002XLMS.14773.14773.5.0.dta	5	4055.09	AISTPETPLTKR(11)-SPHQLLSPSSFSPSATPSQKYNSR(20)	0.63279
	12	SC1003XLMS.15217.15217.5.1.dta	5	4054.11	AISTPETPLTKR(11)-SPHQLLSPSSFSPSATPSQKYNSR(20)	0.657132
	13	SC1004XLMS.14644.14644.4.0.dta	4	4054.11	AISTPETPLTKR(11)-SPHQLLSPSSFSPSATPSQKYNSR(20)	0.746307
	14	SC1001XLMS.15562.15562.5.2.dta	5	4054.11	AISTPETPLTKR(11)-SPHQLLSPSSFSPSATPSQKYNSR(20)	0.792381
	15	SC1003XLMS.16868.16868.5.1.dta	5	4055.05	AISTPETPLTKR(11)-SPHQLLSPSSFSPSATPSQKYNSR(20)	0.814136
	16	SC1003XLMS.18241.18241.4.0.dta	4	4210.17	RAISTPETPLTKR(12)-SPHQLLSPSSFSPSATPSQKYNSR(20)	0.62247
49	POLA1(406)-PRI1(418)	2	4
	1	SC1002XLMS.18545.18545.4.0.dta	4	3864.85	IDLNTGKETGTPISMKDVYEEFDEK(7)-SDLQKDF(5)	4.9883e-05
	2	SC1003XLMS.21227.21227.4.0.dta	4	3848.84	IDLNTGKETGTPISMKDVYEEFDEK(7)-SDLQKDF(5)	0.00299065
	3	SC1003XLMS.18963.18963.4.0.dta	4	3864.84	IDLNTGKETGTPISMKDVYEEFDEK(7)-SDLQKDF(5)	0.205849
	4	SC1002XLMS.15755.15755.4.1.dta	4	2822.46	IDLNTGKETGTPISMK(7)-KSDLQKDF(6)	0.00088753
50	PRI2(76)-PRI2(462)	2	13
	1	SC1002XLMS.15649.15649.4.0.dta	4	2763.45	GTEQYQSKLESELR(8)-ILNGGKDIK(6)	0.000108692
	2	SC1002XLMS.14932.14932.4.0.dta	4	2762.46	GTEQYQSKLESELR(8)-ILNGGKDIK(6)	0.026673
	3	SC1004XLMS.15093.15093.4.0.dta	4	2762.47	GTEQYQSKLESELR(8)-ILNGGKDIK(6)	0.1112
	4	SC1001XLMS.15741.15741.4.2.dta	4	2762.47	GTEQYQSKLESELR(8)-ILNGGKDIK(6)	0.124052
	5	SC1003XLMS.15395.15395.4.0.dta	4	2762.47	GTEQYQSKLESELR(8)-ILNGGKDIK(6)	0.16126
	6	SC1001XLMS.16303.16303.4.0.dta	4	2763.45	GTEQYQSKLESELR(8)-ILNGGKDIK(6)	0.189556
	7	SC1004XLMS.15733.15733.4.0.dta	4	2763.45	GTEQYQSKLESELR(8)-ILNGGKDIK(6)	0.543897
	8	SC1003XLMS.16027.16027.4.2.dta	4	2763.45	GTEQYQSKLESELR(8)-ILNGGKDIK(6)	0.631783
	9	SC1002XLMS.13518.13518.4.2.dta	4	2890.56	GTEQYQSKLESELRK(8)-ILNGGKDIK(6)	0.00835164
	10	SC1001XLMS.14365.14365.4.1.dta	4	2890.56	GTEQYQSKLESELRK(8)-ILNGGKDIK(6)	0.0612756
	11	SC1003XLMS.14495.14495.4.0.dta	4	2891.55	GTEQYQSKLESELRK(8)-ILNGGKDIK(6)	0.352962
	12	SC1002XLMS.14158.14158.5.0.dta	5	2891.54	GTEQYQSKLESELRK(8)-ILNGGKDIK(6)	0.367797
	13	SC1003XLMS.13841.13841.5.0.dta	5	2890.55	GTEQYQSKLESELRK(8)-ILNGGKDIK(6)	0.42533
51	POLA1(210)-POLA1(228)	2	7
	1	SC1002XLMS.15547.15547.6.0.dta	6	4247.37	SIGASPNPFSVHTATAVPSGKIASPVSR(21)-KEPPLTPVPLKR(11)	0.000175158
	2	SC1001XLMS.16221.16221.6.3.dta	6	4247.36	SIGASPNPFSVHTATAVPSGKIASPVSR(21)-KEPPLTPVPLKR(11)	0.0894629
	3	SC1004XLMS.15684.15684.6.0.dta	6	4247.37	SIGASPNPFSVHTATAVPSGKIASPVSR(21)-KEPPLTPVPLKR(11)	0.283118
	4	SC1002XLMS.15558.15558.5.0.dta	5	4247.37	SIGASPNPFSVHTATAVPSGKIASPVSR(21)-KEPPLTPVPLKR(11)	0.474313
	5	SC1001XLMS.16144.16144.4.2.dta	4	4247.36	SIGASPNPFSVHTATAVPSGKIASPVSR(21)-KEPPLTPVPLKR(11)	0.590272
	6	SC1003XLMS.15885.15885.4.0.dta	4	4247.37	SIGASPNPFSVHTATAVPSGKIASPVSR(21)-KEPPLTPVPLKR(11)	0.596983
	7	SC1003XLMS.17282.17282.6.0.dta	6	4403.45	KRSIGASPNPFSVHTATAVPSGKIASPVSR(23)-EPPLTPVPLKR(10)	0.620696
52	PRI1(147)-PRI1(412)	2	6
	1	SC1002XLMS.13276.13276.4.1.dta	4	2007.16	ALKEDFGFK(3)-KGELLKK(6)	0.000247243
	2	SC1001XLMS.14047.14047.4.0.dta	4	2007.16	ALKEDFGFK(3)-KGELLKK(6)	0.00222152
	3	SC1003XLMS.13607.13607.4.1.dta	4	2007.16	ALKEDFGFK(3)-KGELLKK(6)	0.00391444
	4	SC1004XLMS.13320.13320.4.2.dta	4	2007.16	ALKEDFGFK(3)-KGELLKK(6)	0.109071
	5	SC1003XLMS.15469.15469.4.0.dta	4	1879.06	ALKEDFGFK(3)-GELLKK(5)	0.116603
	6	SC1001XLMS.15845.15845.4.0.dta	4	1879.06	ALKEDFGFK(3)-GELLKK(5)	0.400788
53	PRI2(462)-PRI2(466)	2	31
	1	SC1004XLMS.10455.10455.5.0.dta	5	3026.68	ILNGGKDIK(6)-KEPIQPETPQPKPSVQK(1)	0.000404211
	2	SC1002XLMS.10461.10461.5.0.dta	5	3026.7	ILNGGKDIK(6)-KEPIQPETPQPKPSVQK(1)	0.00128825
	3	SC1002XLMS.10340.10340.5.0.dta	5	3026.68	ILNGGKDIK(6)-KEPIQPETPQPKPSVQK(1)	0.00201492
	4	SC1001XLMS.11071.11071.5.0.dta	5	3026.68	ILNGGKDIK(6)-KEPIQPETPQPKPSVQK(1)	0.00557185
	5	SC1002XLMS.10354.10354.4.0.dta	4	3026.68	ILNGGKDIK(6)-KEPIQPETPQPKPSVQK(1)	0.0327736
	6	SC1001XLMS.12055.12055.5.0.dta	5	3026.68	ILNGGKDIK(6)-KEPIQPETPQPKPSVQK(1)	0.0825601
	7	SC1004XLMS.10853.10853.5.0.dta	5	3026.68	ILNGGKDIK(6)-KEPIQPETPQPKPSVQK(1)	0.126998
	8	SC1003XLMS.10640.10640.5.0.dta	5	3025.7	ILNGGKDIK(6)-KEPIQPETPQPKPSVQK(1)	0.135331
	9	SC1001XLMS.11099.11099.5.0.dta	5	3025.69	ILNGGKDIK(6)-KEPIQPETPQPKPSVQK(1)	0.160735
	10	SC1001XLMS.11072.11072.4.3.dta	4	3025.7	ILNGGKDIK(6)-KEPIQPETPQPKPSVQK(1)	0.168755
	11	SC1004XLMS.10435.10435.5.0.dta	5	3026.68	ILNGGKDIK(6)-KEPIQPETPQPKPSVQK(1)	0.262904
	12	SC1002XLMS.10795.10795.4.0.dta	4	3026.68	ILNGGKDIK(6)-KEPIQPETPQPKPSVQK(1)	0.320488
	13	SC1001XLMS.11839.11839.4.0.dta	4	3026.69	ILNGGKDIK(6)-KEPIQPETPQPKPSVQK(1)	0.346608
	14	SC1001XLMS.11500.11500.4.0.dta	4	3026.68	ILNGGKDIK(6)-KEPIQPETPQPKPSVQK(1)	0.408089
	15	SC1001XLMS.12038.12038.4.0.dta	4	3026.68	ILNGGKDIK(6)-KEPIQPETPQPKPSVQK(1)	0.414936
	16	SC1004XLMS.11300.11300.4.0.dta	4	3026.67	ILNGGKDIK(6)-KEPIQPETPQPKPSVQK(1)	0.486026
	17	SC1004XLMS.10866.10866.4.0.dta	4	3026.68	ILNGGKDIK(6)-KEPIQPETPQPKPSVQK(1)	0.488921
	18	SC1003XLMS.11665.11665.4.0.dta	4	3026.69	ILNGGKDIK(6)-KEPIQPETPQPKPSVQK(1)	0.500372
	19	SC1003XLMS.11433.11433.4.0.dta	4	3026.67	ILNGGKDIK(6)-KEPIQPETPQPKPSVQK(1)	0.550425
	20	SC1004XLMS.10461.10461.4.0.dta	4	3026.68	ILNGGKDIK(6)-KEPIQPETPQPKPSVQK(1)	0.642268
	21	SC1003XLMS.10564.10564.5.1.dta	5	3026.68	ILNGGKDIK(6)-KEPIQPETPQPKPSVQK(1)	0.646318
	22	SC1004XLMS.11444.11444.4.0.dta	4	3026.68	ILNGGKDIK(6)-KEPIQPETPQPKPSVQK(1)	0.655475
	23	SC1003XLMS.10033.10033.5.0.dta	5	3025.7	ILNGGKDIK(6)-KEPIQPETPQPKPSVQK(1)	0.707487
	24	SC1003XLMS.10988.10988.4.0.dta	4	3026.68	ILNGGKDIK(6)-KEPIQPETPQPKPSVQK(1)	0.733081
	25	SC1003XLMS.11289.11289.4.0.dta	4	3026.68	ILNGGKDIK(6)-KEPIQPETPQPKPSVQK(1)	0.7427
	26	SC1001XLMS.11271.11271.4.0.dta	4	2486.39	ILNGGKDIK(6)-KEPIQPETPQPK(1)	0.0029086
	27	SC1003XLMS.11662.11662.4.0.dta	4	2487.38	ILNGGKDIK(6)-KEPIQPETPQPK(1)	0.0860309
	28	SC1004XLMS.11427.11427.4.0.dta	4	2487.38	ILNGGKDIK(6)-KEPIQPETPQPK(1)	0.0918853
	29	SC1004XLMS.11400.11400.4.0.dta	4	2487.38	ILNGGKDIK(6)-KEPIQPETPQPK(1)	0.287343
	30	SC1002XLMS.12520.12520.4.0.dta	4	2487.37	ILNGGKDIK(6)-KEPIQPETPQPK(1)	0.707545
	31	SC1001XLMS.13406.13406.4.0.dta	4	2487.37	ILNGGKDIK(6)-KEPIQPETPQPK(1)	0.755466
54	POLA1(1145)-POLA2(313)	2	9
	1	SC1004XLMS.10250.10250.4.0.dta	4	2187.19	ALTKDPQDYPDK(4)-KLVATK(1)	0.000818711
	2	SC1002XLMS.10185.10185.4.1.dta	4	2187.19	ALTKDPQDYPDK(4)-KLVATK(1)	0.00452208
	3	SC1004XLMS.10243.10243.4.1.dta	4	2187.19	ALTKDPQDYPDK(4)-KLVATK(1)	0.0344706
	4	SC1003XLMS.10390.10390.4.2.dta	4	2187.19	ALTKDPQDYPDK(4)-KLVATK(1)	0.0992148
	5	SC1003XLMS.10419.10419.4.3.dta	4	2187.19	ALTKDPQDYPDK(4)-KLVATK(1)	0.543473
	6	SC1004XLMS.8763.8763.4.0.dta	4	2315.29	ALTKDPQDYPDKK(4)-KLVATK(1)	0.024735
	7	SC1003XLMS.8813.8813.4.0.dta	4	2315.29	ALTKDPQDYPDKK(4)-KLVATK(1)	0.0478309
	8	SC1001XLMS.9300.9300.4.2.dta	4	2315.29	ALTKDPQDYPDKK(4)-KLVATK(1)	0.271705
	9	SC1001XLMS.9256.9256.4.4.dta	4	2315.29	ALTKDPQDYPDKK(4)-KLVATK(1)	0.755693
55	POLA1(1429)-POLA2(134)	2	4
	1	SC1002XLMS.17708.17708.4.0.dta	4	2992.62	QFFTPKVLQDYR(6)-AISTPETPLTKR(11)	0.00141476
	2	SC1003XLMS.18074.18074.4.0.dta	4	2992.63	QFFTPKVLQDYR(6)-AISTPETPLTKR(11)	0.203653
	3	SC1001XLMS.18376.18376.4.0.dta	4	2992.63	QFFTPKVLQDYR(6)-AISTPETPLTKR(11)	0.286185
	4	SC1003XLMS.16210.16210.5.1.dta	5	3120.71	QFFTPKVLQDYRK(6)-AISTPETPLTKR(11)	0.535431
56	PRI1(207)-PRI2(180)	2	33
	1	SC1001XLMS.22125.22125.6.1.dta	6	4095.22	VHLSEKIHPFIR(6)-EQEIVASSPSLSGLKLGFESIYK(15)	0.00156087
	2	SC1003XLMS.21749.21749.6.0.dta	6	4095.23	VHLSEKIHPFIR(6)-EQEIVASSPSLSGLKLGFESIYK(15)	0.00163779
	3	SC1001XLMS.22167.22167.5.0.dta	5	4095.23	VHLSEKIHPFIR(6)-EQEIVASSPSLSGLKLGFESIYK(15)	0.00645169
	4	SC1001XLMS.22252.22252.6.1.dta	6	4095.24	VHLSEKIHPFIR(6)-EQEIVASSPSLSGLKLGFESIYK(15)	0.0104365
	5	SC1001XLMS.22410.22410.5.0.dta	5	4095.22	VHLSEKIHPFIR(6)-EQEIVASSPSLSGLKLGFESIYK(15)	0.0114453
	6	SC1001XLMS.22284.22284.5.0.dta	5	4095.22	VHLSEKIHPFIR(6)-EQEIVASSPSLSGLKLGFESIYK(15)	0.0124133
	7	SC1004XLMS.21473.21473.5.1.dta	5	4095.23	VHLSEKIHPFIR(6)-EQEIVASSPSLSGLKLGFESIYK(15)	0.0243907
	8	SC1003XLMS.21875.21875.5.0.dta	5	4095.23	VHLSEKIHPFIR(6)-EQEIVASSPSLSGLKLGFESIYK(15)	0.0251752
	9	SC1003XLMS.22721.22721.5.0.dta	5	4137.24	VHLSEKIHPFIR(6)-EQEIVASSPSLSGLKLGFESIYK(15)	0.029687
	10	SC1003XLMS.21623.21623.5.0.dta	5	4095.24	VHLSEKIHPFIR(6)-EQEIVASSPSLSGLKLGFESIYK(15)	0.0308127
	11	SC1001XLMS.22037.22037.5.0.dta	5	4095.24	VHLSEKIHPFIR(6)-EQEIVASSPSLSGLKLGFESIYK(15)	0.0327381
	12	SC1003XLMS.21748.21748.5.0.dta	5	4095.23	VHLSEKIHPFIR(6)-EQEIVASSPSLSGLKLGFESIYK(15)	0.0333587
	13	SC1003XLMS.21615.21615.6.0.dta	6	4095.25	VHLSEKIHPFIR(6)-EQEIVASSPSLSGLKLGFESIYK(15)	0.0474883
	14	SC1003XLMS.21703.21703.4.0.dta	4	4095.24	VHLSEKIHPFIR(6)-EQEIVASSPSLSGLKLGFESIYK(15)	0.0976978
	15	SC1003XLMS.22002.22002.5.0.dta	5	4095.23	VHLSEKIHPFIR(6)-EQEIVASSPSLSGLKLGFESIYK(15)	0.0993274
	16	SC1003XLMS.22588.22588.5.0.dta	5	4137.25	VHLSEKIHPFIR(6)-EQEIVASSPSLSGLKLGFESIYK(15)	0.117366
	17	SC1004XLMS.21633.21633.5.0.dta	5	4095.23	VHLSEKIHPFIR(6)-EQEIVASSPSLSGLKLGFESIYK(15)	0.134698
	18	SC1003XLMS.22092.22092.5.0.dta	5	4095.23	VHLSEKIHPFIR(6)-EQEIVASSPSLSGLKLGFESIYK(15)	0.156122
	19	SC1001XLMS.22109.22109.4.0.dta	4	4095.23	VHLSEKIHPFIR(6)-EQEIVASSPSLSGLKLGFESIYK(15)	0.207612
	20	SC1001XLMS.22535.22535.5.0.dta	5	4095.23	VHLSEKIHPFIR(6)-EQEIVASSPSLSGLKLGFESIYK(15)	0.245318
	21	SC1001XLMS.23091.23091.5.0.dta	5	4137.25	VHLSEKIHPFIR(6)-EQEIVASSPSLSGLKLGFESIYK(15)	0.25574
	22	SC1003XLMS.21626.21626.4.1.dta	4	4095.27	VHLSEKIHPFIR(6)-EQEIVASSPSLSGLKLGFESIYK(15)	0.258976
	23	SC1001XLMS.22969.22969.5.0.dta	5	4137.24	VHLSEKIHPFIR(6)-EQEIVASSPSLSGLKLGFESIYK(15)	0.268269
	24	SC1001XLMS.23015.23015.6.1.dta	6	4137.24	VHLSEKIHPFIR(6)-EQEIVASSPSLSGLKLGFESIYK(15)	0.398572
	25	SC1001XLMS.22960.22960.5.0.dta	5	4137.24	VHLSEKIHPFIR(6)-EQEIVASSPSLSGLKLGFESIYK(15)	0.42445
	26	SC1003XLMS.21850.21850.4.0.dta	4	4095.22	VHLSEKIHPFIR(6)-EQEIVASSPSLSGLKLGFESIYK(15)	0.431592
	27	SC1003XLMS.23069.23069.5.0.dta	5	4137.24	VHLSEKIHPFIR(6)-EQEIVASSPSLSGLKLGFESIYK(15)	0.490571
	28	SC1003XLMS.22213.22213.6.2.dta	6	4095.21	VHLSEKIHPFIR(6)-EQEIVASSPSLSGLKLGFESIYK(15)	0.560878
	29	SC1002XLMS.21617.21617.5.0.dta	5	4095.21	VHLSEKIHPFIR(6)-EQEIVASSPSLSGLKLGFESIYK(15)	0.641796
	30	SC1003XLMS.22221.22221.5.0.dta	5	4095.24	VHLSEKIHPFIR(6)-EQEIVASSPSLSGLKLGFESIYK(15)	0.717141
	31	SC1004XLMS.21768.21768.5.0.dta	5	4095.23	VHLSEKIHPFIR(6)-EQEIVASSPSLSGLKLGFESIYK(15)	0.751325
	32	SC1003XLMS.21768.21768.6.1.dta	6	4223.33	KVHLSEKIHPFIR(7)-EQEIVASSPSLSGLKLGFESIYK(15)	0.204911
	33	SC1003XLMS.21675.21675.5.1.dta	5	4223.35	KVHLSEKIHPFIR(7)-EQEIVASSPSLSGLKLGFESIYK(15)	0.531035
57	STN1(189)-STN1(213)	2	3
	1	SC1001XLMS.23832.23832.5.0.dta	5	5076.56	VYDQPFHSSALEKEEALSNPGALDLPSLTSLLSEK(13)-AKEFLMENR(2)	0.00229574
	2	SC1003XLMS.23457.23457.5.0.dta	5	5076.56	VYDQPFHSSALEKEEALSNPGALDLPSLTSLLSEK(13)-AKEFLMENR(2)	0.0768774
	3	SC1003XLMS.22398.22398.5.0.dta	5	5204.7	KVYDQPFHSSALEKEEALSNPGALDLPSLTSLLSEK(14)-AKEFLMENR(2)	0.311497
58	CTC1(1)-POLA1(406)	2	3
	1	SC1002XLMS.15919.15919.4.2.dta	4	3831.81	GPGSMAAGR(1)-IDLNTGKETGTPISMKDVYEEFDEK(7)	0.00253246
	2	SC1003XLMS.18950.18950.4.1.dta	4	3815.83	GPGSMAAGR(1)-IDLNTGKETGTPISMKDVYEEFDEK(7)	0.673728
	3	SC1001XLMS.14786.14786.3.0.dta	3	2661.33	GPGSMAAGR(1)-IDLNTGKETGTPISMK(7)	0.115107
59	POLA1(115)-POLA1(122)	2	7
	1	SC1001XLMS.12050.12050.4.0.dta	4	3477.67	EIFDDDLEDDALDADEKGKDGK(19)-ARNKDKR(4)	0.00550987
	2	SC1001XLMS.12031.12031.6.2.dta	6	3477.67	EIFDDDLEDDALDADEKGKDGK(19)-ARNKDKR(4)	0.119127
	3	SC1004XLMS.11477.11477.6.1.dta	6	3477.67	EIFDDDLEDDALDADEKGKDGK(19)-ARNKDKR(4)	0.306699
	4	SC1003XLMS.11670.11670.6.3.dta	6	3477.67	EIFDDDLEDDALDADEKGKDGK(19)-ARNKDKR(4)	0.535934
	5	SC1003XLMS.19682.19682.6.0.dta	6	5640.59	QDDDWIVDDDGIGYVEDGREIFDDDLEDDALDADEKGKDGK(38)-ARNKDKR(4)	0.395694
	6	SC1003XLMS.19673.19673.5.0.dta	5	5640.59	QDDDWIVDDDGIGYVEDGREIFDDDLEDDALDADEKGKDGK(38)-ARNKDKR(4)	0.719121
	7	SC1004XLMS.19218.19218.6.0.dta	6	5640.58	QDDDWIVDDDGIGYVEDGREIFDDDLEDDALDADEKGKDGK(38)-ARNKDKR(4)	0.750056
60	POLA1(1418)-POLA1(1423)	2	4
	1	SC1004XLMS.9681.9681.4.0.dta	4	2360.29	LTTDHEKDKLK(7)-KQFFTPK(1)	0.00939889
	2	SC1004XLMS.9568.9568.4.0.dta	4	2360.29	LTTDHEKDKLK(7)-KQFFTPK(1)	0.0969572
	3	SC1003XLMS.9663.9663.4.0.dta	4	2360.29	LTTDHEKDKLK(7)-KQFFTPK(1)	0.139986
	4	SC1001XLMS.9431.9431.4.0.dta	4	2119.11	LTTDHEKDK(7)-KQFFTPK(1)	0.636988
61	POLA1(1423)-PRI2(477)	2	5
	1	SC1002XLMS.12691.12691.4.0.dta	4	2835.53	KQFFTPK(1)-EPIQPETPQPKPSVQK(11)	0.00991394
	2	SC1004XLMS.12726.12726.4.1.dta	4	2835.53	KQFFTPK(1)-EPIQPETPQPKPSVQK(11)	0.0253451
	3	SC1003XLMS.13067.13067.4.1.dta	4	2835.54	KQFFTPK(1)-EPIQPETPQPKPSVQK(11)	0.0754191
	4	SC1001XLMS.13519.13519.4.1.dta	4	2835.53	KQFFTPK(1)-EPIQPETPQPKPSVQK(11)	0.111623
	5	SC1003XLMS.11606.11606.5.0.dta	5	3319.84	KQFFTPK(1)-DIKKEPIQPETPQPKPSVQK(15)	0.729413
62	CTC1(1)-POLA1(1153)	2	4
	1	SC1003XLMS.8381.8381.4.0.dta	4	2475.22	GPGSMAAGR(1)-ALTKDPQDYPDKK(12)	0.0123943
	2	SC1003XLMS.9865.9865.4.0.dta	4	2459.23	GPGSMAAGR(1)-ALTKDPQDYPDKK(12)	0.0716404
	3	SC1002XLMS.8950.8950.3.0.dta	3	2061.96	GPGSMAAGR(1)-DPQDYPDKK(8)	0.210813
	4	SC1001XLMS.9576.9576.3.0.dta	3	2061.96	GPGSMAAGR(1)-DPQDYPDKK(8)	0.515144
63	PRI1(377)-PRI1(413)	2	4
	1	SC1002XLMS.11258.11258.5.0.dta	5	3656.75	ELDAISTNEEEKEENEAESDVKHR(22)-KSDLQK(1)	0.01311
	2	SC1001XLMS.11959.11959.6.3.dta	6	3656.75	ELDAISTNEEEKEENEAESDVKHR(22)-KSDLQK(1)	0.300274
	3	SC1001XLMS.11936.11936.4.0.dta	4	3656.76	ELDAISTNEEEKEENEAESDVKHR(22)-KSDLQK(1)	0.651051
	4	SC1003XLMS.13699.13699.5.0.dta	5	3918.85	ELDAISTNEEEKEENEAESDVKHR(22)-KSDLQKDF(1)	0.155786
64	POLA1(228)-POLA1(1204)	2	2
	1	SC1003XLMS.19022.19022.6.0.dta	6	5126.79	KEPPLTPVPLKR(11)-AYAPEQLQKQDNLTIDTQYYLAQQIHPVVAR(9)	0.0262101
	2	SC1003XLMS.20464.20464.5.0.dta	5	4998.71	EPPLTPVPLKR(10)-AYAPEQLQKQDNLTIDTQYYLAQQIHPVVAR(9)	0.816521
65	POLA1(1153)-POLA2(134)	2	3
	1	SC1002XLMS.12304.12304.4.0.dta	4	2556.33	DPQDYPDKK(8)-AISTPETPLTKR(11)	0.0352076
	2	SC1003XLMS.12698.12698.4.0.dta	4	2556.33	DPQDYPDKK(8)-AISTPETPLTKR(11)	0.380195
	3	SC1003XLMS.11389.11389.5.0.dta	5	2969.59	ALTKDPQDYPDKK(12)-AISTPETPLTKR(11)	0.208015
66	POLA1(437)-POLA1(460)	2	4
	1	SC1004XLMS.19254.19254.5.0.dta	5	4611.32	SKPVEK(2)-NYAFEIPDVPEKSEYLEVKYSAEMPQLPQDLK(19)	0.0521798
	2	SC1001XLMS.21218.21218.5.1.dta	5	4595.32	SKPVEK(2)-NYAFEIPDVPEKSEYLEVKYSAEMPQLPQDLK(19)	0.076881
	3	SC1003XLMS.19627.19627.5.0.dta	5	4611.33	SKPVEK(2)-NYAFEIPDVPEKSEYLEVKYSAEMPQLPQDLK(19)	0.351488
	4	SC1003XLMS.18784.18784.5.0.dta	5	4886.51	FKSKPVEK(4)-NYAFEIPDVPEKSEYLEVKYSAEMPQLPQDLK(19)	0.475336
67	POLA1(1153)-POLA2(264)	2	5
	1	SC1003XLMS.21624.21624.5.0.dta	5	5008.62	ALTKDPQDYPDKK(12)-IEAFTPLLAPAQEPVTLLGQIGCDSNGKLNNK(28)	0.0865505
	2	SC1003XLMS.21326.21326.5.0.dta	5	5007.65	ALTKDPQDYPDKK(12)-IEAFTPLLAPAQEPVTLLGQIGCDSNGKLNNK(28)	0.110474
	3	SC1003XLMS.23446.23446.4.0.dta	4	4594.35	DPQDYPDKK(8)-IEAFTPLLAPAQEPVTLLGQIGCDSNGKLNNK(28)	0.0881681
	4	SC1004XLMS.23503.23503.4.1.dta	4	4595.35	DPQDYPDKK(8)-IEAFTPLLAPAQEPVTLLGQIGCDSNGKLNNK(28)	0.151068
	5	SC1002XLMS.23486.23486.4.0.dta	4	4595.34	DPQDYPDKK(8)-IEAFTPLLAPAQEPVTLLGQIGCDSNGKLNNK(28)	0.488152
68	POLA1(1420)-PRI2(462)	2	3
	1	SC1003XLMS.9105.9105.4.0.dta	4	2423.34	LTTDHEKDKLK(9)-ILNGGKDIK(6)	0.496037
	2	SC1001XLMS.9532.9532.4.3.dta	4	2422.36	LTTDHEKDKLK(9)-ILNGGKDIK(6)	0.60896
	3	SC1003XLMS.7964.7964.4.0.dta	4	2551.44	LTTDHEKDKLK(9)-ILNGGKDIKK(6)	0.760015
69	POLA1(676)-POLA1(810)	2	7
	1	SC1001XLMS.22113.22113.5.2.dta	5	3996.05	SNMPKLGGR(5)-NEFLLLHAFYENNYIVPDKQIFR(19)	0.0741639
	2	SC1003XLMS.21715.21715.5.1.dta	5	3996.06	SNMPKLGGR(5)-NEFLLLHAFYENNYIVPDKQIFR(19)	0.270744
	3	SC1003XLMS.21718.21718.4.0.dta	4	3996.05	SNMPKLGGR(5)-NEFLLLHAFYENNYIVPDKQIFR(19)	0.364318
	4	SC1003XLMS.21704.21704.4.0.dta	4	3996.05	SNMPKLGGR(5)-NEFLLLHAFYENNYIVPDKQIFR(19)	0.575749
	5	SC1003XLMS.20609.20609.6.2.dta	6	4368.2	SNMPKLGGR(5)-SERNEFLLLHAFYENNYIVPDKQIFR(22)	0.166027
	6	SC1003XLMS.20622.20622.6.3.dta	6	4368.22	SNMPKLGGR(5)-SERNEFLLLHAFYENNYIVPDKQIFR(22)	0.242302
	7	SC1003XLMS.21333.21333.6.1.dta	6	4352.25	SNMPKLGGR(5)-SERNEFLLLHAFYENNYIVPDKQIFR(22)	0.740817
70	POLA1(113)-POLA1(122)	2	4
	1	SC1003XLMS.19546.19546.6.0.dta	6	5640.57	QDDDWIVDDDGIGYVEDGREIFDDDLEDDALDADEKGKDGK(36)-ARNKDKR(4)	0.298121
	2	SC1001XLMS.19982.19982.6.2.dta	6	5640.61	QDDDWIVDDDGIGYVEDGREIFDDDLEDDALDADEKGKDGK(36)-ARNKDKR(4)	0.368401
	3	SC1003XLMS.11681.11681.4.2.dta	4	3477.68	EIFDDDLEDDALDADEKGKDGK(17)-ARNKDKR(4)	0.352374
	4	SC1003XLMS.11705.11705.4.0.dta	4	3477.67	EIFDDDLEDDALDADEKGKDGK(17)-ARNKDKR(4)	0.727581
71	POLA1(428)-POLA1(473)	2	7
	1	SC1003XLMS.21460.21460.5.0.dta	5	4992.54	IATKYK(4)-YSAEMPQLPQDLKGETFSHVFGTNTSSLELFLMNRK(13)	0.452095
	2	SC1003XLMS.20859.20859.5.0.dta	5	5008.53	IATKYK(4)-YSAEMPQLPQDLKGETFSHVFGTNTSSLELFLMNRK(13)	0.534503
	3	SC1003XLMS.20901.20901.5.2.dta	5	5008.52	IATKYK(4)-YSAEMPQLPQDLKGETFSHVFGTNTSSLELFLMNRK(13)	0.605469
	4	SC1003XLMS.21449.21449.5.0.dta	5	4992.54	IATKYK(4)-YSAEMPQLPQDLKGETFSHVFGTNTSSLELFLMNRK(13)	0.738817
	5	SC1003XLMS.23773.23773.5.0.dta	5	4848.45	IATKYK(4)-YSAEMPQLPQDLKGETFSHVFGTNTSSLELFLMNR(13)	0.521563
	6	SC1003XLMS.22973.22973.5.0.dta	5	4864.44	IATKYK(4)-YSAEMPQLPQDLKGETFSHVFGTNTSSLELFLMNR(13)	0.686474
	7	SC1001XLMS.23337.23337.5.1.dta	5	4864.43	IATKYK(4)-YSAEMPQLPQDLKGETFSHVFGTNTSSLELFLMNR(13)	0.740037
72	POLA1(428)-POLA1(819)	2	4
	1	SC1001XLMS.9973.9973.4.1.dta	4	3019.52	IATKYK(4)-KPQQKLGDEDEEIDGDTNK(5)	0.577753
	2	SC1002XLMS.9265.9265.5.0.dta	5	3019.52	IATKYK(4)-KPQQKLGDEDEEIDGDTNK(5)	0.716256
	3	SC1003XLMS.9473.9473.5.0.dta	5	3019.52	IATKYK(4)-KPQQKLGDEDEEIDGDTNK(5)	0.754934
	4	SC1003XLMS.9479.9479.5.0.dta	5	3310.68	IATKYK(4)-KPQQKLGDEDEEIDGDTNKYK(5)	0.717671
73	POLA1(1418)-PRI2(462)	2	2
	1	SC1003XLMS.7979.7979.5.0.dta	5	2551.44	LTTDHEKDKLKK(7)-ILNGGKDIK(6)	0.650558
	2	SC1003XLMS.8451.8451.4.0.dta	4	2422.36	LTTDHEKDKLK(7)-ILNGGKDIK(6)	0.786373
74	POLA1(665)-POLA1(676)	2	3
	1	SC1004XLMS.9560.9560.4.0.dta	4	2164.15	APHWSKIGR(6)-SNMPKLGGR(5)	0.666939
	2	SC1001XLMS.11819.11819.5.2.dta	5	2148.15	APHWSKIGR(6)-SNMPKLGGR(5)	0.670125
	3	SC1003XLMS.14873.14873.5.0.dta	5	2877.53	INVCKAPHWSKIGR(11)-RSNMPKLGGR(6)	0.7223
75	POLA1(676)-POLA1(1058)	2	2
	1	SC1001XLMS.17457.17457.4.2.dta	4	3393.77	RSNMPKLGGR(6)-KKYAALVVEPTSDGNYVTK(2)	0.669559
	2	SC1001XLMS.19150.19150.4.3.dta	4	3701.86	SNMPKLGGRSGFGER(5)-KYAALVVEPTSDGNYVTK(1)	0.677315
76	CTC1(1)-CTC1(442)	1	67
	1	SC1002XLMS.4585.4585.4.0.dta	4	1923.95	GPGSMAAGR(1)-QKPGAHSSR(2)	4.19749e-21
	2	SC1002XLMS.4777.4777.4.0.dta	4	1923.95	GPGSMAAGR(1)-QKPGAHSSR(2)	4.22655e-21
	3	SC1002XLMS.5864.5864.4.0.dta	4	1907.95	GPGSMAAGR(1)-QKPGAHSSR(2)	5.99015e-19
	4	SC1002XLMS.4873.4873.4.0.dta	4	1923.95	GPGSMAAGR(1)-QKPGAHSSR(2)	1.84953e-18
	5	SC1002XLMS.4496.4496.4.0.dta	4	1923.95	GPGSMAAGR(1)-QKPGAHSSR(2)	1.21806e-16
	6	SC1002XLMS.4621.4621.4.0.dta	4	1923.95	GPGSMAAGR(1)-QKPGAHSSR(2)	1.92507e-16
	7	SC1002XLMS.4675.4675.4.0.dta	4	1923.95	GPGSMAAGR(1)-QKPGAHSSR(2)	1.05189e-14
	8	SC1002XLMS.5083.5083.4.2.dta	4	1923.95	GPGSMAAGR(1)-QKPGAHSSR(2)	2.24766e-14
	9	SC1002XLMS.6377.6377.4.2.dta	4	1907.95	GPGSMAAGR(1)-QKPGAHSSR(2)	1.47878e-12
	10	SC1002XLMS.4975.4975.4.3.dta	4	1923.94	GPGSMAAGR(1)-QKPGAHSSR(2)	2.31063e-12
	11	SC1004XLMS.4550.4550.4.0.dta	4	1923.95	GPGSMAAGR(1)-QKPGAHSSR(2)	1.58733e-10
	12	SC1004XLMS.4730.4730.4.0.dta	4	1923.95	GPGSMAAGR(1)-QKPGAHSSR(2)	6.16856e-09
	13	SC1001XLMS.5217.5217.4.1.dta	4	1923.94	GPGSMAAGR(1)-QKPGAHSSR(2)	2.99451e-08
	14	SC1001XLMS.4891.4891.4.0.dta	4	1923.95	GPGSMAAGR(1)-QKPGAHSSR(2)	3.3956e-08
	15	SC1001XLMS.4758.4758.4.0.dta	4	1923.95	GPGSMAAGR(1)-QKPGAHSSR(2)	3.44244e-08
	16	SC1001XLMS.4996.4996.4.0.dta	4	1923.94	GPGSMAAGR(1)-QKPGAHSSR(2)	8.81523e-08
	17	SC1002XLMS.5887.5887.4.0.dta	4	1923.95	GPGSMAAGR(1)-QKPGAHSSR(2)	1.97644e-07
	18	SC1001XLMS.5359.5359.4.0.dta	4	1923.94	GPGSMAAGR(1)-QKPGAHSSR(2)	3.15944e-07
	19	SC1001XLMS.4653.4653.4.0.dta	4	1923.95	GPGSMAAGR(1)-QKPGAHSSR(2)	3.73107e-07
	20	SC1003XLMS.4692.4692.4.0.dta	4	1923.95	GPGSMAAGR(1)-QKPGAHSSR(2)	7.32428e-07
	21	SC1003XLMS.5114.5114.4.0.dta	4	1923.95	GPGSMAAGR(1)-QKPGAHSSR(2)	7.74924e-07
	22	SC1001XLMS.6305.6305.4.0.dta	4	1907.95	GPGSMAAGR(1)-QKPGAHSSR(2)	9.46968e-07
	23	SC1003XLMS.4615.4615.4.0.dta	4	1923.95	GPGSMAAGR(1)-QKPGAHSSR(2)	1.44471e-06
	24	SC1003XLMS.4716.4716.4.0.dta	4	1923.95	GPGSMAAGR(1)-QKPGAHSSR(2)	2.8171e-06
	25	SC1003XLMS.4820.4820.4.0.dta	4	1923.95	GPGSMAAGR(1)-QKPGAHSSR(2)	4.04915e-06
	26	SC1002XLMS.4959.4959.4.0.dta	4	1923.94	GPGSMAAGR(1)-QKPGAHSSR(2)	5.19608e-06
	27	SC1001XLMS.5107.5107.4.0.dta	4	1923.95	GPGSMAAGR(1)-QKPGAHSSR(2)	7.52404e-06
	28	SC1004XLMS.4830.4830.4.0.dta	4	1923.95	GPGSMAAGR(1)-QKPGAHSSR(2)	8.25899e-06
	29	SC1004XLMS.4638.4638.4.0.dta	4	1923.95	GPGSMAAGR(1)-QKPGAHSSR(2)	1.34153e-05
	30	SC1003XLMS.6156.6156.4.0.dta	4	1907.95	GPGSMAAGR(1)-QKPGAHSSR(2)	2.36719e-05
	31	SC1003XLMS.6011.6011.4.0.dta	4	1907.95	GPGSMAAGR(1)-QKPGAHSSR(2)	2.52036e-05
	32	SC1001XLMS.6297.6297.4.0.dta	4	1923.95	GPGSMAAGR(1)-QKPGAHSSR(2)	2.96862e-05
	33	SC1001XLMS.6027.6027.4.0.dta	4	1965.96	GPGSMAAGR(1)-QKPGAHSSR(2)	3.47533e-05
	34	SC1003XLMS.4515.4515.4.0.dta	4	1923.95	GPGSMAAGR(1)-QKPGAHSSR(2)	9.27611e-05
	35	SC1003XLMS.4957.4957.4.0.dta	4	1923.95	GPGSMAAGR(1)-QKPGAHSSR(2)	0.000103178
	36	SC1003XLMS.4931.4931.4.2.dta	4	1923.95	GPGSMAAGR(1)-QKPGAHSSR(2)	0.00027893
	37	SC1003XLMS.5990.5990.4.0.dta	4	1923.95	GPGSMAAGR(1)-QKPGAHSSR(2)	0.000805002
	38	SC1003XLMS.5738.5738.4.0.dta	4	1965.96	GPGSMAAGR(1)-QKPGAHSSR(2)	0.000845142
	39	SC1003XLMS.4406.4406.4.0.dta	4	1923.94	GPGSMAAGR(1)-QKPGAHSSR(2)	0.00137303
	40	SC1004XLMS.4459.4459.4.0.dta	4	1923.95	GPGSMAAGR(1)-QKPGAHSSR(2)	0.00141556
	41	SC1003XLMS.5615.5615.4.0.dta	4	1965.96	GPGSMAAGR(1)-QKPGAHSSR(2)	0.0016561
	42	SC1001XLMS.6544.6544.4.1.dta	4	1907.96	GPGSMAAGR(1)-QKPGAHSSR(2)	0.00297032
	43	SC1003XLMS.7472.7472.4.2.dta	4	1949.96	GPGSMAAGR(1)-QKPGAHSSR(2)	0.00738436
	44	SC1004XLMS.5889.5889.4.0.dta	4	1907.95	GPGSMAAGR(1)-QKPGAHSSR(2)	0.0116964
	45	SC1001XLMS.6526.6526.4.1.dta	4	1907.96	GPGSMAAGR(1)-QKPGAHSSR(2)	0.0156045
	46	SC1003XLMS.6259.6259.4.0.dta	4	1907.95	GPGSMAAGR(1)-QKPGAHSSR(2)	0.0189047
	47	SC1004XLMS.5939.5939.4.0.dta	4	1923.95	GPGSMAAGR(1)-QKPGAHSSR(2)	0.0199017
	48	SC1001XLMS.4869.4869.4.0.dta	4	1965.96	GPGSMAAGR(1)-QKPGAHSSR(2)	0.0263424
	49	SC1003XLMS.5361.5361.4.5.dta	4	1923.94	GPGSMAAGR(1)-QKPGAHSSR(2)	0.0306465
	50	SC1001XLMS.6206.6206.4.3.dta	4	1923.95	GPGSMAAGR(1)-QKPGAHSSR(2)	0.0374125
	51	SC1003XLMS.6108.6108.4.0.dta	4	1923.95	GPGSMAAGR(1)-QKPGAHSSR(2)	0.0417892
	52	SC1003XLMS.5638.5638.4.0.dta	4	1949.96	GPGSMAAGR(1)-QKPGAHSSR(2)	0.0509503
	53	SC1003XLMS.5869.5869.4.0.dta	4	1923.94	GPGSMAAGR(1)-QKPGAHSSR(2)	0.0770678
	54	SC1003XLMS.6224.6224.4.0.dta	4	1907.96	GPGSMAAGR(1)-QKPGAHSSR(2)	0.0832116
	55	SC1002XLMS.6133.6133.4.0.dta	4	1907.95	GPGSMAAGR(1)-QKPGAHSSR(2)	0.0855345
	56	SC1004XLMS.5094.5094.4.1.dta	4	1923.95	GPGSMAAGR(1)-QKPGAHSSR(2)	0.108393
	57	SC1003XLMS.5916.5916.4.0.dta	4	1907.95	GPGSMAAGR(1)-QKPGAHSSR(2)	0.144894
	58	SC1002XLMS.5771.5771.4.2.dta	4	1923.94	GPGSMAAGR(1)-QKPGAHSSR(2)	0.207869
	59	SC1003XLMS.6556.6556.4.0.dta	4	1907.95	GPGSMAAGR(1)-QKPGAHSSR(2)	0.332187
	60	SC1003XLMS.5415.5415.4.0.dta	4	1949.96	GPGSMAAGR(1)-QKPGAHSSR(2)	0.364005
	61	SC1001XLMS.6024.6024.4.0.dta	4	1949.96	GPGSMAAGR(1)-QKPGAHSSR(2)	0.376502
	62	SC1002XLMS.6004.6004.4.0.dta	4	1923.94	GPGSMAAGR(1)-QKPGAHSSR(2)	0.450045
	63	SC1003XLMS.4475.4475.4.2.dta	4	1907.96	GPGSMAAGR(1)-QKPGAHSSR(2)	0.554186
	64	SC1001XLMS.6594.6594.4.1.dta	4	1907.95	GPGSMAAGR(1)-QKPGAHSSR(2)	0.583636
	65	SC1002XLMS.4885.4885.4.1.dta	4	1923.95	GPGSMAAGR(1)-QKPGAHSSR(2)	0.597247
	66	SC1004XLMS.4421.4421.4.0.dta	4	1923.94	GPGSMAAGR(1)-QKPGAHSSR(2)	0.608985
	67	SC1001XLMS.5918.5918.4.2.dta	4	1923.94	GPGSMAAGR(1)-QKPGAHSSR(2)	0.639785
77	STN1(91)-STN1(115)	1	5
	1	SC1002XLMS.9931.9931.4.0.dta	4	2755.49	KLNTESVSAAPSAAR(1)-KLQETIEQK(1)	7.83524e-18
	2	SC1001XLMS.10622.10622.4.0.dta	4	2755.49	KLNTESVSAAPSAAR(1)-KLQETIEQK(1)	9.87475e-08
	3	SC1004XLMS.9976.9976.4.0.dta	4	2755.49	KLNTESVSAAPSAAR(1)-KLQETIEQK(1)	1.25259e-06
	4	SC1004XLMS.9994.9994.4.0.dta	4	2755.49	KLNTESVSAAPSAAR(1)-KLQETIEQK(1)	1.872e-06
	5	SC1003XLMS.10082.10082.4.0.dta	4	2755.49	KLNTESVSAAPSAAR(1)-KLQETIEQK(1)	0.000100881
78	STN1(256)-STN1(268)	1	25
	1	SC1002XLMS.17297.17297.4.0.dta	4	2669.49	KDTTSK(1)-AIHSIFKNAIQLLQEK(7)	2.61974e-15
	2	SC1002XLMS.17426.17426.4.0.dta	4	2669.5	KDTTSK(1)-AIHSIFKNAIQLLQEK(7)	1.7621e-13
	3	SC1002XLMS.17310.17310.5.0.dta	5	2669.5	KDTTSK(1)-AIHSIFKNAIQLLQEK(7)	9.04237e-12
	4	SC1002XLMS.16024.16024.4.0.dta	4	2670.48	KDTTSK(1)-AIHSIFKNAIQLLQEK(7)	9.87727e-11
	5	SC1002XLMS.16022.16022.4.1.dta	4	2670.48	KDTTSK(1)-AIHSIFKNAIQLLQEK(7)	1.81336e-08
	6	SC1002XLMS.18641.18641.4.0.dta	4	2711.51	KDTTSK(1)-AIHSIFKNAIQLLQEK(7)	2.40917e-08
	7	SC1001XLMS.18048.18048.4.0.dta	4	2669.49	KDTTSK(1)-AIHSIFKNAIQLLQEK(7)	7.44688e-07
	8	SC1004XLMS.17298.17298.4.0.dta	4	2669.5	KDTTSK(1)-AIHSIFKNAIQLLQEK(7)	1.67717e-06
	9	SC1004XLMS.17391.17391.4.0.dta	4	2669.5	KDTTSK(1)-AIHSIFKNAIQLLQEK(7)	2.40226e-06
	10	SC1001XLMS.17922.17922.4.0.dta	4	2669.49	KDTTSK(1)-AIHSIFKNAIQLLQEK(7)	6.60683e-06
	11	SC1001XLMS.17951.17951.5.0.dta	5	2669.49	KDTTSK(1)-AIHSIFKNAIQLLQEK(7)	1.85448e-05
	12	SC1002XLMS.16017.16017.5.0.dta	5	2670.48	KDTTSK(1)-AIHSIFKNAIQLLQEK(7)	4.65624e-05
	13	SC1003XLMS.17748.17748.4.0.dta	4	2669.5	KDTTSK(1)-AIHSIFKNAIQLLQEK(7)	9.53854e-05
	14	SC1003XLMS.17681.17681.5.0.dta	5	2669.5	KDTTSK(1)-AIHSIFKNAIQLLQEK(7)	0.000380646
	15	SC1001XLMS.16742.16742.4.2.dta	4	2670.49	KDTTSK(1)-AIHSIFKNAIQLLQEK(7)	0.000528764
	16	SC1004XLMS.17351.17351.5.0.dta	5	2669.5	KDTTSK(1)-AIHSIFKNAIQLLQEK(7)	0.000601796
	17	SC1002XLMS.18962.18962.4.1.dta	4	2670.49	KDTTSK(1)-AIHSIFKNAIQLLQEK(7)	0.00120106
	18	SC1001XLMS.16745.16745.5.1.dta	5	2670.48	KDTTSK(1)-AIHSIFKNAIQLLQEK(7)	0.0040927
	19	SC1003XLMS.19330.19330.4.0.dta	4	2711.51	KDTTSK(1)-AIHSIFKNAIQLLQEK(7)	0.0716165
	20	SC1002XLMS.17993.17993.4.2.dta	4	2670.48	KDTTSK(1)-AIHSIFKNAIQLLQEK(7)	0.0739068
	21	SC1003XLMS.17622.17622.4.0.dta	4	2669.5	KDTTSK(1)-AIHSIFKNAIQLLQEK(7)	0.164613
	22	SC1003XLMS.16406.16406.5.1.dta	5	2670.49	KDTTSK(1)-AIHSIFKNAIQLLQEK(7)	0.20952
	23	SC1002XLMS.17534.17534.4.1.dta	4	2669.5	KDTTSK(1)-AIHSIFKNAIQLLQEK(7)	0.268271
	24	SC1003XLMS.17861.17861.4.1.dta	4	2669.5	KDTTSK(1)-AIHSIFKNAIQLLQEK(7)	0.423836
	25	SC1003XLMS.16386.16386.4.2.dta	4	2670.49	KDTTSK(1)-AIHSIFKNAIQLLQEK(7)	0.547721
79	POLA1(1055)-POLA1(1058)	1	17
	1	SC1002XLMS.17662.17662.4.0.dta	4	2906.66	SLLLLKK(6)-KYAALVVEPTSDGNYVTK(1)	4.11227e-15
	2	SC1004XLMS.17638.17638.4.0.dta	4	2906.67	SLLLLKK(6)-KYAALVVEPTSDGNYVTK(1)	6.39094e-08
	3	SC1004XLMS.17761.17761.4.0.dta	4	2906.66	SLLLLKK(6)-KYAALVVEPTSDGNYVTK(1)	9.72481e-08
	4	SC1001XLMS.18307.18307.4.0.dta	4	2906.67	SLLLLKK(6)-KYAALVVEPTSDGNYVTK(1)	1.36099e-06
	5	SC1004XLMS.17886.17886.4.0.dta	4	2906.66	SLLLLKK(6)-KYAALVVEPTSDGNYVTK(1)	3.21654e-06
	6	SC1003XLMS.17999.17999.4.0.dta	4	2906.67	SLLLLKK(6)-KYAALVVEPTSDGNYVTK(1)	6.8504e-05
	7	SC1001XLMS.18817.18817.4.1.dta	4	2906.65	SLLLLKK(6)-KYAALVVEPTSDGNYVTK(1)	0.000146642
	8	SC1001XLMS.18289.18289.3.3.dta	3	2906.65	SLLLLKK(6)-KYAALVVEPTSDGNYVTK(1)	0.00158754
	9	SC1001XLMS.18283.18283.4.1.dta	4	2906.67	SLLLLKK(6)-KYAALVVEPTSDGNYVTK(1)	0.00255723
	10	SC1003XLMS.18126.18126.4.0.dta	4	2906.66	SLLLLKK(6)-KYAALVVEPTSDGNYVTK(1)	0.00498894
	11	SC1003XLMS.18455.18455.4.0.dta	4	2906.66	SLLLLKK(6)-KYAALVVEPTSDGNYVTK(1)	0.0134922
	12	SC1004XLMS.17622.17622.4.1.dta	4	2906.67	SLLLLKK(6)-KYAALVVEPTSDGNYVTK(1)	0.0140999
	13	SC1003XLMS.18118.18118.3.1.dta	3	2906.66	SLLLLKK(6)-KYAALVVEPTSDGNYVTK(1)	0.0265233
	14	SC1001XLMS.18391.18391.4.0.dta	4	2906.66	SLLLLKK(6)-KYAALVVEPTSDGNYVTK(1)	0.0393649
	15	SC1004XLMS.18148.18148.4.2.dta	4	2906.66	SLLLLKK(6)-KYAALVVEPTSDGNYVTK(1)	0.136281
	16	SC1004XLMS.17745.17745.3.0.dta	3	2906.66	SLLLLKK(6)-KYAALVVEPTSDGNYVTK(1)	0.250194
	17	SC1001XLMS.18708.18708.4.2.dta	4	2906.66	SLLLLKK(6)-KYAALVVEPTSDGNYVTK(1)	0.350919
80	PRI1(407)-PRI1(413)	1	7
	1	SC1002XLMS.11894.11894.4.0.dta	4	1805.01	KGELLK(1)-KSDLQKDF(1)	6.62252e-15
	2	SC1004XLMS.11973.11973.4.0.dta	4	1805.01	KGELLK(1)-KSDLQKDF(1)	1.3947e-08
	3	SC1001XLMS.12547.12547.4.0.dta	4	1805.01	KGELLK(1)-KSDLQKDF(1)	4.83072e-07
	4	SC1003XLMS.12238.12238.4.0.dta	4	1805.01	KGELLK(1)-KSDLQKDF(1)	9.03301e-05
	5	SC1001XLMS.13536.13536.4.3.dta	4	1805.01	KGELLK(1)-KSDLQKDF(1)	0.0343802
	6	SC1001XLMS.12884.12884.4.0.dta	4	1805.01	KGELLK(1)-KSDLQKDF(1)	0.107014
	7	SC1003XLMS.13125.13125.4.1.dta	4	1805.01	KGELLK(1)-KSDLQKDF(1)	0.260306
81	PRI1(176)-PRI2(231)	1	15
	1	SC1002XLMS.11728.11728.4.0.dta	4	1941.19	KLSSAVR(1)-LSKALALTAR(3)	5.07533e-14
	2	SC1002XLMS.14576.14576.4.0.dta	4	1983.2	KLSSAVR(1)-LSKALALTAR(3)	1.6359e-07
	3	SC1004XLMS.11795.11795.4.0.dta	4	1941.19	KLSSAVR(1)-LSKALALTAR(3)	3.24883e-07
	4	SC1001XLMS.12375.12375.4.0.dta	4	1941.19	KLSSAVR(1)-LSKALALTAR(3)	5.97691e-06
	5	SC1001XLMS.12507.12507.4.0.dta	4	1941.19	KLSSAVR(1)-LSKALALTAR(3)	2.06681e-05
	6	SC1004XLMS.14666.14666.4.3.dta	4	1983.2	KLSSAVR(1)-LSKALALTAR(3)	5.09543e-05
	7	SC1003XLMS.12085.12085.4.0.dta	4	1941.19	KLSSAVR(1)-LSKALALTAR(3)	6.81351e-05
	8	SC1002XLMS.11720.11720.3.0.dta	3	1941.19	KLSSAVR(1)-LSKALALTAR(3)	0.000104726
	9	SC1004XLMS.14646.14646.4.2.dta	4	1983.2	KLSSAVR(1)-LSKALALTAR(3)	0.000117205
	10	SC1003XLMS.14929.14929.4.0.dta	4	1983.2	KLSSAVR(1)-LSKALALTAR(3)	0.00105967
	11	SC1004XLMS.11921.11921.4.0.dta	4	1941.19	KLSSAVR(1)-LSKALALTAR(3)	0.00894647
	12	SC1001XLMS.12365.12365.3.1.dta	3	1941.19	KLSSAVR(1)-LSKALALTAR(3)	0.0259384
	13	SC1002XLMS.11712.11712.3.0.dta	3	1941.19	KLSSAVR(1)-LSKALALTAR(3)	0.354552
	14	SC1002XLMS.11903.11903.4.0.dta	4	1941.19	KLSSAVR(1)-LSKALALTAR(3)	0.447353
	15	SC1003XLMS.12149.12149.3.2.dta	3	1941.19	KLSSAVR(1)-LSKALALTAR(3)	0.776688
82	PRI1(37)-PRI1(407)	1	14
	1	SC1002XLMS.18539.18539.5.0.dta	5	2719.48	WLNYGGVIKNYFQHR(9)-KGELLK(1)	2.5239e-13
	2	SC1002XLMS.18526.18526.4.0.dta	4	2719.48	WLNYGGVIKNYFQHR(9)-KGELLK(1)	1.57509e-05
	3	SC1004XLMS.18546.18546.5.0.dta	5	2719.48	WLNYGGVIKNYFQHR(9)-KGELLK(1)	5.11575e-05
	4	SC1001XLMS.19370.19370.5.0.dta	5	2719.48	WLNYGGVIKNYFQHR(9)-KGELLK(1)	9.91002e-05
	5	SC1001XLMS.19249.19249.5.0.dta	5	2719.48	WLNYGGVIKNYFQHR(9)-KGELLK(1)	0.000109466
	6	SC1001XLMS.19266.19266.4.0.dta	4	2719.48	WLNYGGVIKNYFQHR(9)-KGELLK(1)	0.000115669
	7	SC1004XLMS.18528.18528.4.0.dta	4	2719.48	WLNYGGVIKNYFQHR(9)-KGELLK(1)	0.000159429
	8	SC1001XLMS.19403.19403.4.4.dta	4	2719.48	WLNYGGVIKNYFQHR(9)-KGELLK(1)	0.000967758
	9	SC1002XLMS.18628.18628.4.1.dta	4	2719.48	WLNYGGVIKNYFQHR(9)-KGELLK(1)	0.00163025
	10	SC1003XLMS.18888.18888.4.0.dta	4	2719.48	WLNYGGVIKNYFQHR(9)-KGELLK(1)	0.00243488
	11	SC1004XLMS.19067.19067.5.0.dta	5	2761.49	WLNYGGVIKNYFQHR(9)-KGELLK(1)	0.00257268
	12	SC1003XLMS.18882.18882.5.0.dta	5	2719.48	WLNYGGVIKNYFQHR(9)-KGELLK(1)	0.00273873
	13	SC1001XLMS.19773.19773.5.0.dta	5	2761.49	WLNYGGVIKNYFQHR(9)-KGELLK(1)	0.492321
	14	SC1003XLMS.19073.19073.5.0.dta	5	2719.48	WLNYGGVIKNYFQHR(9)-KGELLK(1)	0.794827
83	CTC1(1)-POLA1(1)	1	2
	1	SC1002XLMS.13288.13288.4.0.dta	4	3321.46	GPGSMAAGR(1)-GPGSMAPVHGDDSLSDSGSFVSSR(1)	6.9442e-13
	2	SC1002XLMS.13282.13282.4.0.dta	4	3321.46	GPGSMAAGR(1)-GPGSMAPVHGDDSLSDSGSFVSSR(1)	0.551943
84	POLA1(934)-POLA1(1030)	1	7
	1	SC1002XLMS.18151.18151.4.0.dta	4	3284.77	QLMKQQDLNPDLILQYDIR(4)-VKSEVNK(2)	1.34533e-11
	2	SC1004XLMS.18167.18167.4.0.dta	4	3284.77	QLMKQQDLNPDLILQYDIR(4)-VKSEVNK(2)	4.45268e-06
	3	SC1001XLMS.18867.18867.4.0.dta	4	3284.77	QLMKQQDLNPDLILQYDIR(4)-VKSEVNK(2)	2.42832e-05
	4	SC1003XLMS.17671.17671.4.3.dta	4	3300.77	QLMKQQDLNPDLILQYDIR(4)-VKSEVNK(2)	0.0884604
	5	SC1003XLMS.17804.17804.4.1.dta	4	3300.77	QLMKQQDLNPDLILQYDIR(4)-VKSEVNK(2)	0.181347
	6	SC1004XLMS.17502.17502.4.1.dta	4	3300.77	QLMKQQDLNPDLILQYDIR(4)-VKSEVNK(2)	0.282007
	7	SC1004XLMS.17379.17379.4.2.dta	4	3300.76	QLMKQQDLNPDLILQYDIR(4)-VKSEVNK(2)	0.469567
85	STN1(91)-STN1(125)	1	5
	1	SC1002XLMS.12863.12863.4.0.dta	4	2784.51	KLNTESVSAAPSAAR(1)-TKIEIGDTIR(2)	1.41021e-11
	2	SC1002XLMS.12924.12924.4.0.dta	4	2784.51	KLNTESVSAAPSAAR(1)-TKIEIGDTIR(2)	2.51506e-07
	3	SC1001XLMS.13679.13679.4.0.dta	4	2784.51	KLNTESVSAAPSAAR(1)-TKIEIGDTIR(2)	3.55839e-06
	4	SC1003XLMS.13217.13217.4.0.dta	4	2784.52	KLNTESVSAAPSAAR(1)-TKIEIGDTIR(2)	0.00191858
	5	SC1004XLMS.12894.12894.4.0.dta	4	2784.52	KLNTESVSAAPSAAR(1)-TKIEIGDTIR(2)	0.0313211
86	CTC1(1168)-STN1(213)	1	4
	1	SC1002XLMS.13157.13157.4.1.dta	4	2651.47	KPSKIVPLEPPR(1)-AKEFLMENR(2)	2.89081e-11
	2	SC1003XLMS.14653.14653.4.1.dta	4	2635.47	KPSKIVPLEPPR(1)-AKEFLMENR(2)	0.000890986
	3	SC1003XLMS.14614.14614.5.0.dta	5	2635.47	KPSKIVPLEPPR(1)-AKEFLMENR(2)	0.00198506
	4	SC1003XLMS.14507.14507.4.0.dta	4	2635.47	KPSKIVPLEPPR(1)-AKEFLMENR(2)	0.011649
87	POLA1(1423)-PRI2(466)	1	4
	1	SC1002XLMS.11890.11890.4.0.dta	4	2424.33	KQFFTPK(1)-KEPIQPETPQPK(1)	3.65624e-11
	2	SC1004XLMS.11993.11993.4.0.dta	4	2424.33	KQFFTPK(1)-KEPIQPETPQPK(1)	0.000537083
	3	SC1003XLMS.12258.12258.4.0.dta	4	2424.33	KQFFTPK(1)-KEPIQPETPQPK(1)	0.00157482
	4	SC1001XLMS.12526.12526.4.2.dta	4	2424.32	KQFFTPK(1)-KEPIQPETPQPK(1)	0.0790096
88	POLA2(134)-STN1(115)	1	5
	1	SC1002XLMS.11942.11942.4.0.dta	4	2567.44	AISTPETPLTKR(11)-KLQETIEQK(1)	6.03959e-11
	2	SC1003XLMS.12331.12331.4.0.dta	4	2567.44	AISTPETPLTKR(11)-KLQETIEQK(1)	0.00871255
	3	SC1001XLMS.12617.12617.4.0.dta	4	2567.43	AISTPETPLTKR(11)-KLQETIEQK(1)	0.00887669
	4	SC1004XLMS.12072.12072.4.0.dta	4	2567.44	AISTPETPLTKR(11)-KLQETIEQK(1)	0.0107036
	5	SC1003XLMS.12390.12390.4.3.dta	4	2567.44	AISTPETPLTKR(11)-KLQETIEQK(1)	0.269203
89	POLA1(819)-POLA1(974)	1	7
	1	SC1002XLMS.16883.16883.4.0.dta	4	3780.93	KPQQKLGDEDEEIDGDTNK(5)-FYAKPLAALVTYK(4)	7.41968e-11
	2	SC1002XLMS.16890.16890.4.0.dta	4	3780.93	KPQQKLGDEDEEIDGDTNK(5)-FYAKPLAALVTYK(4)	5.24615e-07
	3	SC1003XLMS.17260.17260.4.0.dta	4	3780.93	KPQQKLGDEDEEIDGDTNK(5)-FYAKPLAALVTYK(4)	0.00128255
	4	SC1004XLMS.16876.16876.4.0.dta	4	3780.94	KPQQKLGDEDEEIDGDTNK(5)-FYAKPLAALVTYK(4)	0.00423486
	5	SC1004XLMS.16881.16881.5.0.dta	5	3780.94	KPQQKLGDEDEEIDGDTNK(5)-FYAKPLAALVTYK(4)	0.00668793
	6	SC1001XLMS.17524.17524.5.0.dta	5	3780.93	KPQQKLGDEDEEIDGDTNK(5)-FYAKPLAALVTYK(4)	0.0108248
	7	SC1003XLMS.17259.17259.5.1.dta	5	3780.94	KPQQKLGDEDEEIDGDTNK(5)-FYAKPLAALVTYK(4)	0.335215
90	POLA1(1118)-PRI2(338)	1	4
	1	SC1002XLMS.10907.10907.4.0.dta	4	2549.29	DTIVENIQKR(9)-GKMDPDKFDK(2)	1.58812e-10
	2	SC1002XLMS.12748.12748.4.0.dta	4	2533.3	DTIVENIQKR(9)-GKMDPDKFDK(2)	1.82975e-08
	3	SC1004XLMS.10996.10996.4.0.dta	4	2549.3	DTIVENIQKR(9)-GKMDPDKFDK(2)	1.18378e-06
	4	SC1002XLMS.12710.12710.4.2.dta	4	2533.3	DTIVENIQKR(9)-GKMDPDKFDK(2)	0.000737726
91	POLA1(833)-POLA1(1058)	1	4
	1	SC1002XLMS.15969.15969.4.0.dta	4	3932.9	LGDEDEEIDGDTNKYK(14)-KYAALVVEPTSDGNYVTK(1)	1.8039e-10
	2	SC1003XLMS.16340.16340.4.2.dta	4	3932.9	LGDEDEEIDGDTNKYK(14)-KYAALVVEPTSDGNYVTK(1)	0.01362
	3	SC1001XLMS.16662.16662.4.0.dta	4	3932.89	LGDEDEEIDGDTNKYK(14)-KYAALVVEPTSDGNYVTK(1)	0.046322
	4	SC1004XLMS.16002.16002.4.0.dta	4	3932.9	LGDEDEEIDGDTNKYK(14)-KYAALVVEPTSDGNYVTK(1)	0.246561
92	POLA1(1141)-POLA1(1153)	1	2
	1	SC1002XLMS.21321.21321.4.0.dta	4	4055.14	LIEIGENVLNGSVPVSQFEINKALTK(22)-DPQDYPDKK(8)	1.96669e-10
	2	SC1001XLMS.22449.22449.4.3.dta	4	4057.13	LIEIGENVLNGSVPVSQFEINKALTK(22)-DPQDYPDKK(8)	0.143249
93	CTC1(1171)-STN1(213)	1	10
	1	SC1002XLMS.14265.14265.5.0.dta	5	2635.47	KPSKIVPLEPPR(4)-AKEFLMENR(2)	8.92406e-10
	2	SC1002XLMS.14200.14200.4.1.dta	4	2635.47	KPSKIVPLEPPR(4)-AKEFLMENR(2)	2.09051e-06
	3	SC1001XLMS.13925.13925.4.0.dta	4	2651.47	KPSKIVPLEPPR(4)-AKEFLMENR(2)	9.99816e-06
	4	SC1003XLMS.13456.13456.4.0.dta	4	2651.47	KPSKIVPLEPPR(4)-AKEFLMENR(2)	5.10716e-05
	5	SC1001XLMS.15078.15078.5.0.dta	5	2635.47	KPSKIVPLEPPR(4)-AKEFLMENR(2)	0.000177197
	6	SC1001XLMS.14053.14053.4.0.dta	4	2651.46	KPSKIVPLEPPR(4)-AKEFLMENR(2)	0.000493275
	7	SC1001XLMS.15057.15057.4.1.dta	4	2635.47	KPSKIVPLEPPR(4)-AKEFLMENR(2)	0.00103044
	8	SC1003XLMS.14525.14525.4.0.dta	4	2635.47	KPSKIVPLEPPR(4)-AKEFLMENR(2)	0.00335949
	9	SC1001XLMS.15151.15151.4.2.dta	4	2635.47	KPSKIVPLEPPR(4)-AKEFLMENR(2)	0.0285712
	10	SC1003XLMS.14491.14491.4.1.dta	4	2635.48	KPSKIVPLEPPR(4)-AKEFLMENR(2)	0.466062
94	CTC1(687)-POLA1(1)	1	5
	1	SC1002XLMS.15239.15239.4.0.dta	4	4150.96	ELSMPGFIQKQQAR(10)-GPGSMAPVHGDDSLSDSGSFVSSR(1)	1.36351e-09
	2	SC1001XLMS.15961.15961.4.0.dta	4	4150.95	ELSMPGFIQKQQAR(10)-GPGSMAPVHGDDSLSDSGSFVSSR(1)	0.000295266
	3	SC1003XLMS.18999.18999.4.0.dta	4	4118.96	ELSMPGFIQKQQAR(10)-GPGSMAPVHGDDSLSDSGSFVSSR(1)	0.00356369
	4	SC1003XLMS.15646.15646.4.0.dta	4	4150.96	ELSMPGFIQKQQAR(10)-GPGSMAPVHGDDSLSDSGSFVSSR(1)	0.00730438
	5	SC1001XLMS.19372.19372.4.1.dta	4	4118.98	ELSMPGFIQKQQAR(10)-GPGSMAPVHGDDSLSDSGSFVSSR(1)	0.209231
95	PRI1(147)-PRI1(418)	1	1
	1	SC1002XLMS.16854.16854.4.0.dta	4	2172.13	ALKEDFGFK(3)-KSDLQKDF(6)	1.93453e-09
96	POLA1(1058)-POLA1(1257)	1	17
	1	SC1002XLMS.15835.15835.5.0.dta	5	4937.43	KYAALVVEPTSDGNYVTK(1)-VHHYHKDEENDALLGGPAQLTDEEK(6)	1.94403e-09
	2	SC1001XLMS.16507.16507.5.0.dta	5	4937.43	KYAALVVEPTSDGNYVTK(1)-VHHYHKDEENDALLGGPAQLTDEEK(6)	3.66522e-05
	3	SC1001XLMS.16451.16451.5.0.dta	5	4937.43	KYAALVVEPTSDGNYVTK(1)-VHHYHKDEENDALLGGPAQLTDEEK(6)	0.00046196
	4	SC1004XLMS.16080.16080.5.0.dta	5	4937.44	KYAALVVEPTSDGNYVTK(1)-VHHYHKDEENDALLGGPAQLTDEEK(6)	0.00605174
	5	SC1003XLMS.16400.16400.5.0.dta	5	4937.43	KYAALVVEPTSDGNYVTK(1)-VHHYHKDEENDALLGGPAQLTDEEK(6)	0.00642693
	6	SC1003XLMS.16264.16264.5.0.dta	5	4937.43	KYAALVVEPTSDGNYVTK(1)-VHHYHKDEENDALLGGPAQLTDEEK(6)	0.00682734
	7	SC1004XLMS.15950.15950.5.0.dta	5	4937.44	KYAALVVEPTSDGNYVTK(1)-VHHYHKDEENDALLGGPAQLTDEEK(6)	0.00946457
	8	SC1003XLMS.16000.16000.5.0.dta	5	4938.42	KYAALVVEPTSDGNYVTK(1)-VHHYHKDEENDALLGGPAQLTDEEK(6)	0.0123873
	9	SC1003XLMS.16134.16134.5.0.dta	5	4937.44	KYAALVVEPTSDGNYVTK(1)-VHHYHKDEENDALLGGPAQLTDEEK(6)	0.0124373
	10	SC1004XLMS.16203.16203.5.0.dta	5	4937.44	KYAALVVEPTSDGNYVTK(1)-VHHYHKDEENDALLGGPAQLTDEEK(6)	0.0543812
	11	SC1001XLMS.16646.16646.5.0.dta	5	4938.42	KYAALVVEPTSDGNYVTK(1)-VHHYHKDEENDALLGGPAQLTDEEK(6)	0.055088
	12	SC1001XLMS.16396.16396.6.0.dta	6	4937.42	KYAALVVEPTSDGNYVTK(1)-VHHYHKDEENDALLGGPAQLTDEEK(6)	0.0657245
	13	SC1001XLMS.16317.16317.5.0.dta	5	4937.42	KYAALVVEPTSDGNYVTK(1)-VHHYHKDEENDALLGGPAQLTDEEK(6)	0.144395
	14	SC1001XLMS.16298.16298.5.0.dta	5	4938.44	KYAALVVEPTSDGNYVTK(1)-VHHYHKDEENDALLGGPAQLTDEEK(6)	0.170392
	15	SC1001XLMS.16290.16290.5.0.dta	5	4938.45	KYAALVVEPTSDGNYVTK(1)-VHHYHKDEENDALLGGPAQLTDEEK(6)	0.170662
	16	SC1004XLMS.16209.16209.5.0.dta	5	4938.43	KYAALVVEPTSDGNYVTK(1)-VHHYHKDEENDALLGGPAQLTDEEK(6)	0.289429
	17	SC1001XLMS.16681.16681.5.0.dta	5	4938.43	KYAALVVEPTSDGNYVTK(1)-VHHYHKDEENDALLGGPAQLTDEEK(6)	0.353219
97	POLA1(819)-POLA1(1055)	1	5
	1	SC1002XLMS.13680.13680.4.0.dta	4	3110.66	KPQQKLGDEDEEIDGDTNK(5)-SLLLLKK(6)	4.72972e-09
	2	SC1001XLMS.14466.14466.4.0.dta	4	3110.66	KPQQKLGDEDEEIDGDTNK(5)-SLLLLKK(6)	0.000180666
	3	SC1004XLMS.13721.13721.4.0.dta	4	3110.65	KPQQKLGDEDEEIDGDTNK(5)-SLLLLKK(6)	0.000258605
	4	SC1003XLMS.13974.13974.4.1.dta	4	3110.65	KPQQKLGDEDEEIDGDTNK(5)-SLLLLKK(6)	0.00646356
	5	SC1004XLMS.13737.13737.5.0.dta	5	3110.65	KPQQKLGDEDEEIDGDTNK(5)-SLLLLKK(6)	0.0403817
98	STN1(283)-STN1(298)	1	9
	1	SC1002XLMS.17935.17935.4.0.dta	4	3199.58	GLVFQKDDGFDNLYYVTR(6)-EDKDLHR(3)	4.88596e-09
	2	SC1002XLMS.17963.17963.5.0.dta	5	3199.58	GLVFQKDDGFDNLYYVTR(6)-EDKDLHR(3)	6.05349e-05
	3	SC1002XLMS.17921.17921.4.1.dta	4	3199.58	GLVFQKDDGFDNLYYVTR(6)-EDKDLHR(3)	0.000183693
	4	SC1003XLMS.18282.18282.4.0.dta	4	3199.58	GLVFQKDDGFDNLYYVTR(6)-EDKDLHR(3)	0.00913432
	5	SC1001XLMS.18671.18671.5.0.dta	5	3199.58	GLVFQKDDGFDNLYYVTR(6)-EDKDLHR(3)	0.0297037
	6	SC1003XLMS.18305.18305.5.0.dta	5	3199.58	GLVFQKDDGFDNLYYVTR(6)-EDKDLHR(3)	0.0732578
	7	SC1001XLMS.18655.18655.5.0.dta	5	3199.58	GLVFQKDDGFDNLYYVTR(6)-EDKDLHR(3)	0.116536
	8	SC1002XLMS.17952.17952.5.0.dta	5	3199.58	GLVFQKDDGFDNLYYVTR(6)-EDKDLHR(3)	0.233747
	9	SC1001XLMS.18609.18609.4.1.dta	4	3199.58	GLVFQKDDGFDNLYYVTR(6)-EDKDLHR(3)	0.239428
99	CTC1(1)-POLA1(218)	1	5
	1	SC1002XLMS.11093.11093.4.0.dta	4	2331.29	GPGSMAAGR(1)-KEPPLTPVPLKR(1)	8.33585e-09
	2	SC1001XLMS.11818.11818.4.0.dta	4	2331.29	GPGSMAAGR(1)-KEPPLTPVPLKR(1)	2.2746e-05
	3	SC1003XLMS.11347.11347.4.0.dta	4	2331.29	GPGSMAAGR(1)-KEPPLTPVPLKR(1)	0.00288262
	4	SC1001XLMS.11861.11861.4.2.dta	4	2331.29	GPGSMAAGR(1)-KEPPLTPVPLKR(1)	0.0103653
	5	SC1002XLMS.11162.11162.4.0.dta	4	2331.29	GPGSMAAGR(1)-KEPPLTPVPLKR(1)	0.282315
100	PRI1(147)-PRI1(176)	1	3
	1	SC1002XLMS.13621.13621.4.1.dta	4	1952.09	ALKEDFGFK(3)-KLSSAVR(1)	9.56457e-09
	2	SC1004XLMS.13692.13692.4.1.dta	4	1952.09	ALKEDFGFK(3)-KLSSAVR(1)	0.000567666
	3	SC1001XLMS.14435.14435.4.1.dta	4	1952.09	ALKEDFGFK(3)-KLSSAVR(1)	0.00731933
101	POLA1(218)-POLA1(1204)	1	8
	1	SC1002XLMS.18442.18442.6.0.dta	6	5126.79	KEPPLTPVPLKR(1)-AYAPEQLQKQDNLTIDTQYYLAQQIHPVVAR(9)	1.04277e-08
	2	SC1004XLMS.18459.18459.6.0.dta	6	5126.8	KEPPLTPVPLKR(1)-AYAPEQLQKQDNLTIDTQYYLAQQIHPVVAR(9)	4.37577e-05
	3	SC1004XLMS.18460.18460.5.0.dta	5	5126.78	KEPPLTPVPLKR(1)-AYAPEQLQKQDNLTIDTQYYLAQQIHPVVAR(9)	5.68214e-05
	4	SC1002XLMS.18395.18395.6.0.dta	6	5126.79	KEPPLTPVPLKR(1)-AYAPEQLQKQDNLTIDTQYYLAQQIHPVVAR(9)	0.000100326
	5	SC1003XLMS.18828.18828.6.0.dta	6	5126.79	KEPPLTPVPLKR(1)-AYAPEQLQKQDNLTIDTQYYLAQQIHPVVAR(9)	0.000551702
	6	SC1001XLMS.19170.19170.6.0.dta	6	5126.79	KEPPLTPVPLKR(1)-AYAPEQLQKQDNLTIDTQYYLAQQIHPVVAR(9)	0.000723468
	7	SC1003XLMS.18824.18824.5.0.dta	5	5126.79	KEPPLTPVPLKR(1)-AYAPEQLQKQDNLTIDTQYYLAQQIHPVVAR(9)	0.00268427
	8	SC1003XLMS.18817.18817.6.0.dta	6	5126.79	KEPPLTPVPLKR(1)-AYAPEQLQKQDNLTIDTQYYLAQQIHPVVAR(9)	0.00727189
102	PRI1(147)-PRI1(404)	1	9
	1	SC1002XLMS.19590.19590.4.0.dta	4	2825.46	ALKEDFGFK(3)-VFEHFLENLDKSR(11)	1.16402e-08
	2	SC1002XLMS.19579.19579.4.0.dta	4	2825.46	ALKEDFGFK(3)-VFEHFLENLDKSR(11)	1.55581e-07
	3	SC1001XLMS.20234.20234.4.0.dta	4	2825.46	ALKEDFGFK(3)-VFEHFLENLDKSR(11)	4.49558e-07
	4	SC1004XLMS.19555.19555.4.0.dta	4	2825.46	ALKEDFGFK(3)-VFEHFLENLDKSR(11)	5.17482e-06
	5	SC1003XLMS.19901.19901.4.0.dta	4	2825.46	ALKEDFGFK(3)-VFEHFLENLDKSR(11)	1.45065e-05
	6	SC1003XLMS.19909.19909.5.0.dta	5	2825.46	ALKEDFGFK(3)-VFEHFLENLDKSR(11)	0.000229913
	7	SC1001XLMS.20240.20240.5.0.dta	5	2825.46	ALKEDFGFK(3)-VFEHFLENLDKSR(11)	0.000553204
	8	SC1004XLMS.19556.19556.5.0.dta	5	2825.46	ALKEDFGFK(3)-VFEHFLENLDKSR(11)	0.00214791
	9	SC1001XLMS.20268.20268.4.0.dta	4	2825.46	ALKEDFGFK(3)-VFEHFLENLDKSR(11)	0.00348707
103	POLA1(1)-POLA1(153)	1	7
	1	SC1002XLMS.13787.13787.4.1.dta	4	3549.66	GPGSMAPVHGDDSLSDSGSFVSSR(1)-TADKAVDLSK(4)	1.47341e-08
	2	SC1001XLMS.14570.14570.4.1.dta	4	3549.68	GPGSMAPVHGDDSLSDSGSFVSSR(1)-TADKAVDLSK(4)	0.000334677
	3	SC1004XLMS.13876.13876.4.0.dta	4	3549.68	GPGSMAPVHGDDSLSDSGSFVSSR(1)-TADKAVDLSK(4)	0.000531264
	4	SC1001XLMS.14583.14583.4.1.dta	4	3549.68	GPGSMAPVHGDDSLSDSGSFVSSR(1)-TADKAVDLSK(4)	0.00177206
	5	SC1003XLMS.14141.14141.4.0.dta	4	3549.68	GPGSMAPVHGDDSLSDSGSFVSSR(1)-TADKAVDLSK(4)	0.00262502
	6	SC1002XLMS.13781.13781.4.2.dta	4	3549.67	GPGSMAPVHGDDSLSDSGSFVSSR(1)-TADKAVDLSK(4)	0.214626
	7	SC1001XLMS.14562.14562.4.1.dta	4	3549.68	GPGSMAPVHGDDSLSDSGSFVSSR(1)-TADKAVDLSK(4)	0.761035
104	POLA1(555)-POLA2(313)	1	19
	1	SC1004XLMS.16672.16672.6.0.dta	6	3829.04	TMQNAKNHQNEIIAMAALVHHSFALDK(6)-KLVATK(1)	5.50623e-08
	2	SC1004XLMS.12820.12820.6.0.dta	6	3861.03	TMQNAKNHQNEIIAMAALVHHSFALDK(6)-KLVATK(1)	0.000105915
	3	SC1003XLMS.16449.16449.6.0.dta	6	3845.03	TMQNAKNHQNEIIAMAALVHHSFALDK(6)-KLVATK(1)	0.000457018
	4	SC1003XLMS.13541.13541.6.0.dta	6	3845.03	TMQNAKNHQNEIIAMAALVHHSFALDK(6)-KLVATK(1)	0.00116865
	5	SC1004XLMS.16801.16801.6.0.dta	6	3829.04	TMQNAKNHQNEIIAMAALVHHSFALDK(6)-KLVATK(1)	0.00220221
	6	SC1003XLMS.13610.13610.6.4.dta	6	3845.03	TMQNAKNHQNEIIAMAALVHHSFALDK(6)-KLVATK(1)	0.00286817
	7	SC1001XLMS.16879.16879.6.5.dta	6	3845.03	TMQNAKNHQNEIIAMAALVHHSFALDK(6)-KLVATK(1)	0.00372272
	8	SC1003XLMS.13083.13083.6.0.dta	6	3861.01	TMQNAKNHQNEIIAMAALVHHSFALDK(6)-KLVATK(1)	0.0152498
	9	SC1003XLMS.16935.16935.6.0.dta	6	3829.04	TMQNAKNHQNEIIAMAALVHHSFALDK(6)-KLVATK(1)	0.0160154
	10	SC1001XLMS.13577.13577.6.4.dta	6	3861.03	TMQNAKNHQNEIIAMAALVHHSFALDK(6)-KLVATK(1)	0.0208068
	11	SC1003XLMS.13533.13533.6.1.dta	6	3845.03	TMQNAKNHQNEIIAMAALVHHSFALDK(6)-KLVATK(1)	0.0209316
	12	SC1001XLMS.13427.13427.6.5.dta	6	3861.03	TMQNAKNHQNEIIAMAALVHHSFALDK(6)-KLVATK(1)	0.0842758
	13	SC1004XLMS.16251.16251.5.0.dta	5	3845.06	TMQNAKNHQNEIIAMAALVHHSFALDK(6)-KLVATK(1)	0.0886145
	14	SC1003XLMS.13115.13115.5.2.dta	5	3862.03	TMQNAKNHQNEIIAMAALVHHSFALDK(6)-KLVATK(1)	0.102844
	15	SC1003XLMS.13120.13120.5.2.dta	5	3862.03	TMQNAKNHQNEIIAMAALVHHSFALDK(6)-KLVATK(1)	0.103281
	16	SC1002XLMS.12662.12662.6.0.dta	6	3861	TMQNAKNHQNEIIAMAALVHHSFALDK(6)-KLVATK(1)	0.160025
	17	SC1001XLMS.13558.13558.6.4.dta	6	3862.02	TMQNAKNHQNEIIAMAALVHHSFALDK(6)-KLVATK(1)	0.308984
	18	SC1002XLMS.12793.12793.6.0.dta	6	3861.03	TMQNAKNHQNEIIAMAALVHHSFALDK(6)-KLVATK(1)	0.61107
	19	SC1002XLMS.13403.13403.6.1.dta	6	3845.03	TMQNAKNHQNEIIAMAALVHHSFALDK(6)-KLVATK(1)	0.698972
105	POLA2(134)-POLA2(564)	1	6
	1	SC1002XLMS.13687.13687.4.0.dta	4	2685.5	AISTPETPLTKR(11)-LTKGQVGGTFAR(3)	7.10416e-08
	2	SC1004XLMS.13741.13741.4.0.dta	4	2685.5	AISTPETPLTKR(11)-LTKGQVGGTFAR(3)	3.03343e-05
	3	SC1001XLMS.14462.14462.4.0.dta	4	2685.5	AISTPETPLTKR(11)-LTKGQVGGTFAR(3)	0.000148372
	4	SC1003XLMS.13987.13987.4.0.dta	4	2685.5	AISTPETPLTKR(11)-LTKGQVGGTFAR(3)	0.00923515
	5	SC1003XLMS.14111.14111.4.1.dta	4	2685.5	AISTPETPLTKR(11)-LTKGQVGGTFAR(3)	0.0259961
	6	SC1003XLMS.15433.15433.4.0.dta	4	2727.51	AISTPETPLTKR(11)-LTKGQVGGTFAR(3)	0.0291675
106	PRI2(398)-PRI2(419)	1	19
	1	SC1002XLMS.20088.20088.5.0.dta	5	3887.09	HSDPELLKQK(8)-ISPGGISQILDLVKGTHYQVACQK(14)	8.29025e-08
	2	SC1004XLMS.20040.20040.5.0.dta	5	3887.09	HSDPELLKQK(8)-ISPGGISQILDLVKGTHYQVACQK(14)	1.11217e-05
	3	SC1002XLMS.19969.19969.5.0.dta	5	3887.09	HSDPELLKQK(8)-ISPGGISQILDLVKGTHYQVACQK(14)	6.95517e-05
	4	SC1001XLMS.20678.20678.5.0.dta	5	3887.09	HSDPELLKQK(8)-ISPGGISQILDLVKGTHYQVACQK(14)	0.000449979
	5	SC1004XLMS.20163.20163.5.0.dta	5	3887.1	HSDPELLKQK(8)-ISPGGISQILDLVKGTHYQVACQK(14)	0.00216161
	6	SC1004XLMS.19922.19922.5.0.dta	5	3887.09	HSDPELLKQK(8)-ISPGGISQILDLVKGTHYQVACQK(14)	0.00293049
	7	SC1003XLMS.20296.20296.6.0.dta	6	3887.09	HSDPELLKQK(8)-ISPGGISQILDLVKGTHYQVACQK(14)	0.0032386
	8	SC1003XLMS.20278.20278.5.0.dta	5	3887.09	HSDPELLKQK(8)-ISPGGISQILDLVKGTHYQVACQK(14)	0.00639292
	9	SC1003XLMS.20460.20460.5.0.dta	5	3887.1	HSDPELLKQK(8)-ISPGGISQILDLVKGTHYQVACQK(14)	0.012122
	10	SC1003XLMS.20301.20301.4.0.dta	4	3887.1	HSDPELLKQK(8)-ISPGGISQILDLVKGTHYQVACQK(14)	0.0252715
	11	SC1004XLMS.21100.21100.5.0.dta	5	3929.11	HSDPELLKQK(8)-ISPGGISQILDLVKGTHYQVACQK(14)	0.0384592
	12	SC1001XLMS.20804.20804.5.0.dta	5	3887.1	HSDPELLKQK(8)-ISPGGISQILDLVKGTHYQVACQK(14)	0.0553379
	13	SC1002XLMS.20217.20217.5.1.dta	5	3887.09	HSDPELLKQK(8)-ISPGGISQILDLVKGTHYQVACQK(14)	0.0985669
	14	SC1004XLMS.20284.20284.5.2.dta	5	3887.1	HSDPELLKQK(8)-ISPGGISQILDLVKGTHYQVACQK(14)	0.155942
	15	SC1003XLMS.21524.21524.5.0.dta	5	3929.11	HSDPELLKQK(8)-ISPGGISQILDLVKGTHYQVACQK(14)	0.159543
	16	SC1003XLMS.20589.20589.5.1.dta	5	3887.11	HSDPELLKQK(8)-ISPGGISQILDLVKGTHYQVACQK(14)	0.228839
	17	SC1004XLMS.19937.19937.4.1.dta	4	3887.07	HSDPELLKQK(8)-ISPGGISQILDLVKGTHYQVACQK(14)	0.262979
	18	SC1004XLMS.19945.19945.6.3.dta	6	3887.09	HSDPELLKQK(8)-ISPGGISQILDLVKGTHYQVACQK(14)	0.29346
	19	SC1002XLMS.20017.20017.6.2.dta	6	3887.08	HSDPELLKQK(8)-ISPGGISQILDLVKGTHYQVACQK(14)	0.420734
107	CTC1(1171)-STN1(277)	1	3
	1	SC1002XLMS.19548.19548.5.0.dta	5	3226.91	KPSKIVPLEPPR(4)-NAIQLLQEKGLVFQK(9)	9.23112e-08
	2	SC1001XLMS.20226.20226.5.0.dta	5	3226.91	KPSKIVPLEPPR(4)-NAIQLLQEKGLVFQK(9)	0.000484567
	3	SC1002XLMS.19553.19553.4.2.dta	4	3226.91	KPSKIVPLEPPR(4)-NAIQLLQEKGLVFQK(9)	0.191817
108	CTC1(1)-CTC1(1168)	1	1
	1	SC1001XLMS.11833.11833.4.0.dta	4	2317.27	GPGSMAAGR(1)-KPSKIVPLEPPR(1)	1.41608e-07
109	CTC1(687)-POLA1(1423)	1	3
	1	SC1002XLMS.14655.14655.4.0.dta	4	2681.42	ELSMPGFIQKQQAR(10)-KQFFTPK(1)	1.4869e-07
	2	SC1002XLMS.17262.17262.4.0.dta	4	2665.43	ELSMPGFIQKQQAR(10)-KQFFTPK(1)	0.00176011
	3	SC1003XLMS.15065.15065.4.5.dta	4	2681.42	ELSMPGFIQKQQAR(10)-KQFFTPK(1)	0.0974803
110	POLA1(1)-POLA2(564)	1	4
	1	SC1002XLMS.14456.14456.4.0.dta	4	3736.8	GPGSMAPVHGDDSLSDSGSFVSSR(1)-LTKGQVGGTFAR(3)	2.72289e-07
	2	SC1003XLMS.14848.14848.4.1.dta	4	3736.8	GPGSMAPVHGDDSLSDSGSFVSSR(1)-LTKGQVGGTFAR(3)	0.0042505
	3	SC1002XLMS.15705.15705.4.0.dta	4	3720.81	GPGSMAPVHGDDSLSDSGSFVSSR(1)-LTKGQVGGTFAR(3)	0.013758
	4	SC1004XLMS.14559.14559.4.2.dta	4	3736.8	GPGSMAPVHGDDSLSDSGSFVSSR(1)-LTKGQVGGTFAR(3)	0.20467
111	CTC1(566)-CTC1(687)	1	4
	1	SC1002XLMS.15818.15818.4.2.dta	4	2835.46	KAWASFDPK(1)-ELSMPGFIQKQQAR(10)	4.25798e-07
	2	SC1001XLMS.16480.16480.4.1.dta	4	2835.46	KAWASFDPK(1)-ELSMPGFIQKQQAR(10)	0.000623524
	3	SC1001XLMS.16488.16488.4.0.dta	4	2835.46	KAWASFDPK(1)-ELSMPGFIQKQQAR(10)	0.00283219
	4	SC1001XLMS.19004.19004.4.0.dta	4	2819.47	KAWASFDPK(1)-ELSMPGFIQKQQAR(10)	0.0108757
112	PRI1(37)-PRI1(412)	1	9
	1	SC1002XLMS.18273.18273.4.0.dta	4	2719.48	WLNYGGVIKNYFQHR(9)-GELLKK(5)	4.72041e-07
	2	SC1002XLMS.18281.18281.4.0.dta	4	2719.48	WLNYGGVIKNYFQHR(9)-GELLKK(5)	1.46875e-05
	3	SC1001XLMS.19076.19076.4.0.dta	4	2719.48	WLNYGGVIKNYFQHR(9)-GELLKK(5)	0.00035635
	4	SC1003XLMS.18645.18645.4.0.dta	4	2719.48	WLNYGGVIKNYFQHR(9)-GELLKK(5)	0.0139952
	5	SC1001XLMS.19081.19081.5.0.dta	5	2719.48	WLNYGGVIKNYFQHR(9)-GELLKK(5)	0.049834
	6	SC1003XLMS.18673.18673.4.0.dta	4	2719.48	WLNYGGVIKNYFQHR(9)-GELLKK(5)	0.133882
	7	SC1002XLMS.18267.18267.5.0.dta	5	2720.48	WLNYGGVIKNYFQHR(9)-GELLKK(5)	0.30368
	8	SC1003XLMS.19018.19018.4.0.dta	4	2719.49	WLNYGGVIKNYFQHR(9)-GELLKK(5)	0.705052
	9	SC1003XLMS.18688.18688.5.0.dta	5	2719.48	WLNYGGVIKNYFQHR(9)-GELLKK(5)	0.73406
113	POLA1(840)-POLA1(1055)	1	5
	1	SC1002XLMS.18771.18771.4.0.dta	4	2538.56	KKGAYAGGLVLDPK(2)-SLLLLKKK(6)	6.49216e-07
	2	SC1001XLMS.19546.19546.4.0.dta	4	2538.56	KKGAYAGGLVLDPK(2)-SLLLLKKK(6)	0.00128104
	3	SC1003XLMS.19437.19437.4.0.dta	4	2538.56	KKGAYAGGLVLDPK(2)-SLLLLKKK(6)	0.0664224
	4	SC1003XLMS.19186.19186.4.0.dta	4	2538.56	KKGAYAGGLVLDPK(2)-SLLLLKKK(6)	0.0962756
	5	SC1004XLMS.19080.19080.4.0.dta	4	2538.56	KKGAYAGGLVLDPK(2)-SLLLLKKK(6)	0.486727
114	CTC1(566)-POLA2(134)	1	7
	1	SC1002XLMS.15267.15267.4.0.dta	4	2500.35	KAWASFDPK(1)-AISTPETPLTKR(11)	6.80389e-07
	2	SC1002XLMS.15416.15416.4.0.dta	4	2500.35	KAWASFDPK(1)-AISTPETPLTKR(11)	0.00124152
	3	SC1004XLMS.15395.15395.4.0.dta	4	2500.35	KAWASFDPK(1)-AISTPETPLTKR(11)	0.00164086
	4	SC1001XLMS.16010.16010.4.0.dta	4	2500.35	KAWASFDPK(1)-AISTPETPLTKR(11)	0.017989
	5	SC1003XLMS.15686.15686.4.0.dta	4	2500.35	KAWASFDPK(1)-AISTPETPLTKR(11)	0.0353107
	6	SC1001XLMS.17880.17880.4.0.dta	4	2542.36	KAWASFDPK(1)-AISTPETPLTKR(11)	0.608156
	7	SC1003XLMS.17586.17586.4.1.dta	4	2542.36	KAWASFDPK(1)-AISTPETPLTKR(11)	0.705309
115	POLA1(399)-POLA1(415)	1	2
	1	SC1002XLMS.16193.16193.4.0.dta	4	3435.61	EMKIDLNTGK(3)-ETGTPISMKDVYEEFDEK(9)	8.13434e-07
	2	SC1004XLMS.16262.16262.4.0.dta	4	3435.62	EMKIDLNTGK(3)-ETGTPISMKDVYEEFDEK(9)	5.1343e-05
116	CTC1(1)-POLA1(1204)	1	12
	1	SC1001XLMS.20426.20426.4.0.dta	4	4555.32	GPGSMAAGR(1)-AYAPEQLQKQDNLTIDTQYYLAQQIHPVVAR(9)	1.02277e-06
	2	SC1002XLMS.19717.19717.4.0.dta	4	4555.31	GPGSMAAGR(1)-AYAPEQLQKQDNLTIDTQYYLAQQIHPVVAR(9)	1.37645e-06
	3	SC1002XLMS.19041.19041.4.0.dta	4	4571.32	GPGSMAAGR(1)-AYAPEQLQKQDNLTIDTQYYLAQQIHPVVAR(9)	1.19855e-05
	4	SC1003XLMS.19479.19479.4.0.dta	4	4571.33	GPGSMAAGR(1)-AYAPEQLQKQDNLTIDTQYYLAQQIHPVVAR(9)	5.38545e-05
	5	SC1003XLMS.20102.20102.4.0.dta	4	4555.31	GPGSMAAGR(1)-AYAPEQLQKQDNLTIDTQYYLAQQIHPVVAR(9)	0.000159501
	6	SC1001XLMS.19790.19790.4.1.dta	4	4571.31	GPGSMAAGR(1)-AYAPEQLQKQDNLTIDTQYYLAQQIHPVVAR(9)	0.00021805
	7	SC1003XLMS.20051.20051.4.0.dta	4	4555.31	GPGSMAAGR(1)-AYAPEQLQKQDNLTIDTQYYLAQQIHPVVAR(9)	0.000237271
	8	SC1001XLMS.19802.19802.4.1.dta	4	4571.32	GPGSMAAGR(1)-AYAPEQLQKQDNLTIDTQYYLAQQIHPVVAR(9)	0.000247266
	9	SC1003XLMS.20048.20048.4.0.dta	4	4555.31	GPGSMAAGR(1)-AYAPEQLQKQDNLTIDTQYYLAQQIHPVVAR(9)	0.000899304
	10	SC1004XLMS.19066.19066.4.0.dta	4	4571.32	GPGSMAAGR(1)-AYAPEQLQKQDNLTIDTQYYLAQQIHPVVAR(9)	0.0015449
	11	SC1003XLMS.19408.19408.4.0.dta	4	4571.31	GPGSMAAGR(1)-AYAPEQLQKQDNLTIDTQYYLAQQIHPVVAR(9)	0.00524793
	12	SC1004XLMS.19700.19700.4.0.dta	4	4555.32	GPGSMAAGR(1)-AYAPEQLQKQDNLTIDTQYYLAQQIHPVVAR(9)	0.0222392
117	POLA1(819)-POLA1(1079)	1	7
	1	SC1002XLMS.13798.13798.4.0.dta	4	3466.76	KPQQKLGDEDEEIDGDTNK(5)-QELKGLDIVR(4)	1.51924e-06
	2	SC1002XLMS.13807.13807.4.1.dta	4	3466.77	KPQQKLGDEDEEIDGDTNK(5)-QELKGLDIVR(4)	2.71447e-05
	3	SC1001XLMS.14585.14585.4.0.dta	4	3466.76	KPQQKLGDEDEEIDGDTNK(5)-QELKGLDIVR(4)	0.000273529
	4	SC1003XLMS.14145.14145.4.1.dta	4	3466.78	KPQQKLGDEDEEIDGDTNK(5)-QELKGLDIVR(4)	0.0137871
	5	SC1004XLMS.13878.13878.4.0.dta	4	3466.77	KPQQKLGDEDEEIDGDTNK(5)-QELKGLDIVR(4)	0.0152249
	6	SC1002XLMS.13804.13804.5.0.dta	5	3466.76	KPQQKLGDEDEEIDGDTNK(5)-QELKGLDIVR(4)	0.0874656
	7	SC1003XLMS.14140.14140.4.0.dta	4	3466.77	KPQQKLGDEDEEIDGDTNK(5)-QELKGLDIVR(4)	0.160432
118	POLA1(1)-POLA1(210)	1	7
	1	SC1002XLMS.16343.16343.5.0.dta	5	5237.54	GPGSMAPVHGDDSLSDSGSFVSSR(1)-SIGASPNPFSVHTATAVPSGKIASPVSR(21)	1.90925e-06
	2	SC1002XLMS.16310.16310.5.0.dta	5	5237.55	GPGSMAPVHGDDSLSDSGSFVSSR(1)-SIGASPNPFSVHTATAVPSGKIASPVSR(21)	0.000103675
	3	SC1003XLMS.16631.16631.5.0.dta	5	5237.56	GPGSMAPVHGDDSLSDSGSFVSSR(1)-SIGASPNPFSVHTATAVPSGKIASPVSR(21)	0.0117264
	4	SC1004XLMS.17179.17179.5.0.dta	5	5221.57	GPGSMAPVHGDDSLSDSGSFVSSR(1)-SIGASPNPFSVHTATAVPSGKIASPVSR(21)	0.0181888
	5	SC1003XLMS.17594.17594.5.0.dta	5	5221.57	GPGSMAPVHGDDSLSDSGSFVSSR(1)-SIGASPNPFSVHTATAVPSGKIASPVSR(21)	0.0945023
	6	SC1004XLMS.16321.16321.5.0.dta	5	5237.57	GPGSMAPVHGDDSLSDSGSFVSSR(1)-SIGASPNPFSVHTATAVPSGKIASPVSR(21)	0.0971395
	7	SC1001XLMS.16972.16972.5.0.dta	5	5238.56	GPGSMAPVHGDDSLSDSGSFVSSR(1)-SIGASPNPFSVHTATAVPSGKIASPVSR(21)	0.590993
119	STN1(115)-STN1(125)	1	3
	1	SC1001XLMS.13434.13434.4.0.dta	4	2399.35	KLQETIEQK(1)-TKIEIGDTIR(2)	2.03849e-06
	2	SC1003XLMS.13027.13027.4.1.dta	4	2399.35	KLQETIEQK(1)-TKIEIGDTIR(2)	2.80557e-06
	3	SC1001XLMS.13467.13467.3.0.dta	3	2399.34	KLQETIEQK(1)-TKIEIGDTIR(2)	0.00365637
120	CTC1(1)-STN1(268)	1	3
	1	SC1001XLMS.19761.19761.4.1.dta	4	2809.51	GPGSMAAGR(1)-AIHSIFKNAIQLLQEK(7)	3.10436e-06
	2	SC1001XLMS.20569.20569.4.0.dta	4	2793.52	GPGSMAAGR(1)-AIHSIFKNAIQLLQEK(7)	0.000146048
	3	SC1003XLMS.20232.20232.4.0.dta	4	2793.52	GPGSMAAGR(1)-AIHSIFKNAIQLLQEK(7)	0.00406649
121	CTC1(978)-CTC1(1171)	1	18
	1	SC1002XLMS.12612.12612.5.0.dta	5	2641.52	VHFSQLEKR(8)-KPSKIVPLEPPR(4)	4.5915e-06
	2	SC1002XLMS.12469.12469.5.0.dta	5	2641.52	VHFSQLEKR(8)-KPSKIVPLEPPR(4)	0.000202858
	3	SC1002XLMS.12618.12618.4.0.dta	4	2641.52	VHFSQLEKR(8)-KPSKIVPLEPPR(4)	0.0145427
	4	SC1002XLMS.12601.12601.4.0.dta	4	2641.52	VHFSQLEKR(8)-KPSKIVPLEPPR(4)	0.0178169
	5	SC1001XLMS.13235.13235.4.1.dta	4	2641.52	VHFSQLEKR(8)-KPSKIVPLEPPR(4)	0.0210607
	6	SC1001XLMS.13226.13226.4.0.dta	4	2641.52	VHFSQLEKR(8)-KPSKIVPLEPPR(4)	0.0434106
	7	SC1003XLMS.12741.12741.5.0.dta	5	2641.52	VHFSQLEKR(8)-KPSKIVPLEPPR(4)	0.0752317
	8	SC1001XLMS.13366.13366.4.0.dta	4	2641.53	VHFSQLEKR(8)-KPSKIVPLEPPR(4)	0.0969563
	9	SC1002XLMS.12492.12492.4.0.dta	4	2641.52	VHFSQLEKR(8)-KPSKIVPLEPPR(4)	0.177327
	10	SC1001XLMS.13382.13382.4.3.dta	4	2641.53	VHFSQLEKR(8)-KPSKIVPLEPPR(4)	0.179004
	11	SC1003XLMS.12880.12880.5.0.dta	5	2641.52	VHFSQLEKR(8)-KPSKIVPLEPPR(4)	0.192217
	12	SC1003XLMS.12794.12794.4.0.dta	4	2641.53	VHFSQLEKR(8)-KPSKIVPLEPPR(4)	0.207842
	13	SC1002XLMS.12459.12459.4.3.dta	4	2641.52	VHFSQLEKR(8)-KPSKIVPLEPPR(4)	0.247921
	14	SC1003XLMS.12723.12723.5.0.dta	5	2641.52	VHFSQLEKR(8)-KPSKIVPLEPPR(4)	0.267144
	15	SC1003XLMS.12713.12713.5.1.dta	5	2641.52	VHFSQLEKR(8)-KPSKIVPLEPPR(4)	0.354171
	16	SC1003XLMS.12908.12908.4.0.dta	4	2641.53	VHFSQLEKR(8)-KPSKIVPLEPPR(4)	0.43167
	17	SC1003XLMS.12784.12784.4.2.dta	4	2641.53	VHFSQLEKR(8)-KPSKIVPLEPPR(4)	0.485278
	18	SC1002XLMS.12655.12655.4.1.dta	4	2641.52	VHFSQLEKR(8)-KPSKIVPLEPPR(4)	0.674165
122	CTC1(1168)-POLA1(676)	1	4
	1	SC1002XLMS.10800.10800.5.0.dta	5	2473.4	KPSKIVPLEPPR(1)-SNMPKLGGR(5)	6.67857e-06
	2	SC1003XLMS.10985.10985.4.0.dta	4	2473.4	KPSKIVPLEPPR(1)-SNMPKLGGR(5)	0.0239459
	3	SC1003XLMS.10911.10911.5.1.dta	5	2473.4	KPSKIVPLEPPR(1)-SNMPKLGGR(5)	0.137536
	4	SC1003XLMS.11039.11039.5.0.dta	5	2473.4	KPSKIVPLEPPR(1)-SNMPKLGGR(5)	0.406193
123	POLA1(835)-POLA1(974)	1	2
	1	SC1004XLMS.17405.17405.5.0.dta	5	3590.83	LGDEDEEIDGDTNKYKK(16)-FYAKPLAALVTYK(4)	7.35443e-06
	2	SC1001XLMS.18038.18038.5.0.dta	5	3590.82	LGDEDEEIDGDTNKYKK(16)-FYAKPLAALVTYK(4)	0.000710678
124	PRI2(231)-PRI2(338)	1	3
	1	SC1001XLMS.12073.12073.5.0.dta	5	2377.28	LSKALALTAR(3)-GKMDPDKFDK(2)	8.23343e-06
	2	SC1001XLMS.14008.14008.4.4.dta	4	2361.28	LSKALALTAR(3)-GKMDPDKFDK(2)	0.00277712
	3	SC1001XLMS.12049.12049.4.1.dta	4	2377.29	LSKALALTAR(3)-GKMDPDKFDK(2)	0.277173
125	PRI2(68)-PRI2(85)	1	2
	1	SC1002XLMS.15927.15927.4.0.dta	4	3066.58	SVENLGVSYVKGTEQYQSK(11)-LKFSYR(2)	9.04038e-06
	2	SC1002XLMS.15935.15935.4.0.dta	4	3066.59	SVENLGVSYVKGTEQYQSK(11)-LKFSYR(2)	0.00527457
126	PRI1(193)-PRI1(284)	1	2
	1	SC1002XLMS.18459.18459.4.0.dta	4	3065.63	SGIVEYLSLVKGGQDVK(11)-YQNNIKNDK(6)	9.08479e-06
	2	SC1001XLMS.19220.19220.4.0.dta	4	3065.64	SGIVEYLSLVKGGQDVK(11)-YQNNIKNDK(6)	0.00510356
127	CTC1(1)-CTC1(78)	1	5
	1	SC1002XLMS.17936.17936.4.0.dta	4	3561.78	GPGSMAAGR(1)-NQGSTLPLSYSFVSVQDLKTHQR(19)	1.04919e-05
	2	SC1003XLMS.18296.18296.4.0.dta	4	3561.78	GPGSMAAGR(1)-NQGSTLPLSYSFVSVQDLKTHQR(19)	0.00177998
	3	SC1001XLMS.19545.19545.4.2.dta	4	3545.8	GPGSMAAGR(1)-NQGSTLPLSYSFVSVQDLKTHQR(19)	0.0463754
	4	SC1001XLMS.18621.18621.4.1.dta	4	3561.78	GPGSMAAGR(1)-NQGSTLPLSYSFVSVQDLKTHQR(19)	0.226216
	5	SC1004XLMS.17979.17979.4.0.dta	4	3561.78	GPGSMAAGR(1)-NQGSTLPLSYSFVSVQDLKTHQR(19)	0.775693
128	PRI1(367)-PRI1(384)	1	6
	1	SC1002XLMS.11030.11030.4.0.dta	4	3455.63	ELDAISTNEEEKEENEAESDVK(12)-TRDYKK(5)	1.06058e-05
	2	SC1001XLMS.11763.11763.4.0.dta	4	3455.63	ELDAISTNEEEKEENEAESDVK(12)-TRDYKK(5)	7.5274e-05
	3	SC1003XLMS.11287.11287.4.0.dta	4	3455.63	ELDAISTNEEEKEENEAESDVK(12)-TRDYKK(5)	0.0012265
	4	SC1001XLMS.11720.11720.4.0.dta	4	3455.63	ELDAISTNEEEKEENEAESDVK(12)-TRDYKK(5)	0.00760353
	5	SC1004XLMS.11166.11166.5.2.dta	5	3455.64	ELDAISTNEEEKEENEAESDVK(12)-TRDYKK(5)	0.131677
	6	SC1003XLMS.13271.13271.4.1.dta	4	3498.63	ELDAISTNEEEKEENEAESDVK(12)-TRDYKK(5)	0.531761
129	POLA2(232)-POLA2(500)	1	5
	1	SC1002XLMS.14148.14148.5.1.dta	5	2833.59	IEELGSELKEHYK(9)-ILKHILTQR(3)	1.06558e-05
	2	SC1002XLMS.14221.14221.5.0.dta	5	2833.59	IEELGSELKEHYK(9)-ILKHILTQR(3)	0.0172412
	3	SC1001XLMS.14939.14939.5.3.dta	5	2833.59	IEELGSELKEHYK(9)-ILKHILTQR(3)	0.0496624
	4	SC1003XLMS.14447.14447.5.0.dta	5	2833.59	IEELGSELKEHYK(9)-ILKHILTQR(3)	0.140625
	5	SC1003XLMS.14474.14474.5.0.dta	5	2833.59	IEELGSELKEHYK(9)-ILKHILTQR(3)	0.626839
130	TEN1(4)-TEN1(115)	1	5
	1	SC1002XLMS.19210.19210.4.0.dta	4	3851.98	MLPKPGTYYLPWEVSAGQVPDGSTLR(4)-LYKQER(3)	1.38018e-05
	2	SC1001XLMS.20429.20429.4.0.dta	4	3835.98	MLPKPGTYYLPWEVSAGQVPDGSTLR(4)-LYKQER(3)	0.00379594
	3	SC1001XLMS.19892.19892.4.0.dta	4	3851.98	MLPKPGTYYLPWEVSAGQVPDGSTLR(4)-LYKQER(3)	0.0148823
	4	SC1003XLMS.20067.20067.4.0.dta	4	3835.98	MLPKPGTYYLPWEVSAGQVPDGSTLR(4)-LYKQER(3)	0.0246053
	5	SC1003XLMS.19545.19545.4.0.dta	4	3851.98	MLPKPGTYYLPWEVSAGQVPDGSTLR(4)-LYKQER(3)	0.0285282
131	POLA1(218)-POLA1(279)	1	5
	1	SC1002XLMS.13154.13154.5.3.dta	5	3744.95	KEPPLTPVPLKR(1)-AWDKESEPAEEVKQEADSGK(4)	1.906e-05
	2	SC1003XLMS.13480.13480.6.1.dta	6	3744.95	KEPPLTPVPLKR(1)-AWDKESEPAEEVKQEADSGK(4)	0.000329564
	3	SC1004XLMS.13188.13188.6.2.dta	6	3744.95	KEPPLTPVPLKR(1)-AWDKESEPAEEVKQEADSGK(4)	0.002415
	4	SC1004XLMS.13153.13153.5.0.dta	5	3744.95	KEPPLTPVPLKR(1)-AWDKESEPAEEVKQEADSGK(4)	0.0202874
	5	SC1001XLMS.13952.13952.5.0.dta	5	3744.94	KEPPLTPVPLKR(1)-AWDKESEPAEEVKQEADSGK(4)	0.112676
132	POLA1(1057)-POLA1(1079)	1	4
	1	SC1002XLMS.15979.15979.5.0.dta	5	3390.87	KKYAALVVEPTSDGNYVTK(1)-QELKGLDIVR(4)	2.54314e-05
	2	SC1003XLMS.16338.16338.5.0.dta	5	3390.86	KKYAALVVEPTSDGNYVTK(1)-QELKGLDIVR(4)	0.00441145
	3	SC1001XLMS.16695.16695.5.0.dta	5	3390.86	KKYAALVVEPTSDGNYVTK(1)-QELKGLDIVR(4)	0.00743702
	4	SC1003XLMS.16339.16339.4.0.dta	4	3390.87	KKYAALVVEPTSDGNYVTK(1)-QELKGLDIVR(4)	0.00904435
133	CTC1(1)-CTC1(1171)	1	1
	1	SC1001XLMS.11853.11853.4.1.dta	4	2317.27	GPGSMAAGR(1)-KPSKIVPLEPPR(4)	2.87312e-05
134	POLA1(892)-POLA1(974)	1	10
	1	SC1001XLMS.23528.23528.5.0.dta	5	5143.67	VASEAQKVTEDGEQEQIPELPDPSLEMGILPR(7)-FYAKPLAALVTYK(4)	3.12082e-05
	2	SC1001XLMS.24542.24542.4.0.dta	4	5127.64	VASEAQKVTEDGEQEQIPELPDPSLEMGILPR(7)-FYAKPLAALVTYK(4)	8.92786e-05
	3	SC1001XLMS.24552.24552.5.0.dta	5	5127.67	VASEAQKVTEDGEQEQIPELPDPSLEMGILPR(7)-FYAKPLAALVTYK(4)	0.000296867
	4	SC1001XLMS.23532.23532.4.0.dta	4	5143.68	VASEAQKVTEDGEQEQIPELPDPSLEMGILPR(7)-FYAKPLAALVTYK(4)	0.000409825
	5	SC1003XLMS.23151.23151.5.0.dta	5	5143.67	VASEAQKVTEDGEQEQIPELPDPSLEMGILPR(7)-FYAKPLAALVTYK(4)	0.000578086
	6	SC1003XLMS.24163.24163.5.0.dta	5	5127.66	VASEAQKVTEDGEQEQIPELPDPSLEMGILPR(7)-FYAKPLAALVTYK(4)	0.00112208
	7	SC1001XLMS.23518.23518.5.0.dta	5	5143.67	VASEAQKVTEDGEQEQIPELPDPSLEMGILPR(7)-FYAKPLAALVTYK(4)	0.00159525
	8	SC1003XLMS.23177.23177.4.0.dta	4	5143.67	VASEAQKVTEDGEQEQIPELPDPSLEMGILPR(7)-FYAKPLAALVTYK(4)	0.00191542
	9	SC1003XLMS.24170.24170.4.0.dta	4	5127.69	VASEAQKVTEDGEQEQIPELPDPSLEMGILPR(7)-FYAKPLAALVTYK(4)	0.0169297
	10	SC1003XLMS.23145.23145.5.0.dta	5	5143.67	VASEAQKVTEDGEQEQIPELPDPSLEMGILPR(7)-FYAKPLAALVTYK(4)	0.0225474
135	POLA1(1)-POLA1(406)	1	1
	1	SC1002XLMS.14970.14970.4.0.dta	4	4223.99	GPGSMAPVHGDDSLSDSGSFVSSR(1)-IDLNTGKETGTPISMK(7)	3.30023e-05
136	PRI2(68)-PRI2(202)	1	2
	1	SC1001XLMS.20284.20284.4.1.dta	4	3895.02	SVENLGVSYVKGTEQYQSK(11)-KVYLEDGFAYVPLK(1)	4.66519e-05
	2	SC1003XLMS.19956.19956.4.0.dta	4	3895.02	SVENLGVSYVKGTEQYQSK(11)-KVYLEDGFAYVPLK(1)	0.146142
137	CTC1(566)-POLA1(1)	1	6
	1	SC1001XLMS.16539.16539.4.1.dta	4	3551.65	KAWASFDPK(1)-GPGSMAPVHGDDSLSDSGSFVSSR(1)	5.99386e-05
	2	SC1003XLMS.16224.16224.4.0.dta	4	3551.65	KAWASFDPK(1)-GPGSMAPVHGDDSLSDSGSFVSSR(1)	0.000234709
	3	SC1002XLMS.15881.15881.4.0.dta	4	3551.65	KAWASFDPK(1)-GPGSMAPVHGDDSLSDSGSFVSSR(1)	0.000554178
	4	SC1001XLMS.17809.17809.4.3.dta	4	3535.64	KAWASFDPK(1)-GPGSMAPVHGDDSLSDSGSFVSSR(1)	0.000845717
	5	SC1003XLMS.17502.17502.4.0.dta	4	3535.65	KAWASFDPK(1)-GPGSMAPVHGDDSLSDSGSFVSSR(1)	0.00954705
	6	SC1001XLMS.16529.16529.4.1.dta	4	3551.65	KAWASFDPK(1)-GPGSMAPVHGDDSLSDSGSFVSSR(1)	0.788107
138	STN1(91)-STN1(114)	1	3
	1	SC1001XLMS.14080.14080.4.0.dta	4	2785.53	KLNTESVSAAPSAAR(1)-ELSLTSQLKK(9)	6.25157e-05
	2	SC1003XLMS.13627.13627.4.0.dta	4	2785.54	KLNTESVSAAPSAAR(1)-ELSLTSQLKK(9)	0.00698348
	3	SC1004XLMS.13327.13327.4.0.dta	4	2785.54	KLNTESVSAAPSAAR(1)-ELSLTSQLKK(9)	0.181103
139	CTC1(1)-CTC1(51)	1	6
	1	SC1003XLMS.27752.27752.4.0.dta	4	3551.85	GPGSMAAGR(1)-EPNVQLTPLVIDCVKTVWLSQGR(15)	7.38633e-05
	2	SC1001XLMS.28469.28469.4.0.dta	4	3535.86	GPGSMAAGR(1)-EPNVQLTPLVIDCVKTVWLSQGR(15)	0.00796952
	3	SC1001XLMS.28100.28100.4.0.dta	4	3551.85	GPGSMAAGR(1)-EPNVQLTPLVIDCVKTVWLSQGR(15)	0.0166745
	4	SC1003XLMS.28231.28231.4.0.dta	4	3535.86	GPGSMAAGR(1)-EPNVQLTPLVIDCVKTVWLSQGR(15)	0.0579592
	5	SC1003XLMS.28114.28114.4.0.dta	4	3535.86	GPGSMAAGR(1)-EPNVQLTPLVIDCVKTVWLSQGR(15)	0.229054
	6	SC1003XLMS.27635.27635.4.0.dta	4	3551.85	GPGSMAAGR(1)-EPNVQLTPLVIDCVKTVWLSQGR(15)	0.408344
140	PRI1(377)-PRI1(385)	1	5
	1	SC1002XLMS.13441.13441.5.0.dta	5	3944.94	ELDAISTNEEEKEENEAESDVKHR(22)-KTSLAPYVK(1)	9.34949e-05
	2	SC1003XLMS.13746.13746.5.0.dta	5	3944.94	ELDAISTNEEEKEENEAESDVKHR(22)-KTSLAPYVK(1)	0.00200257
	3	SC1004XLMS.13541.13541.5.0.dta	5	3944.93	ELDAISTNEEEKEENEAESDVKHR(22)-KTSLAPYVK(1)	0.00205398
	4	SC1001XLMS.14254.14254.5.0.dta	5	3944.93	ELDAISTNEEEKEENEAESDVKHR(22)-KTSLAPYVK(1)	0.0032147
	5	SC1003XLMS.13769.13769.4.0.dta	4	3944.94	ELDAISTNEEEKEENEAESDVKHR(22)-KTSLAPYVK(1)	0.615997
141	CTC1(442)-POLA1(1)	1	7
	1	SC1002XLMS.9867.9867.5.0.dta	5	3469.61	QKPGAHSSR(2)-GPGSMAPVHGDDSLSDSGSFVSSR(1)	0.000115376
	2	SC1001XLMS.11900.11900.4.1.dta	4	3453.62	QKPGAHSSR(2)-GPGSMAPVHGDDSLSDSGSFVSSR(1)	0.0210306
	3	SC1001XLMS.10452.10452.5.0.dta	5	3469.61	QKPGAHSSR(2)-GPGSMAPVHGDDSLSDSGSFVSSR(1)	0.0342146
	4	SC1003XLMS.10003.10003.5.0.dta	5	3469.61	QKPGAHSSR(2)-GPGSMAPVHGDDSLSDSGSFVSSR(1)	0.0411642
	5	SC1001XLMS.11896.11896.5.1.dta	5	3453.63	QKPGAHSSR(2)-GPGSMAPVHGDDSLSDSGSFVSSR(1)	0.274494
	6	SC1001XLMS.10467.10467.4.0.dta	4	3469.61	QKPGAHSSR(2)-GPGSMAPVHGDDSLSDSGSFVSSR(1)	0.368558
	7	SC1003XLMS.10008.10008.4.1.dta	4	3469.61	QKPGAHSSR(2)-GPGSMAPVHGDDSLSDSGSFVSSR(1)	0.664469
142	PRI2(296)-PRI2(466)	1	5
	1	SC1002XLMS.8781.8781.4.0.dta	4	2394.35	QLHKALR(4)-KEPIQPETPQPK(1)	0.000126743
	2	SC1001XLMS.9355.9355.4.0.dta	4	2394.35	QLHKALR(4)-KEPIQPETPQPK(1)	0.000388966
	3	SC1004XLMS.8848.8848.4.2.dta	4	2394.36	QLHKALR(4)-KEPIQPETPQPK(1)	0.00385163
	4	SC1004XLMS.8850.8850.4.1.dta	4	2394.36	QLHKALR(4)-KEPIQPETPQPK(1)	0.0547915
	5	SC1003XLMS.8959.8959.4.0.dta	4	2394.36	QLHKALR(4)-KEPIQPETPQPK(1)	0.337269
143	PRI2(231)-PRI2(336)	1	1
	1	SC1002XLMS.13485.13485.3.1.dta	3	2030.2	LSKALALTAR(3)-QEFIKGK(5)	0.000139057
144	CTC1(442)-POLA2(564)	1	5
	1	SC1003XLMS.8071.8071.5.0.dta	5	2339.26	QKPGAHSSR(2)-LTKGQVGGTFAR(3)	0.000153349
	2	SC1003XLMS.8081.8081.4.0.dta	4	2339.26	QKPGAHSSR(2)-LTKGQVGGTFAR(3)	0.0060539
	3	SC1001XLMS.8542.8542.5.0.dta	5	2339.26	QKPGAHSSR(2)-LTKGQVGGTFAR(3)	0.00865093
	4	SC1002XLMS.8072.8072.5.0.dta	5	2339.26	QKPGAHSSR(2)-LTKGQVGGTFAR(3)	0.208597
	5	SC1001XLMS.8556.8556.4.2.dta	4	2339.26	QKPGAHSSR(2)-LTKGQVGGTFAR(3)	0.609349
145	PRI1(147)-PRI1(407)	1	2
	1	SC1001XLMS.16054.16054.4.0.dta	4	1879.06	ALKEDFGFK(3)-KGELLK(1)	0.000160105
	2	SC1004XLMS.15468.15468.4.0.dta	4	1879.06	ALKEDFGFK(3)-KGELLK(1)	0.0118661
146	PRI2(273)-PRI2(465)	1	1
	1	SC1002XLMS.18132.18132.6.0.dta	6	5970.12	LQPLLNHLSHSYTGQDYSTQGNVGKISLDQIDLLSTK(25)-DIKKEPIQPETPQPK(3)	0.000179433
147	PRI1(284)-PRI2(180)	1	4
	1	SC1004XLMS.20503.20503.4.0.dta	4	3755.95	YQNNIKNDK(6)-EQEIVASSPSLSGLKLGFESIYK(15)	0.000185533
	2	SC1003XLMS.20886.20886.4.0.dta	4	3755.95	YQNNIKNDK(6)-EQEIVASSPSLSGLKLGFESIYK(15)	0.00116812
	3	SC1002XLMS.20536.20536.4.0.dta	4	3755.95	YQNNIKNDK(6)-EQEIVASSPSLSGLKLGFESIYK(15)	0.36298
	4	SC1001XLMS.21212.21212.4.0.dta	4	3755.94	YQNNIKNDK(6)-EQEIVASSPSLSGLKLGFESIYK(15)	0.743523
148	POLA1(1055)-POLA1(1057)	1	11
	1	SC1001XLMS.16807.16807.4.2.dta	4	3034.76	SLLLLKK(6)-KKYAALVVEPTSDGNYVTK(1)	0.000194697
	2	SC1004XLMS.16229.16229.4.2.dta	4	3034.75	SLLLLKK(6)-KKYAALVVEPTSDGNYVTK(1)	0.00693435
	3	SC1003XLMS.16428.16428.5.0.dta	5	3034.76	SLLLLKK(6)-KKYAALVVEPTSDGNYVTK(1)	0.0176992
	4	SC1003XLMS.16422.16422.4.0.dta	4	3034.75	SLLLLKK(6)-KKYAALVVEPTSDGNYVTK(1)	0.0179917
	5	SC1004XLMS.16147.16147.5.0.dta	5	3034.76	SLLLLKK(6)-KKYAALVVEPTSDGNYVTK(1)	0.0340501
	6	SC1004XLMS.16213.16213.4.0.dta	4	3034.75	SLLLLKK(6)-KKYAALVVEPTSDGNYVTK(1)	0.0351025
	7	SC1001XLMS.16828.16828.4.2.dta	4	3034.76	SLLLLKK(6)-KKYAALVVEPTSDGNYVTK(1)	0.0394569
	8	SC1003XLMS.16441.16441.5.0.dta	5	3034.76	SLLLLKK(6)-KKYAALVVEPTSDGNYVTK(1)	0.129727
	9	SC1001XLMS.16776.16776.5.1.dta	5	3034.76	SLLLLKK(6)-KKYAALVVEPTSDGNYVTK(1)	0.16421
	10	SC1004XLMS.16133.16133.4.2.dta	4	3034.76	SLLLLKK(6)-KKYAALVVEPTSDGNYVTK(1)	0.336114
	11	SC1002XLMS.16106.16106.5.0.dta	5	3034.75	SLLLLKK(6)-KKYAALVVEPTSDGNYVTK(1)	0.383912
149	POLA2(564)-STN1(115)	1	1
	1	SC1001XLMS.12131.12131.4.0.dta	4	2488.38	LTKGQVGGTFAR(3)-KLQETIEQK(1)	0.000226328
150	STN1(213)-STN1(298)	1	6
	1	SC1001XLMS.10433.10433.5.3.dta	5	2203.08	AKEFLMENR(2)-EDKDLHR(3)	0.000233133
	2	SC1003XLMS.9967.9967.4.0.dta	4	2203.09	AKEFLMENR(2)-EDKDLHR(3)	0.0006044
	3	SC1002XLMS.9797.9797.5.0.dta	5	2203.08	AKEFLMENR(2)-EDKDLHR(3)	0.00107458
	4	SC1003XLMS.9954.9954.5.1.dta	5	2203.09	AKEFLMENR(2)-EDKDLHR(3)	0.00377418
	5	SC1003XLMS.9957.9957.5.2.dta	5	2203.09	AKEFLMENR(2)-EDKDLHR(3)	0.00476501
	6	SC1003XLMS.11318.11318.4.2.dta	4	2187.09	AKEFLMENR(2)-EDKDLHR(3)	0.144165
151	PRI1(201)-PRI1(284)	1	4
	1	SC1004XLMS.6787.6787.4.0.dta	4	2114.13	KVHLSEK(1)-YQNNIKNDK(6)	0.00025558
	2	SC1002XLMS.6768.6768.4.0.dta	4	2114.13	KVHLSEK(1)-YQNNIKNDK(6)	0.000465106
	3	SC1001XLMS.7233.7233.4.0.dta	4	2114.13	KVHLSEK(1)-YQNNIKNDK(6)	0.0105077
	4	SC1003XLMS.6895.6895.4.0.dta	4	2114.12	KVHLSEK(1)-YQNNIKNDK(6)	0.0179087
152	PRI1(193)-PRI2(202)	1	2
	1	SC1003XLMS.23795.23795.4.2.dta	4	3570.96	SGIVEYLSLVKGGQDVK(11)-KVYLEDGFAYVPLK(1)	0.000256671
	2	SC1001XLMS.24163.24163.4.3.dta	4	3570.95	SGIVEYLSLVKGGQDVK(11)-KVYLEDGFAYVPLK(1)	0.0865663
153	POLA1(892)-PRI2(231)	1	11
	1	SC1002XLMS.20243.20243.5.0.dta	5	4702.48	VASEAQKVTEDGEQEQIPELPDPSLEMGILPR(7)-LSKALALTAR(3)	0.000259646
	2	SC1001XLMS.20877.20877.4.0.dta	4	4702.49	VASEAQKVTEDGEQEQIPELPDPSLEMGILPR(7)-LSKALALTAR(3)	0.000705703
	3	SC1001XLMS.20953.20953.4.0.dta	4	4702.46	VASEAQKVTEDGEQEQIPELPDPSLEMGILPR(7)-LSKALALTAR(3)	0.00084862
	4	SC1001XLMS.22096.22096.4.0.dta	4	4686.47	VASEAQKVTEDGEQEQIPELPDPSLEMGILPR(7)-LSKALALTAR(3)	0.00278816
	5	SC1004XLMS.20300.20300.4.0.dta	4	4702.46	VASEAQKVTEDGEQEQIPELPDPSLEMGILPR(7)-LSKALALTAR(3)	0.00398101
	6	SC1003XLMS.21669.21669.4.0.dta	4	4686.48	VASEAQKVTEDGEQEQIPELPDPSLEMGILPR(7)-LSKALALTAR(3)	0.0156005
	7	SC1003XLMS.22536.22536.4.0.dta	4	4744.47	VASEAQKVTEDGEQEQIPELPDPSLEMGILPR(7)-LSKALALTAR(3)	0.0708069
	8	SC1003XLMS.22410.22410.4.1.dta	4	4744.45	VASEAQKVTEDGEQEQIPELPDPSLEMGILPR(7)-LSKALALTAR(3)	0.119625
	9	SC1003XLMS.22425.22425.4.1.dta	4	4744.49	VASEAQKVTEDGEQEQIPELPDPSLEMGILPR(7)-LSKALALTAR(3)	0.144146
	10	SC1004XLMS.22021.22021.4.0.dta	4	4744.47	VASEAQKVTEDGEQEQIPELPDPSLEMGILPR(7)-LSKALALTAR(3)	0.292888
	11	SC1004XLMS.22143.22143.4.0.dta	4	4744.47	VASEAQKVTEDGEQEQIPELPDPSLEMGILPR(7)-LSKALALTAR(3)	0.318087
154	PRI1(176)-PRI1(413)	1	1
	1	SC1004XLMS.6154.6154.4.0.dta	4	1615.94	KLSSAVR(1)-KSDLQK(1)	0.000274603
155	PRI1(37)-PRI1(418)	1	4
	1	SC1001XLMS.22102.22102.4.0.dta	4	2884.45	WLNYGGVIKNYFQHR(9)-SDLQKDF(5)	0.000278415
	2	SC1004XLMS.21284.21284.4.0.dta	4	2884.46	WLNYGGVIKNYFQHR(9)-SDLQKDF(5)	0.00298981
	3	SC1003XLMS.21662.21662.4.0.dta	4	2884.45	WLNYGGVIKNYFQHR(9)-SDLQKDF(5)	0.00957612
	4	SC1004XLMS.21279.21279.4.0.dta	4	2884.46	WLNYGGVIKNYFQHR(9)-SDLQKDF(5)	0.0240781
156	CTC1(978)-STN1(115)	1	1
	1	SC1002XLMS.10451.10451.4.2.dta	4	2397.32	VHFSQLEKR(8)-KLQETIEQK(1)	0.000310654
157	PRI1(367)-PRI1(385)	1	1
	1	SC1002XLMS.14668.14668.4.2.dta	4	3651.76	ELDAISTNEEEKEENEAESDVK(12)-KTSLAPYVK(1)	0.000351103
158	POLA1(1420)-POLA1(1423)	1	10
	1	SC1002XLMS.9523.9523.4.0.dta	4	2360.29	LTTDHEKDKLK(9)-KQFFTPK(1)	0.000371114
	2	SC1001XLMS.10163.10163.4.0.dta	4	2360.29	LTTDHEKDKLK(9)-KQFFTPK(1)	0.000727957
	3	SC1003XLMS.9781.9781.4.0.dta	4	2360.29	LTTDHEKDKLK(9)-KQFFTPK(1)	0.00371417
	4	SC1002XLMS.9634.9634.4.0.dta	4	2360.29	LTTDHEKDKLK(9)-KQFFTPK(1)	0.0784815
	5	SC1004XLMS.9586.9586.5.0.dta	5	2360.29	LTTDHEKDKLK(9)-KQFFTPK(1)	0.329712
	6	SC1001XLMS.11803.11803.4.0.dta	4	2402.3	LTTDHEKDKLK(9)-KQFFTPK(1)	0.394491
	7	SC1002XLMS.11149.11149.5.0.dta	5	2402.3	LTTDHEKDKLK(9)-KQFFTPK(1)	0.439953
	8	SC1002XLMS.9571.9571.5.0.dta	5	2360.29	LTTDHEKDKLK(9)-KQFFTPK(1)	0.502044
	9	SC1002XLMS.11128.11128.4.0.dta	4	2402.3	LTTDHEKDKLK(9)-KQFFTPK(1)	0.521168
	10	SC1003XLMS.9968.9968.4.0.dta	4	2360.29	LTTDHEKDKLK(9)-KQFFTPK(1)	0.786289
159	POLA1(1)-POLA1(1204)	1	2
	1	SC1001XLMS.20215.20215.5.0.dta	5	6118.02	GPGSMAPVHGDDSLSDSGSFVSSR(1)-AYAPEQLQKQDNLTIDTQYYLAQQIHPVVAR(9)	0.000408994
	2	SC1003XLMS.19876.19876.5.0.dta	5	6118	GPGSMAPVHGDDSLSDSGSFVSSR(1)-AYAPEQLQKQDNLTIDTQYYLAQQIHPVVAR(9)	0.00421765
160	CTC1(687)-POLA1(1429)	1	3
	1	SC1002XLMS.18106.18106.4.0.dta	4	3327.73	ELSMPGFIQKQQAR(10)-QFFTPKVLQDYR(6)	0.000485144
	2	SC1003XLMS.18505.18505.4.2.dta	4	3327.73	ELSMPGFIQKQQAR(10)-QFFTPKVLQDYR(6)	0.0701629
	3	SC1003XLMS.18488.18488.4.4.dta	4	3327.73	ELSMPGFIQKQQAR(10)-QFFTPKVLQDYR(6)	0.199256
161	CTC1(1)-PRI1(377)	1	1
	1	SC1002XLMS.13173.13173.5.0.dta	5	3741.72	GPGSMAAGR(1)-ELDAISTNEEEKEENEAESDVKHR(22)	0.000543743
162	POLA1(1)-PRI2(231)	1	2
	1	SC1001XLMS.16216.16216.4.0.dta	4	3545.75	GPGSMAPVHGDDSLSDSGSFVSSR(1)-LSKALALTAR(3)	0.000551135
	2	SC1001XLMS.16227.16227.4.0.dta	4	3545.74	GPGSMAPVHGDDSLSDSGSFVSSR(1)-LSKALALTAR(3)	0.0286618
163	POLA2(134)-POLA2(500)	1	2
	1	SC1004XLMS.13469.13469.4.0.dta	4	2572.53	AISTPETPLTKR(11)-ILKHILTQR(3)	0.000598575
	2	SC1003XLMS.13653.13653.4.0.dta	4	2572.52	AISTPETPLTKR(11)-ILKHILTQR(3)	0.0007691
164	POLA1(835)-POLA1(892)	1	2
	1	SC1003XLMS.18850.18850.5.0.dta	5	5627.72	LGDEDEEIDGDTNKYKK(16)-VASEAQKVTEDGEQEQIPELPDPSLEMGILPR(7)	0.000645726
	2	SC1003XLMS.18842.18842.5.0.dta	5	5627.72	LGDEDEEIDGDTNKYKK(16)-VASEAQKVTEDGEQEQIPELPDPSLEMGILPR(7)	0.0295714
165	POLA1(218)-POLA2(564)	1	1
	1	SC1002XLMS.14616.14616.4.1.dta	4	2590.5	KEPPLTPVPLK(1)-LTKGQVGGTFAR(3)	0.000696504
166	POLA1(1174)-POLA2(313)	1	4
	1	SC1003XLMS.15486.15486.4.0.dta	4	3208.7	VKAGDTVSYVICQDGSNLTASQR(2)-KLVATK(1)	0.000812737
	2	SC1004XLMS.15162.15162.4.0.dta	4	3208.7	VKAGDTVSYVICQDGSNLTASQR(2)-KLVATK(1)	0.00220544
	3	SC1002XLMS.15014.15014.4.2.dta	4	3208.7	VKAGDTVSYVICQDGSNLTASQR(2)-KLVATK(1)	0.0659705
	4	SC1001XLMS.15828.15828.4.0.dta	4	3208.7	VKAGDTVSYVICQDGSNLTASQR(2)-KLVATK(1)	0.670093
167	POLA1(721)-POLA1(1075)	1	3
	1	SC1001XLMS.22138.22138.5.0.dta	5	4406.34	SYHLSELVQQILKTER(13)-YAALVVEPTSDGNYVTKQELK(17)	0.000888018
	2	SC1003XLMS.21740.21740.5.0.dta	5	4406.33	SYHLSELVQQILKTER(13)-YAALVVEPTSDGNYVTKQELK(17)	0.00637105
	3	SC1003XLMS.21720.21720.4.0.dta	4	4406.34	SYHLSELVQQILKTER(13)-YAALVVEPTSDGNYVTKQELK(17)	0.00684546
168	POLA1(833)-POLA1(892)	1	1
	1	SC1004XLMS.18491.18491.5.0.dta	5	5628.72	LGDEDEEIDGDTNKYKK(14)-VASEAQKVTEDGEQEQIPELPDPSLEMGILPR(7)	0.000904657
169	POLA1(1)-POLA1(1)	1	3
	1	SC1002XLMS.15563.15563.4.0.dta	4	4867.16	GPGSMAPVHGDDSLSDSGSFVSSR(1)-GPGSMAPVHGDDSLSDSGSFVSSR(1)	0.000943557
	2	SC1001XLMS.16210.16210.4.0.dta	4	4867.15	GPGSMAPVHGDDSLSDSGSFVSSR(1)-GPGSMAPVHGDDSLSDSGSFVSSR(1)	0.00624972
	3	SC1001XLMS.17364.17364.4.0.dta	4	4851.16	GPGSMAPVHGDDSLSDSGSFVSSR(1)-GPGSMAPVHGDDSLSDSGSFVSSR(1)	0.00749809
170	PRI1(384)-PRI1(413)	1	1
	1	SC1001XLMS.4550.4550.4.0.dta	4	1665.92	TRDYKK(5)-KSDLQK(1)	0.0011499
171	CTC1(1)-POLA2(313)	1	1
	1	SC1003XLMS.9526.9526.3.0.dta	3	1599.89	GPGSMAAGR(1)-KLVATK(1)	0.00129418
172	CTC1(1)-POLA1(1420)	1	2
	1	SC1002XLMS.6583.6583.4.0.dta	4	2284.15	GPGSMAAGR(1)-LTTDHEKDKLK(9)	0.00133717
	2	SC1003XLMS.6719.6719.4.0.dta	4	2284.15	GPGSMAAGR(1)-LTTDHEKDKLK(9)	0.363266
173	POLA1(833)-POLA1(1079)	1	1
	1	SC1002XLMS.16104.16104.4.2.dta	4	3148.57	LGDEDEEIDGDTNKYK(14)-QELKGLDIVR(4)	0.00143343
174	CTC1(1)-PRI2(296)	1	2
	1	SC1002XLMS.7279.7279.4.0.dta	4	1821.98	GPGSMAAGR(1)-QLHKALR(4)	0.00147746
	2	SC1003XLMS.7343.7343.4.0.dta	4	1821.98	GPGSMAAGR(1)-QLHKALR(4)	0.028798
175	PRI2(405)-PRI2(466)	1	4
	1	SC1002XLMS.20995.20995.4.4.dta	4	3588.01	LQSYKISPGGISQILDLVK(5)-KEPIQPETPQPK(1)	0.00155866
	2	SC1002XLMS.20999.20999.4.3.dta	4	3588.01	LQSYKISPGGISQILDLVK(5)-KEPIQPETPQPK(1)	0.00172878
	3	SC1001XLMS.21624.21624.4.2.dta	4	3588.01	LQSYKISPGGISQILDLVK(5)-KEPIQPETPQPK(1)	0.0158003
	4	SC1004XLMS.20859.20859.4.0.dta	4	3588	LQSYKISPGGISQILDLVK(5)-KEPIQPETPQPK(1)	0.0794188
176	PRI1(377)-PRI1(384)	1	3
	1	SC1001XLMS.11265.11265.5.0.dta	5	3748.79	ELDAISTNEEEKEENEAESDVKHR(22)-TRDYKK(5)	0.00295585
	2	SC1003XLMS.10810.10810.5.0.dta	5	3748.79	ELDAISTNEEEKEENEAESDVKHR(22)-TRDYKK(5)	0.0460501
	3	SC1002XLMS.10568.10568.6.0.dta	6	3748.79	ELDAISTNEEEKEENEAESDVKHR(22)-TRDYKK(5)	0.609605
177	POLA1(210)-POLA1(1204)	1	4
	1	SC1004XLMS.19430.19430.6.2.dta	6	6487.39	SIGASPNPFSVHTATAVPSGKIASPVSR(21)-AYAPEQLQKQDNLTIDTQYYLAQQIHPVVAR(9)	0.00359564
	2	SC1003XLMS.19796.19796.6.0.dta	6	6488.38	SIGASPNPFSVHTATAVPSGKIASPVSR(21)-AYAPEQLQKQDNLTIDTQYYLAQQIHPVVAR(9)	0.00396203
	3	SC1001XLMS.20109.20109.6.0.dta	6	6488.4	SIGASPNPFSVHTATAVPSGKIASPVSR(21)-AYAPEQLQKQDNLTIDTQYYLAQQIHPVVAR(9)	0.00872854
	4	SC1004XLMS.19383.19383.6.0.dta	6	6487.41	SIGASPNPFSVHTATAVPSGKIASPVSR(21)-AYAPEQLQKQDNLTIDTQYYLAQQIHPVVAR(9)	0.0164153
178	CTC1(1168)-STN1(298)	1	6
	1	SC1001XLMS.10872.10872.4.1.dta	4	2410.35	KPSKIVPLEPPR(1)-EDKDLHR(3)	0.00363053
	2	SC1003XLMS.10260.10260.5.0.dta	5	2410.35	KPSKIVPLEPPR(1)-EDKDLHR(3)	0.0134891
	3	SC1002XLMS.10073.10073.5.0.dta	5	2410.35	KPSKIVPLEPPR(1)-EDKDLHR(3)	0.0168736
	4	SC1003XLMS.10313.10313.4.0.dta	4	2410.35	KPSKIVPLEPPR(1)-EDKDLHR(3)	0.0864644
	5	SC1002XLMS.10138.10138.5.0.dta	5	2410.35	KPSKIVPLEPPR(1)-EDKDLHR(3)	0.209047
	6	SC1002XLMS.10214.10214.4.0.dta	4	2410.35	KPSKIVPLEPPR(1)-EDKDLHR(3)	0.747124
179	POLA1(279)-POLA1(1204)	1	1
	1	SC1003XLMS.18829.18829.6.1.dta	6	5986	AWDKESEPAEEVKQEADSGK(4)-AYAPEQLQKQDNLTIDTQYYLAQQIHPVVAR(9)	0.00363828
180	POLA1(840)-POLA1(1056)	1	1
	1	SC1004XLMS.18779.18779.4.0.dta	4	2538.56	KKGAYAGGLVLDPK(2)-SLLLLKKK(7)	0.00484028
181	POLA1(1028)-POLA1(1035)	1	6
	1	SC1002XLMS.11248.11248.4.0.dta	4	1818.04	LGNKVK(4)-SEVNKLYK(5)	0.00524626
	2	SC1004XLMS.11362.11362.4.0.dta	4	1818.04	LGNKVK(4)-SEVNKLYK(5)	0.173209
	3	SC1002XLMS.11303.11303.3.0.dta	3	1818.04	LGNKVK(4)-SEVNKLYK(5)	0.261894
	4	SC1001XLMS.11980.11980.4.0.dta	4	1818.04	LGNKVK(4)-SEVNKLYK(5)	0.280244
	5	SC1003XLMS.11531.11531.4.0.dta	4	1818.04	LGNKVK(4)-SEVNKLYK(5)	0.632314
	6	SC1003XLMS.9130.9130.4.0.dta	4	1776.03	LGNKVK(4)-SEVNKLYK(5)	0.809952
182	PRI1(68)-PRI1(377)	1	26
	1	SC1001XLMS.13796.13796.6.0.dta	6	4943.23	YQSFNNQSDLEKEMQK(12)-ELDAISTNEEEKEENEAESDVKHR(22)	0.006377
	2	SC1002XLMS.14416.14416.5.0.dta	5	4985.25	YQSFNNQSDLEKEMQK(12)-ELDAISTNEEEKEENEAESDVKHR(22)	0.00811986
	3	SC1001XLMS.13786.13786.6.1.dta	6	4943.23	YQSFNNQSDLEKEMQK(12)-ELDAISTNEEEKEENEAESDVKHR(22)	0.0324986
	4	SC1001XLMS.14451.14451.6.1.dta	6	4927.27	YQSFNNQSDLEKEMQK(12)-ELDAISTNEEEKEENEAESDVKHR(22)	0.0447095
	5	SC1001XLMS.14468.14468.4.0.dta	4	4927.24	YQSFNNQSDLEKEMQK(12)-ELDAISTNEEEKEENEAESDVKHR(22)	0.047397
	6	SC1004XLMS.13771.13771.5.0.dta	5	4927.26	YQSFNNQSDLEKEMQK(12)-ELDAISTNEEEKEENEAESDVKHR(22)	0.048045
	7	SC1003XLMS.13295.13295.6.0.dta	6	4943.24	YQSFNNQSDLEKEMQK(12)-ELDAISTNEEEKEENEAESDVKHR(22)	0.0615078
	8	SC1003XLMS.14038.14038.6.0.dta	6	4927.25	YQSFNNQSDLEKEMQK(12)-ELDAISTNEEEKEENEAESDVKHR(22)	0.0796809
	9	SC1001XLMS.15774.15774.5.0.dta	5	4969.25	YQSFNNQSDLEKEMQK(12)-ELDAISTNEEEKEENEAESDVKHR(22)	0.0948152
	10	SC1004XLMS.13749.13749.6.1.dta	6	4927.26	YQSFNNQSDLEKEMQK(12)-ELDAISTNEEEKEENEAESDVKHR(22)	0.124215
	11	SC1003XLMS.13300.13300.4.2.dta	4	4944.24	YQSFNNQSDLEKEMQK(12)-ELDAISTNEEEKEENEAESDVKHR(22)	0.127738
	12	SC1001XLMS.15104.15104.5.0.dta	5	4985.26	YQSFNNQSDLEKEMQK(12)-ELDAISTNEEEKEENEAESDVKHR(22)	0.128058
	13	SC1001XLMS.15115.15115.5.0.dta	5	4985.26	YQSFNNQSDLEKEMQK(12)-ELDAISTNEEEKEENEAESDVKHR(22)	0.142405
	14	SC1003XLMS.14029.14029.4.0.dta	4	4927.26	YQSFNNQSDLEKEMQK(12)-ELDAISTNEEEKEENEAESDVKHR(22)	0.182372
	15	SC1003XLMS.13318.13318.5.0.dta	5	4943.25	YQSFNNQSDLEKEMQK(12)-ELDAISTNEEEKEENEAESDVKHR(22)	0.199643
	16	SC1003XLMS.13745.13745.5.0.dta	5	4943.24	YQSFNNQSDLEKEMQK(12)-ELDAISTNEEEKEENEAESDVKHR(22)	0.32498
	17	SC1003XLMS.14805.14805.5.0.dta	5	4985.25	YQSFNNQSDLEKEMQK(12)-ELDAISTNEEEKEENEAESDVKHR(22)	0.414787
	18	SC1001XLMS.14171.14171.5.1.dta	5	4944.23	YQSFNNQSDLEKEMQK(12)-ELDAISTNEEEKEENEAESDVKHR(22)	0.419357
	19	SC1001XLMS.14029.14029.5.0.dta	5	4944.24	YQSFNNQSDLEKEMQK(12)-ELDAISTNEEEKEENEAESDVKHR(22)	0.456007
	20	SC1002XLMS.13137.13137.5.1.dta	5	4944.24	YQSFNNQSDLEKEMQK(12)-ELDAISTNEEEKEENEAESDVKHR(22)	0.462188
	21	SC1001XLMS.13777.13777.5.0.dta	5	4943.24	YQSFNNQSDLEKEMQK(12)-ELDAISTNEEEKEENEAESDVKHR(22)	0.473203
	22	SC1004XLMS.15109.15109.5.0.dta	5	4969.25	YQSFNNQSDLEKEMQK(12)-ELDAISTNEEEKEENEAESDVKHR(22)	0.564924
	23	SC1003XLMS.15587.15587.5.0.dta	5	4969.26	YQSFNNQSDLEKEMQK(12)-ELDAISTNEEEKEENEAESDVKHR(22)	0.603412
	24	SC1003XLMS.13576.13576.5.0.dta	5	4944.23	YQSFNNQSDLEKEMQK(12)-ELDAISTNEEEKEENEAESDVKHR(22)	0.627515
	25	SC1004XLMS.14407.14407.5.0.dta	5	4985.26	YQSFNNQSDLEKEMQK(12)-ELDAISTNEEEKEENEAESDVKHR(22)	0.74582
	26	SC1003XLMS.13294.13294.4.2.dta	4	4944.24	YQSFNNQSDLEKEMQK(12)-ELDAISTNEEEKEENEAESDVKHR(22)	0.761915
183	CTC1(1171)-STN1(298)	1	3
	1	SC1003XLMS.10384.10384.5.0.dta	5	2410.34	KPSKIVPLEPPR(4)-EDKDLHR(3)	0.00650253
	2	SC1001XLMS.10839.10839.5.0.dta	5	2410.34	KPSKIVPLEPPR(4)-EDKDLHR(3)	0.00796122
	3	SC1003XLMS.10307.10307.4.1.dta	4	2410.35	KPSKIVPLEPPR(4)-EDKDLHR(3)	0.122493
184	CTC1(442)-POLA1(1204)	1	7
	1	SC1002XLMS.16252.16252.5.0.dta	5	4719.45	QKPGAHSSR(2)-AYAPEQLQKQDNLTIDTQYYLAQQIHPVVAR(9)	0.0073067
	2	SC1001XLMS.16928.16928.6.0.dta	6	4719.42	QKPGAHSSR(2)-AYAPEQLQKQDNLTIDTQYYLAQQIHPVVAR(9)	0.0750039
	3	SC1003XLMS.16573.16573.6.0.dta	6	4719.44	QKPGAHSSR(2)-AYAPEQLQKQDNLTIDTQYYLAQQIHPVVAR(9)	0.0804876
	4	SC1003XLMS.16568.16568.5.0.dta	5	4719.44	QKPGAHSSR(2)-AYAPEQLQKQDNLTIDTQYYLAQQIHPVVAR(9)	0.107295
	5	SC1002XLMS.16255.16255.6.3.dta	6	4719.43	QKPGAHSSR(2)-AYAPEQLQKQDNLTIDTQYYLAQQIHPVVAR(9)	0.290558
	6	SC1001XLMS.16922.16922.6.2.dta	6	4719.42	QKPGAHSSR(2)-AYAPEQLQKQDNLTIDTQYYLAQQIHPVVAR(9)	0.592338
	7	SC1001XLMS.16937.16937.5.1.dta	5	4719.44	QKPGAHSSR(2)-AYAPEQLQKQDNLTIDTQYYLAQQIHPVVAR(9)	0.649242
185	PRI1(311)-PRI1(326)	1	2
	1	SC1001XLMS.15813.15813.5.0.dta	5	2913.64	LDINVSKGINHLLK(7)-SPFSVHPKTGR(8)	0.00734838
	2	SC1003XLMS.15488.15488.5.4.dta	5	2913.65	LDINVSKGINHLLK(7)-SPFSVHPKTGR(8)	0.536879
186	POLA1(134)-POLA1(153)	1	2
	1	SC1004XLMS.12098.12098.4.0.dta	4	2282.3	LAVTKPNNIK(5)-TADKAVDLSK(4)	0.00787169
	2	SC1001XLMS.12676.12676.4.0.dta	4	2282.3	LAVTKPNNIK(5)-TADKAVDLSK(4)	0.312184
187	POLA1(1)-POLA2(160)	1	2
	1	SC1001XLMS.15820.15820.5.0.dta	5	5105.35	GPGSMAPVHGDDSLSDSGSFVSSR(1)-SPHQLLSPSSFSPSATPSQKYNSR(20)	0.00850399
	2	SC1001XLMS.15824.15824.5.1.dta	5	5106.38	GPGSMAPVHGDDSLSDSGSFVSSR(1)-SPHQLLSPSSFSPSATPSQKYNSR(20)	0.0219933
188	POLA1(835)-POLA1(1457)	1	2
	1	SC1003XLMS.18979.18979.4.0.dta	4	3978.93	LGDEDEEIDGDTNKYKK(16)-SGYSEVNLSKLFAGCAVK(10)	0.00876061
	2	SC1003XLMS.18958.18958.5.0.dta	5	3978.93	LGDEDEEIDGDTNKYKK(16)-SGYSEVNLSKLFAGCAVK(10)	0.0266317
189	PRI1(384)-PRI1(407)	1	3
	1	SC1004XLMS.6723.6723.4.0.dta	4	1634.95	TRDYKK(5)-KGELLK(1)	0.00897106
	2	SC1001XLMS.7160.7160.4.0.dta	4	1634.95	TRDYKK(5)-KGELLK(1)	0.0103668
	3	SC1001XLMS.7170.7170.4.0.dta	4	1634.95	TRDYKK(5)-KGELLK(1)	0.0326992
190	POLA1(1)-POLA1(1153)	1	2
	1	SC1003XLMS.13733.13733.4.1.dta	4	3607.62	GPGSMAPVHGDDSLSDSGSFVSSR(1)-DPQDYPDKK(8)	0.00903593
	2	SC1004XLMS.13512.13512.4.2.dta	4	3607.62	GPGSMAPVHGDDSLSDSGSFVSSR(1)-DPQDYPDKK(8)	0.475411
191	POLA1(1418)-POLA1(1422)	1	4
	1	SC1002XLMS.11602.11602.5.0.dta	5	2402.3	LTTDHEKDK(7)-LKKQFFTPK(2)	0.0101379
	2	SC1004XLMS.11565.11565.4.0.dta	4	2402.3	LTTDHEKDK(7)-LKKQFFTPK(2)	0.574713
	3	SC1003XLMS.11761.11761.5.0.dta	5	2402.3	LTTDHEKDK(7)-LKKQFFTPK(2)	0.710478
[truncated: 184 more rows]

## Sheet: Corrected_ResiduesXLMS1
Protein							Corrected
POLA1(810)-POLA1(819)	POLA1	810	806	POLA1	819	815	POLA1	806	POLA1	815
POLA1(210)-POLA1(218)	POLA1	210	206	POLA1	218	214	POLA1	206	POLA1	214
POLA1(415)-POLA1(435)	POLA1	415	411	POLA1	435	431	POLA1	411	POLA1	431
POLA1(1420)-PRI2(466)	POLA1	1420	1416	PRI2	466	463	POLA1	1416	PRI2	463
POLA1(676)-POLA1(815)	POLA1	676	672	POLA1	815	811	POLA1	672	POLA1	811
PRI2(68)-PRI2(140)	PRI2	68	65	PRI2	140	137	PRI2	65	PRI2	137
POLA1(415)-POLA1(437)	POLA1	415	411	POLA1	437	433	POLA1	411	POLA1	433
POLA1(930)-POLA1(1030)	POLA1	930	926	POLA1	1030	1026	POLA1	926	POLA1	1026
POLA2(268)-POLA2(313)	POLA2	268	268	POLA2	313	313	POLA2	268	POLA2	313
PRI2(140)-PRI2(180)	PRI2	140	137	PRI2	180	177	PRI2	137	PRI2	177
POLA1(676)-POLA1(819)	POLA1	676	672	POLA1	819	815	POLA1	672	POLA1	815
POLA1(1055)-POLA1(1079)	POLA1	1055	1051	POLA1	1079	1075	POLA1	1051	POLA1	1075
POLA1(1118)-PRI2(343)	POLA1	1118	1114	PRI2	343	340	POLA1	1114	PRI2	340
POLA1(833)-POLA1(1055)	POLA1	833	829	POLA1	1055	1051	POLA1	829	POLA1	1051
POLA1(1420)-PRI2(477)	POLA1	1420	1416	PRI2	477	474	POLA1	1416	PRI2	474
PRI1(404)-PRI1(413)	PRI1	404	404	PRI1	413	413	PRI1	404	PRI1	413
PRI1(37)-PRI1(413)	PRI1	37	37	PRI1	413	413	PRI1	37	PRI1	413
POLA2(160)-POLA2(564)	POLA2	160	160	POLA2	564	564	POLA2	160	POLA2	564
PRI1(147)-PRI1(413)	PRI1	147	147	PRI1	413	413	PRI1	147	PRI1	413
PRI1(147)-PRI1(221)	PRI1	147	147	PRI1	221	221	PRI1	147	PRI1	221
PRI1(404)-PRI1(407)	PRI1	404	404	PRI1	407	407	PRI1	404	PRI1	407
PRI1(77)-PRI1(326)	PRI1	77	77	PRI1	326	326	PRI1	77	PRI1	326
POLA1(1058)-POLA1(1079)	POLA1	1058	1054	POLA1	1079	1075	POLA1	1054	POLA1	1075
STN1(213)-STN1(277)	STN1	213	213	STN1	277	277	STN1	213	STN1	277
PRI2(296)-PRI2(405)	PRI2	296	293	PRI2	405	402	PRI2	293	PRI2	402
STN1(91)-STN1(123)	STN1	91	91	STN1	123	123	STN1	91	STN1	123
POLA1(833)-POLA1(974)	POLA1	833	829	POLA1	974	970	POLA1	829	POLA1	970
POLA1(406)-PRI1(37)	POLA1	406	402	PRI1	37	37	POLA1	402	PRI1	37
POLA1(1)-POLA1(218)	POLA1	1	-3	POLA1	218	214	POLA1	-3	POLA1	214
PRI2(296)-PRI2(400)	PRI2	296	293	PRI2	400	397	PRI2	293	PRI2	397
PRI1(413)-PRI2(148)	PRI1	413	413	PRI2	148	145	PRI1	413	PRI2	145
CTC1(566)-POLA1(1429)	CTC1	566	562	POLA1	1429	1425	CTC1	562	POLA1	1425
PRI1(193)-PRI1(201)	PRI1	193	193	PRI1	201	201	PRI1	193	PRI1	201
POLA1(406)-POLA1(892)	POLA1	406	402	POLA1	892	888	POLA1	402	POLA1	888
PRI1(153)-PRI1(407)	PRI1	153	153	PRI1	407	407	PRI1	153	PRI1	407
PRI1(193)-PRI1(311)	PRI1	193	193	PRI1	311	311	PRI1	193	PRI1	311
POLA1(1)-POLA1(676)	POLA1	1	-3	POLA1	676	672	POLA1	-3	POLA1	672
PRI2(273)-PRI2(466)	PRI2	273	270	PRI2	466	463	PRI2	270	PRI2	463
PRI1(68)-PRI1(367)	PRI1	68	68	PRI1	367	367	PRI1	68	PRI1	367
PRI1(407)-PRI1(418)	PRI1	407	407	PRI1	418	418	PRI1	407	PRI1	418
PRI1(214)-PRI1(221)	PRI1	214	214	PRI1	221	221	PRI1	214	PRI1	221
PRI1(377)-PRI1(407)	PRI1	377	377	PRI1	407	407	PRI1	377	PRI1	407
POLA1(983)-PRI2(231)	POLA1	983	979	PRI2	231	228	POLA1	979	PRI2	228
CTC1(242)-POLA1(279)	CTC1	242	238	POLA1	279	275	CTC1	238	POLA1	275
POLA1(927)-POLA1(1030)	POLA1	927	923	POLA1	1030	1026	POLA1	923	POLA1	1026
POLA1(1055)-POLA1(1257)	POLA1	1055	1051	POLA1	1257	1253	POLA1	1051	POLA1	1253
PRI2(76)-PRI2(466)	PRI2	76	73	PRI2	466	463	PRI2	73	PRI2	463
POLA2(134)-POLA2(160)	POLA2	134	134	POLA2	160	160	POLA2	134	POLA2	160
POLA1(406)-PRI1(418)	POLA1	406	402	PRI1	418	418	POLA1	402	PRI1	418
PRI2(76)-PRI2(462)	PRI2	76	73	PRI2	462	459	PRI2	73	PRI2	459
POLA1(210)-POLA1(228)	POLA1	210	206	POLA1	228	224	POLA1	206	POLA1	224
PRI1(147)-PRI1(412)	PRI1	147	147	PRI1	412	412	PRI1	147	PRI1	412
PRI2(462)-PRI2(466)	PRI2	462	459	PRI2	466	463	PRI2	459	PRI2	463
POLA1(1145)-POLA2(313)	POLA1	1145	1141	POLA2	313	313	POLA1	1141	POLA2	313
POLA1(1429)-POLA2(134)	POLA1	1429	1425	POLA2	134	134	POLA1	1425	POLA2	134
PRI1(207)-PRI2(180)	PRI1	207	207	PRI2	180	177	PRI1	207	PRI2	177
STN1(189)-STN1(213)	STN1	189	189	STN1	213	213	STN1	189	STN1	213
CTC1(1)-POLA1(406)	CTC1	1	-3	POLA1	406	402	CTC1	-3	POLA1	402
POLA1(115)-POLA1(122)	POLA1	115	111	POLA1	122	118	POLA1	111	POLA1	118
POLA1(1418)-POLA1(1423)	POLA1	1418	1414	POLA1	1423	1419	POLA1	1414	POLA1	1419
POLA1(1423)-PRI2(477)	POLA1	1423	1419	PRI2	477	474	POLA1	1419	PRI2	474
CTC1(1)-POLA1(1153)	CTC1	1	-3	POLA1	1153	1149	CTC1	-3	POLA1	1149
PRI1(377)-PRI1(413)	PRI1	377	377	PRI1	413	413	PRI1	377	PRI1	413
POLA1(228)-POLA1(1204)	POLA1	228	224	POLA1	1204	1200	POLA1	224	POLA1	1200
POLA1(1153)-POLA2(134)	POLA1	1153	1149	POLA2	134	134	POLA1	1149	POLA2	134
POLA1(437)-POLA1(460)	POLA1	437	433	POLA1	460	456	POLA1	433	POLA1	456
POLA1(1153)-POLA2(264)	POLA1	1153	1149	POLA2	264	264	POLA1	1149	POLA2	264
POLA1(1420)-PRI2(462)	POLA1	1420	1416	PRI2	462	459	POLA1	1416	PRI2	459
POLA1(676)-POLA1(810)	POLA1	676	672	POLA1	810	806	POLA1	672	POLA1	806
POLA1(113)-POLA1(122)	POLA1	113	109	POLA1	122	118	POLA1	109	POLA1	118
POLA1(428)-POLA1(473)	POLA1	428	424	POLA1	473	469	POLA1	424	POLA1	469
POLA1(428)-POLA1(819)	POLA1	428	424	POLA1	819	815	POLA1	424	POLA1	815
POLA1(1418)-PRI2(462)	POLA1	1418	1414	PRI2	462	459	POLA1	1414	PRI2	459
POLA1(665)-POLA1(676)	POLA1	665	661	POLA1	676	672	POLA1	661	POLA1	672
POLA1(676)-POLA1(1058)	POLA1	676	672	POLA1	1058	1054	POLA1	672	POLA1	1054
CTC1(1)-CTC1(442)	CTC1	1	-3	CTC1	442	438	CTC1	-3	CTC1	438
STN1(91)-STN1(115)	STN1	91	91	STN1	115	115	STN1	91	STN1	115
STN1(256)-STN1(268)	STN1	256	256	STN1	268	268	STN1	256	STN1	268
POLA1(1055)-POLA1(1058)	POLA1	1055	1051	POLA1	1058	1054	POLA1	1051	POLA1	1054
PRI1(407)-PRI1(413)	PRI1	407	407	PRI1	413	413	PRI1	407	PRI1	413
PRI1(176)-PRI2(231)	PRI1	176	176	PRI2	231	228	PRI1	176	PRI2	228
PRI1(37)-PRI1(407)	PRI1	37	37	PRI1	407	407	PRI1	37	PRI1	407
CTC1(1)-POLA1(1)	CTC1	1	-3	POLA1	1	-3	CTC1	-3	POLA1	-3
POLA1(934)-POLA1(1030)	POLA1	934	930	POLA1	1030	1026	POLA1	930	POLA1	1026
STN1(91)-STN1(125)	STN1	91	91	STN1	125	125	STN1	91	STN1	125
CTC1(1168)-STN1(213)	CTC1	1168	1164	STN1	213	213	CTC1	1164	STN1	213
POLA1(1423)-PRI2(466)	POLA1	1423	1419	PRI2	466	463	POLA1	1419	PRI2	463
POLA2(134)-STN1(115)	POLA2	134	134	STN1	115	115	POLA2	134	STN1	115
POLA1(819)-POLA1(974)	POLA1	819	815	POLA1	974	970	POLA1	815	POLA1	970
POLA1(1118)-PRI2(338)	POLA1	1118	1114	PRI2	338	335	POLA1	1114	PRI2	335
POLA1(833)-POLA1(1058)	POLA1	833	829	POLA1	1058	1054	POLA1	829	POLA1	1054
POLA1(1141)-POLA1(1153)	POLA1	1141	1137	POLA1	1153	1149	POLA1	1137	POLA1	1149
CTC1(1171)-STN1(213)	CTC1	1171	1167	STN1	213	213	CTC1	1167	STN1	213
CTC1(687)-POLA1(1)	CTC1	687	683	POLA1	1	-3	CTC1	683	POLA1	-3
PRI1(147)-PRI1(418)	PRI1	147	147	PRI1	418	418	PRI1	147	PRI1	418
POLA1(1058)-POLA1(1257)	POLA1	1058	1054	POLA1	1257	1253	POLA1	1054	POLA1	1253
POLA1(819)-POLA1(1055)	POLA1	819	815	POLA1	1055	1051	POLA1	815	POLA1	1051
STN1(283)-STN1(298)	STN1	283	283	STN1	298	298	STN1	283	STN1	298
CTC1(1)-POLA1(218)	CTC1	1	-3	POLA1	218	214	CTC1	-3	POLA1	214
PRI1(147)-PRI1(176)	PRI1	147	147	PRI1	176	176	PRI1	147	PRI1	176
POLA1(218)-POLA1(1204)	POLA1	218	214	POLA1	1204	1200	POLA1	214	POLA1	1200
PRI1(147)-PRI1(404)	PRI1	147	147	PRI1	404	404	PRI1	147	PRI1	404
POLA1(1)-POLA1(153)	POLA1	1	-3	POLA1	153	149	POLA1	-3	POLA1	149
POLA1(555)-POLA2(313)	POLA1	555	551	POLA2	313	313	POLA1	551	POLA2	313
POLA2(134)-POLA2(564)	POLA2	134	134	POLA2	564	564	POLA2	134	POLA2	564
PRI2(398)-PRI2(419)	PRI2	398	395	PRI2	419	416	PRI2	395	PRI2	416
CTC1(1171)-STN1(277)	CTC1	1171	1167	STN1	277	277	CTC1	1167	STN1	277
CTC1(1)-CTC1(1168)	CTC1	1	-3	CTC1	1168	1164	CTC1	-3	CTC1	1164
CTC1(687)-POLA1(1423)	CTC1	687	683	POLA1	1423	1419	CTC1	683	POLA1	1419
POLA1(1)-POLA2(564)	POLA1	1	-3	POLA2	564	564	POLA1	-3	POLA2	564
CTC1(566)-CTC1(687)	CTC1	566	562	CTC1	687	683	CTC1	562	CTC1	683
PRI1(37)-PRI1(412)	PRI1	37	37	PRI1	412	412	PRI1	37	PRI1	412
POLA1(840)-POLA1(1055)	POLA1	840	836	POLA1	1055	1051	POLA1	836	POLA1	1051
CTC1(566)-POLA2(134)	CTC1	566	562	POLA2	134	134	CTC1	562	POLA2	134
POLA1(399)-POLA1(415)	POLA1	399	395	POLA1	415	411	POLA1	395	POLA1	411
CTC1(1)-POLA1(1204)	CTC1	1	-3	POLA1	1204	1200	CTC1	-3	POLA1	1200
POLA1(819)-POLA1(1079)	POLA1	819	815	POLA1	1079	1075	POLA1	815	POLA1	1075
POLA1(1)-POLA1(210)	POLA1	1	-3	POLA1	210	206	POLA1	-3	POLA1	206
STN1(115)-STN1(125)	STN1	115	115	STN1	125	125	STN1	115	STN1	125
CTC1(1)-STN1(268)	CTC1	1	-3	STN1	268	268	CTC1	-3	STN1	268
CTC1(978)-CTC1(1171)	CTC1	978	974	CTC1	1171	1167	CTC1	974	CTC1	1167
CTC1(1168)-POLA1(676)	CTC1	1168	1164	POLA1	676	672	CTC1	1164	POLA1	672
POLA1(835)-POLA1(974)	POLA1	835	831	POLA1	974	970	POLA1	831	POLA1	970
PRI2(231)-PRI2(338)	PRI2	231	228	PRI2	338	335	PRI2	228	PRI2	335
PRI2(68)-PRI2(85)	PRI2	68	65	PRI2	85	82	PRI2	65	PRI2	82
PRI1(193)-PRI1(284)	PRI1	193	193	PRI1	284	284	PRI1	193	PRI1	284
CTC1(1)-CTC1(78)	CTC1	1	-3	CTC1	78	74	CTC1	-3	CTC1	74
PRI1(367)-PRI1(384)	PRI1	367	367	PRI1	384	384	PRI1	367	PRI1	384
POLA2(232)-POLA2(500)	POLA2	232	232	POLA2	500	500	POLA2	232	POLA2	500
TEN1(4)-TEN1(115)	TEN1	4	4	TEN1	115	115	TEN1	4	TEN1	115
POLA1(218)-POLA1(279)	POLA1	218	214	POLA1	279	275	POLA1	214	POLA1	275
POLA1(1057)-POLA1(1079)	POLA1	1057	1053	POLA1	1079	1075	POLA1	1053	POLA1	1075
CTC1(1)-CTC1(1171)	CTC1	1	-3	CTC1	1171	1167	CTC1	-3	CTC1	1167
POLA1(892)-POLA1(974)	POLA1	892	888	POLA1	974	970	POLA1	888	POLA1	970
POLA1(1)-POLA1(406)	POLA1	1	-3	POLA1	406	402	POLA1	-3	POLA1	402
PRI2(68)-PRI2(202)	PRI2	68	65	PRI2	202	199	PRI2	65	PRI2	199
CTC1(566)-POLA1(1)	CTC1	566	562	POLA1	1	-3	CTC1	562	POLA1	-3
STN1(91)-STN1(114)	STN1	91	91	STN1	114	114	STN1	91	STN1	114
CTC1(1)-CTC1(51)	CTC1	1	-3	CTC1	51	47	CTC1	-3	CTC1	47
PRI1(377)-PRI1(385)	PRI1	377	377	PRI1	385	385	PRI1	377	PRI1	385
CTC1(442)-POLA1(1)	CTC1	442	438	POLA1	1	-3	CTC1	438	POLA1	-3
PRI2(296)-PRI2(466)	PRI2	296	293	PRI2	466	463	PRI2	293	PRI2	463
PRI2(231)-PRI2(336)	PRI2	231	228	PRI2	336	333	PRI2	228	PRI2	333
CTC1(442)-POLA2(564)	CTC1	442	438	POLA2	564	564	CTC1	438	POLA2	564
PRI1(147)-PRI1(407)	PRI1	147	147	PRI1	407	407	PRI1	147	PRI1	407
PRI2(273)-PRI2(465)	PRI2	273	270	PRI2	465	462	PRI2	270	PRI2	462
PRI1(284)-PRI2(180)	PRI1	284	284	PRI2	180	177	PRI1	284	PRI2	177
POLA1(1055)-POLA1(1057)	POLA1	1055	1051	POLA1	1057	1053	POLA1	1051	POLA1	1053
POLA2(564)-STN1(115)	POLA2	564	564	STN1	115	115	POLA2	564	STN1	115
STN1(213)-STN1(298)	STN1	213	213	STN1	298	298	STN1	213	STN1	298
PRI1(201)-PRI1(284)	PRI1	201	201	PRI1	284	284	PRI1	201	PRI1	284
PRI1(193)-PRI2(202)	PRI1	193	193	PRI2	202	199	PRI1	193	PRI2	199
POLA1(892)-PRI2(231)	POLA1	892	888	PRI2	231	228	POLA1	888	PRI2	228
PRI1(176)-PRI1(413)	PRI1	176	176	PRI1	413	413	PRI1	176	PRI1	413
PRI1(37)-PRI1(418)	PRI1	37	37	PRI1	418	418	PRI1	37	PRI1	418
CTC1(978)-STN1(115)	CTC1	978	974	STN1	115	115	CTC1	974	STN1	115
PRI1(367)-PRI1(385)	PRI1	367	367	PRI1	385	385	PRI1	367	PRI1	385
POLA1(1420)-POLA1(1423)	POLA1	1420	1416	POLA1	1423	1419	POLA1	1416	POLA1	1419
POLA1(1)-POLA1(1204)	POLA1	1	-3	POLA1	1204	1200	POLA1	-3	POLA1	1200
CTC1(687)-POLA1(1429)	CTC1	687	683	POLA1	1429	1425	CTC1	683	POLA1	1425
CTC1(1)-PRI1(377)	CTC1	1	-3	PRI1	377	377	CTC1	-3	PRI1	377
POLA1(1)-PRI2(231)	POLA1	1	-3	PRI2	231	228	POLA1	-3	PRI2	228
POLA2(134)-POLA2(500)	POLA2	134	134	POLA2	500	500	POLA2	134	POLA2	500
POLA1(835)-POLA1(892)	POLA1	835	831	POLA1	892	888	POLA1	831	POLA1	888
POLA1(218)-POLA2(564)	POLA1	218	214	POLA2	564	564	POLA1	214	POLA2	564
POLA1(1174)-POLA2(313)	POLA1	1174	1170	POLA2	313	313	POLA1	1170	POLA2	313
POLA1(721)-POLA1(1075)	POLA1	721	717	POLA1	1075	1071	POLA1	717	POLA1	1071
POLA1(833)-POLA1(892)	POLA1	833	829	POLA1	892	888	POLA1	829	POLA1	888
POLA1(1)-POLA1(1)	POLA1	1	-3	POLA1	1	-3	POLA1	-3	POLA1	-3
PRI1(384)-PRI1(413)	PRI1	384	384	PRI1	413	413	PRI1	384	PRI1	413
CTC1(1)-POLA2(313)	CTC1	1	-3	POLA2	313	313	CTC1	-3	POLA2	313
CTC1(1)-POLA1(1420)	CTC1	1	-3	POLA1	1420	1416	CTC1	-3	POLA1	1416
POLA1(833)-POLA1(1079)	POLA1	833	829	POLA1	1079	1075	POLA1	829	POLA1	1075
CTC1(1)-PRI2(296)	CTC1	1	-3	PRI2	296	293	CTC1	-3	PRI2	293
PRI2(405)-PRI2(466)	PRI2	405	402	PRI2	466	463	PRI2	402	PRI2	463
PRI1(377)-PRI1(384)	PRI1	377	377	PRI1	384	384	PRI1	377	PRI1	384
POLA1(210)-POLA1(1204)	POLA1	210	206	POLA1	1204	1200	POLA1	206	POLA1	1200
CTC1(1168)-STN1(298)	CTC1	1168	1164	STN1	298	298	CTC1	1164	STN1	298
POLA1(279)-POLA1(1204)	POLA1	279	275	POLA1	1204	1200	POLA1	275	POLA1	1200
POLA1(840)-POLA1(1056)	POLA1	840	836	POLA1	1056	1052	POLA1	836	POLA1	1052
POLA1(1028)-POLA1(1035)	POLA1	1028	1024	POLA1	1035	1031	POLA1	1024	POLA1	1031
PRI1(68)-PRI1(377)	PRI1	68	68	PRI1	377	377	PRI1	68	PRI1	377
CTC1(1171)-STN1(298)	CTC1	1171	1167	STN1	298	298	CTC1	1167	STN1	298
CTC1(442)-POLA1(1204)	CTC1	442	438	POLA1	1204	1200	CTC1	438	POLA1	1200
PRI1(311)-PRI1(326)	PRI1	311	311	PRI1	326	326	PRI1	311	PRI1	326
POLA1(134)-POLA1(153)	POLA1	134	130	POLA1	153	149	POLA1	130	POLA1	149
POLA1(1)-POLA2(160)	POLA1	1	-3	POLA2	160	160	POLA1	-3	POLA2	160
POLA1(835)-POLA1(1457)	POLA1	835	831	POLA1	1457	1453	POLA1	831	POLA1	1453
PRI1(384)-PRI1(407)	PRI1	384	384	PRI1	407	407	PRI1	384	PRI1	407
POLA1(1)-POLA1(1153)	POLA1	1	-3	POLA1	1153	1149	POLA1	-3	POLA1	1149
POLA1(1418)-POLA1(1422)	POLA1	1418	1414	POLA1	1422	1418	POLA1	1414	POLA1	1418
POLA1(406)-PRI1(68)	POLA1	406	402	PRI1	68	68	POLA1	402	PRI1	68
CTC1(1171)-STN1(256)	CTC1	1171	1167	STN1	256	256	CTC1	1167	STN1	256
POLA1(892)-POLA1(983)	POLA1	892	888	POLA1	983	979	POLA1	888	POLA1	979
CTC1(560)-CTC1(566)	CTC1	560	556	CTC1	566	562	CTC1	556	CTC1	562
POLA1(1172)-POLA2(313)	POLA1	1172	1168	POLA2	313	313	POLA1	1168	POLA2	313
POLA2(500)-POLA2(564)	POLA2	500	500	POLA2	564	564	POLA2	500	POLA2	564
PRI1(14)-PRI1(367)	PRI1	14	14	PRI1	367	367	PRI1	14	PRI1	367
PRI1(207)-PRI1(284)	PRI1	207	207	PRI1	284	284	PRI1	207	PRI1	284
CTC1(1168)-STN1(189)	CTC1	1168	1164	STN1	189	189	CTC1	1164	STN1	189
POLA1(659)-POLA1(676)	POLA1	659	655	POLA1	676	672	POLA1	655	POLA1	672
STN1(55)-STN1(91)	STN1	55	55	STN1	91	91	STN1	55	STN1	91
POLA1(819)-POLA2(232)	POLA1	819	815	POLA2	232	232	POLA1	815	POLA2	232
POLA1(1174)-PRI2(148)	POLA1	1174	1170	PRI2	148	145	POLA1	1170	PRI2	145
POLA1(406)-POLA1(473)	POLA1	406	402	POLA1	473	469	POLA1	402	POLA1	469
POLA1(52)-POLA1(218)	POLA1	52	48	POLA1	218	214	POLA1	48	POLA1	214
PRI2(398)-PRI2(405)	PRI2	398	395	PRI2	405	402	PRI2	395	PRI2	402
PRI2(140)-PRI2(162)	PRI2	140	137	PRI2	162	159	PRI2	137	PRI2	159
STN1(91)-STN1(154)	STN1	91	91	STN1	154	154	STN1	91	STN1	154
PRI1(153)-PRI1(413)	PRI1	153	153	PRI1	413	413	PRI1	153	PRI1	413
POLA1(210)-STN1(91)	POLA1	210	206	STN1	91	91	POLA1	206	STN1	91
POLA2(134)-POLA2(313)	POLA2	134	134	POLA2	313	313	POLA2	134	POLA2	313
PRI1(37)-PRI1(220)	PRI1	37	37	PRI1	220	220	PRI1	37	PRI1	220
CTC1(1)-CTC1(799)	CTC1	1	-3	CTC1	799	795	CTC1	-3	CTC1	795
POLA1(815)-POLA1(974)	POLA1	815	811	POLA1	974	970	POLA1	811	POLA1	970
POLA1(113)-POLA1(526)	POLA1	113	109	POLA1	526	522	POLA1	109	POLA1	522
PRI1(14)-PRI1(68)	PRI1	14	14	PRI1	68	68	PRI1	14	PRI1	68
PRI1(377)-PRI1(418)	PRI1	377	377	PRI1	418	418	PRI1	377	PRI1	418
POLA1(815)-POLA1(1079)	POLA1	815	811	POLA1	1079	1075	POLA1	811	POLA1	1075
POLA1(153)-POLA1(1204)	POLA1	153	149	POLA1	1204	1200	POLA1	149	POLA1	1200
CTC1(242)-POLA1(72)	CTC1	242	238	POLA1	72	68	CTC1	238	POLA1	68
PRI1(377)-PRI1(412)	PRI1	377	377	PRI1	412	412	PRI1	377	PRI1	412
CTC1(687)-POLA1(1153)	CTC1	687	683	POLA1	1153	1149	CTC1	683	POLA1	1149
POLA1(1438)-PRI2(85)	POLA1	1438	1434	PRI2	85	82	POLA1	1434	PRI2	82
PRI1(367)-PRI1(393)	PRI1	367	367	PRI1	393	393	PRI1	367	PRI1	393
POLA1(983)-POLA1(1035)	POLA1	983	979	POLA1	1035	1031	POLA1	979	POLA1	1031
POLA1(1465)-PRI2(231)	POLA1	1465	1461	PRI2	231	228	POLA1	1461	PRI2	228
POLA1(437)-POLA1(453)	POLA1	437	433	POLA1	453	449	POLA1	433	POLA1	449
CTC1(1171)-POLA1(1)	CTC1	1171	1167	POLA1	1	-3	CTC1	1167	POLA1	-3
PRI2(273)-PRI2(462)	PRI2	273	270	PRI2	462	459	PRI2	270	PRI2	459
CTC1(560)-CTC1(687)	CTC1	560	556	CTC1	687	683	CTC1	556	CTC1	683
POLA1(1)-STN1(91)	POLA1	1	-3	STN1	91	91	POLA1	-3	STN1	91
PRI2(296)-PRI2(336)	PRI2	296	293	PRI2	336	333	PRI2	293	PRI2	333
POLA2(194)-POLA2(450)	POLA2	194	194	POLA2	450	450	POLA2	194	POLA2	450
PRI2(180)-PRI2(477)	PRI2	180	177	PRI2	477	474	PRI2	177	PRI2	474
CTC1(442)-POLA1(1153)	CTC1	442	438	POLA1	1153	1149	CTC1	438	POLA1	1149
CTC1(1)-PRI2(466)	CTC1	1	-3	PRI2	466	463	CTC1	-3	PRI2	463
POLA1(1)-POLA1(134)	POLA1	1	-3	POLA1	134	130	POLA1	-3	POLA1	130
PRI1(37)-PRI1(367)	PRI1	37	37	PRI1	367	367	PRI1	37	PRI1	367
PRI1(201)-PRI2(180)	PRI1	201	201	PRI2	180	177	PRI1	201	PRI2	177
CTC1(442)-STN1(283)	CTC1	442	438	STN1	283	283	CTC1	438	STN1	283
POLA1(892)-PRI1(37)	POLA1	892	888	PRI1	37	37	POLA1	888	PRI1	37

## Sheet: FL_CST_PP_2021.10.19.XLMS2
Protein_Order	Protein	Unique_Peptide_Number	Spectrum_Number
	Spectrum_Order	Title	Charge	Precursor_Mass	Peptide	Score
1	POLA1(810)-POLA1(819)	6	25
	1	SC1002XLMS2.22035.22035.5.0.dta	5	5179.59	NEFLLLHAFYENNYIVPDKQIFR(19)-KPQQKLGDEDEEIDGDTNK(5)	1.81593e-07
	2	SC1004XLMS2.22022.22022.5.0.dta	5	5179.58	NEFLLLHAFYENNYIVPDKQIFR(19)-KPQQKLGDEDEEIDGDTNK(5)	2.24836e-05
	3	SC1002XLMS2.22170.22170.5.0.dta	5	5179.59	NEFLLLHAFYENNYIVPDKQIFR(19)-KPQQKLGDEDEEIDGDTNK(5)	0.000803516
	4	SC1004XLMS2.22147.22147.5.0.dta	5	5179.59	NEFLLLHAFYENNYIVPDKQIFR(19)-KPQQKLGDEDEEIDGDTNK(5)	0.00116152
	5	SC1004XLMS2.21886.21886.5.0.dta	5	5179.58	NEFLLLHAFYENNYIVPDKQIFR(19)-KPQQKLGDEDEEIDGDTNK(5)	0.00933542
	6	SC1004XLMS2.21891.21891.5.0.dta	5	5179.58	NEFLLLHAFYENNYIVPDKQIFR(19)-KPQQKLGDEDEEIDGDTNK(5)	0.0100907
	7	SC1004XLMS2.22298.22298.5.0.dta	5	5180.58	NEFLLLHAFYENNYIVPDKQIFR(19)-KPQQKLGDEDEEIDGDTNK(5)	0.0602059
	8	SC1003XLMS2.32626.32626.5.0.dta	5	5180.59	NEFLLLHAFYENNYIVPDKQIFR(19)-KPQQKLGDEDEEIDGDTNK(5)	0.121849
	9	SC1003XLMS2.32305.32305.5.0.dta	5	5179.59	NEFLLLHAFYENNYIVPDKQIFR(19)-KPQQKLGDEDEEIDGDTNK(5)	0.269078
	10	SC1004XLMS2.21385.21385.6.0.dta	6	5551.78	SERNEFLLLHAFYENNYIVPDKQIFR(22)-KPQQKLGDEDEEIDGDTNK(5)	0.0286267
	11	SC1003XLMS2.31908.31908.6.3.dta	6	5551.73	SERNEFLLLHAFYENNYIVPDKQIFR(22)-KPQQKLGDEDEEIDGDTNK(5)	0.0770195
	12	SC1003XLMS2.32082.32082.6.2.dta	6	5551.76	SERNEFLLLHAFYENNYIVPDKQIFR(22)-KPQQKLGDEDEEIDGDTNK(5)	0.0866003
	13	SC1004XLMS2.21249.21249.6.3.dta	6	5552.75	SERNEFLLLHAFYENNYIVPDKQIFR(22)-KPQQKLGDEDEEIDGDTNK(5)	0.242318
	14	SC1004XLMS2.21521.21521.6.3.dta	6	5551.78	SERNEFLLLHAFYENNYIVPDKQIFR(22)-KPQQKLGDEDEEIDGDTNK(5)	0.311652
	15	SC1002XLMS2.21674.21674.6.3.dta	6	5551.76	SERNEFLLLHAFYENNYIVPDKQIFR(22)-KPQQKLGDEDEEIDGDTNK(5)	0.381414
	16	SC1003XLMS2.31932.31932.5.0.dta	5	5552.76	SERNEFLLLHAFYENNYIVPDKQIFR(22)-KPQQKLGDEDEEIDGDTNK(5)	0.408578
	17	SC1003XLMS2.31927.31927.5.0.dta	5	5552.76	SERNEFLLLHAFYENNYIVPDKQIFR(22)-KPQQKLGDEDEEIDGDTNK(5)	0.514271
	18	SC1003XLMS2.31843.31843.5.0.dta	5	5552.75	SERNEFLLLHAFYENNYIVPDKQIFR(22)-KPQQKLGDEDEEIDGDTNK(5)	0.533643
	19	SC1003XLMS2.31776.31776.6.2.dta	6	5551.75	SERNEFLLLHAFYENNYIVPDKQIFR(22)-KPQQKLGDEDEEIDGDTNK(5)	0.665339
	20	SC1004XLMS2.21230.21230.5.0.dta	5	5471.74	NEFLLLHAFYENNYIVPDKQIFR(19)-KPQQKLGDEDEEIDGDTNKYK(5)	0.198627
	21	SC1004XLMS2.21222.21222.5.0.dta	5	5471.73	NEFLLLHAFYENNYIVPDKQIFRK(19)-PQQKLGDEDEEIDGDTNKYK(4)	0.299218
	22	SC1002XLMS2.22301.22301.5.0.dta	5	5180.56	NEFLLLHAFYENNYIVPDKQIFRK(19)-PQQKLGDEDEEIDGDTNK(4)	0.327764
	23	SC1003XLMS2.32305.32305.5.1.dta	5	5180.58	NEFLLLHAFYENNYIVPDKQIFRK(19)-PQQKLGDEDEEIDGDTNK(4)	0.487445
	24	SC1001XLMS2.32041.32041.5.0.dta	5	5179.59	NEFLLLHAFYENNYIVPDKQIFRK(19)-PQQKLGDEDEEIDGDTNK(4)	0.63472
	25	SC1004XLMS2.21385.21385.6.4.dta	6	5552.76	SERNEFLLLHAFYENNYIVPDKQIFRK(22)-PQQKLGDEDEEIDGDTNK(4)	0.407264
2	POLA1(406)-PRI1(37)	4	58
	1	SC1002XLMS2.19989.19989.5.0.dta	5	3752.93	IDLNTGKETGTPISMK(7)-WLNYGGVIKNYFQHR(9)	2.5072e-09
	2	SC1004XLMS2.19949.19949.5.0.dta	5	3752.93	IDLNTGKETGTPISMK(7)-WLNYGGVIKNYFQHR(9)	2.62137e-07
	3	SC1002XLMS2.20116.20116.5.0.dta	5	3752.92	IDLNTGKETGTPISMK(7)-WLNYGGVIKNYFQHR(9)	1.84229e-06
	4	SC1002XLMS2.20658.20658.4.0.dta	4	3736.94	IDLNTGKETGTPISMK(7)-WLNYGGVIKNYFQHR(9)	1.99393e-06
	5	SC1002XLMS2.19881.19881.4.0.dta	4	3752.93	IDLNTGKETGTPISMK(7)-WLNYGGVIKNYFQHR(9)	3.2427e-06
	6	SC1004XLMS2.19942.19942.4.0.dta	4	3752.93	IDLNTGKETGTPISMK(7)-WLNYGGVIKNYFQHR(9)	5.42927e-06
	7	SC1004XLMS2.20389.20389.5.0.dta	5	3794.94	IDLNTGKETGTPISMK(7)-WLNYGGVIKNYFQHR(9)	1.23456e-05
	8	SC1001XLMS2.30026.30026.5.0.dta	5	3752.91	IDLNTGKETGTPISMK(7)-WLNYGGVIKNYFQHR(9)	2.86938e-05
	9	SC1004XLMS2.20696.20696.5.0.dta	5	3736.93	IDLNTGKETGTPISMK(7)-WLNYGGVIKNYFQHR(9)	2.9046e-05
	10	SC1001XLMS2.30860.30860.4.0.dta	4	3736.93	IDLNTGKETGTPISMK(7)-WLNYGGVIKNYFQHR(9)	3.22681e-05
	11	SC1002XLMS2.19868.19868.5.0.dta	5	3752.93	IDLNTGKETGTPISMK(7)-WLNYGGVIKNYFQHR(9)	3.60777e-05
	12	SC1004XLMS2.20693.20693.4.0.dta	4	3736.9	IDLNTGKETGTPISMK(7)-WLNYGGVIKNYFQHR(9)	4.75491e-05
	13	SC1002XLMS2.20450.20450.5.1.dta	5	3753.92	IDLNTGKETGTPISMK(7)-WLNYGGVIKNYFQHR(9)	6.92623e-05
	14	SC1003XLMS2.30269.30269.5.0.dta	5	3752.92	IDLNTGKETGTPISMK(7)-WLNYGGVIKNYFQHR(9)	0.00013677
	15	SC1002XLMS2.20692.20692.5.0.dta	5	3736.93	IDLNTGKETGTPISMK(7)-WLNYGGVIKNYFQHR(9)	0.000475975
	16	SC1003XLMS2.30262.30262.4.0.dta	4	3752.93	IDLNTGKETGTPISMK(7)-WLNYGGVIKNYFQHR(9)	0.000708282
	17	SC1002XLMS2.20011.20011.4.0.dta	4	3752.93	IDLNTGKETGTPISMK(7)-WLNYGGVIKNYFQHR(9)	0.00112341
	18	SC1003XLMS2.31095.31095.5.0.dta	5	3736.93	IDLNTGKETGTPISMK(7)-WLNYGGVIKNYFQHR(9)	0.00141864
	19	SC1002XLMS2.20257.20257.5.1.dta	5	3753.93	IDLNTGKETGTPISMK(7)-WLNYGGVIKNYFQHR(9)	0.00305213
	20	SC1002XLMS2.21168.21168.5.0.dta	5	3778.94	IDLNTGKETGTPISMK(7)-WLNYGGVIKNYFQHR(9)	0.00479603
	21	SC1002XLMS2.20339.20339.5.1.dta	5	3794.95	IDLNTGKETGTPISMK(7)-WLNYGGVIKNYFQHR(9)	0.00607784
	22	SC1004XLMS2.21176.21176.5.1.dta	5	3778.95	IDLNTGKETGTPISMK(7)-WLNYGGVIKNYFQHR(9)	0.00748531
	23	SC1001XLMS2.30489.30489.5.0.dta	5	3752.92	IDLNTGKETGTPISMK(7)-WLNYGGVIKNYFQHR(9)	0.0284758
	24	SC1003XLMS2.30728.30728.5.1.dta	5	3753.92	IDLNTGKETGTPISMK(7)-WLNYGGVIKNYFQHR(9)	0.0336791
	25	SC1003XLMS2.31063.31063.4.0.dta	4	3736.93	IDLNTGKETGTPISMK(7)-WLNYGGVIKNYFQHR(9)	0.0442336
	26	SC1002XLMS2.20785.20785.4.1.dta	4	3737.94	IDLNTGKETGTPISMK(7)-WLNYGGVIKNYFQHR(9)	0.0816805
	27	SC1001XLMS2.30529.30529.5.0.dta	5	3794.94	IDLNTGKETGTPISMK(7)-WLNYGGVIKNYFQHR(9)	0.0890557
	28	SC1001XLMS2.30153.30153.5.0.dta	5	3752.91	IDLNTGKETGTPISMK(7)-WLNYGGVIKNYFQHR(9)	0.133752
	29	SC1001XLMS2.30531.30531.5.0.dta	5	3794.94	IDLNTGKETGTPISMK(7)-WLNYGGVIKNYFQHR(9)	0.249629
	30	SC1004XLMS2.21198.21198.4.0.dta	4	3778.95	IDLNTGKETGTPISMK(7)-WLNYGGVIKNYFQHR(9)	0.392016
	31	SC1004XLMS2.21180.21180.4.0.dta	4	3778.95	IDLNTGKETGTPISMK(7)-WLNYGGVIKNYFQHR(9)	0.541124
	32	SC1001XLMS2.30946.30946.4.0.dta	4	3736.92	IDLNTGKETGTPISMK(7)-WLNYGGVIKNYFQHR(9)	0.613441
	33	SC1003XLMS2.30390.30390.4.2.dta	4	3753.93	IDLNTGKETGTPISMK(7)-WLNYGGVIKNYFQHR(9)	0.6543
	34	SC1001XLMS2.30514.30514.5.0.dta	5	3752.93	IDLNTGKETGTPISMK(7)-WLNYGGVIKNYFQHR(9)	0.670558
	35	SC1004XLMS2.21135.21135.5.0.dta	5	3794.95	IDLNTGKETGTPISMK(7)-WLNYGGVIKNYFQHR(9)	0.738628
	36	SC1001XLMS2.31276.31276.6.0.dta	6	4907.39	IDLNTGKETGTPISMKDVYEEFDEK(7)-WLNYGGVIKNYFQHR(9)	9.61843e-08
	37	SC1004XLMS2.21062.21062.6.0.dta	6	4907.42	IDLNTGKETGTPISMKDVYEEFDEK(7)-WLNYGGVIKNYFQHR(9)	9.99896e-08
	38	SC1002XLMS2.21056.21056.6.0.dta	6	4907.42	IDLNTGKETGTPISMKDVYEEFDEK(7)-WLNYGGVIKNYFQHR(9)	1.35675e-07
	39	SC1004XLMS2.22839.22839.6.4.dta	6	4891.45	IDLNTGKETGTPISMKDVYEEFDEK(7)-WLNYGGVIKNYFQHR(9)	1.5365e-06
	40	SC1004XLMS2.22841.22841.5.0.dta	5	4891.43	IDLNTGKETGTPISMKDVYEEFDEK(7)-WLNYGGVIKNYFQHR(9)	2.81682e-06
	41	SC1003XLMS2.31402.31402.6.0.dta	6	4907.42	IDLNTGKETGTPISMKDVYEEFDEK(7)-WLNYGGVIKNYFQHR(9)	5.07697e-05
	42	SC1002XLMS2.21047.21047.5.0.dta	5	4907.4	IDLNTGKETGTPISMKDVYEEFDEK(7)-WLNYGGVIKNYFQHR(9)	6.50545e-05
	43	SC1004XLMS2.21040.21040.5.0.dta	5	4907.42	IDLNTGKETGTPISMKDVYEEFDEK(7)-WLNYGGVIKNYFQHR(9)	7.88062e-05
	44	SC1003XLMS2.31367.31367.5.0.dta	5	4907.41	IDLNTGKETGTPISMKDVYEEFDEK(7)-WLNYGGVIKNYFQHR(9)	0.000290537
	45	SC1001XLMS2.32744.32744.5.0.dta	5	4891.42	IDLNTGKETGTPISMKDVYEEFDEK(7)-WLNYGGVIKNYFQHR(9)	0.000372504
	46	SC1004XLMS2.21085.21085.4.2.dta	4	4907.41	IDLNTGKETGTPISMKDVYEEFDEK(7)-WLNYGGVIKNYFQHR(9)	0.000510801
	47	SC1002XLMS2.21178.21178.5.0.dta	5	4907.42	IDLNTGKETGTPISMKDVYEEFDEK(7)-WLNYGGVIKNYFQHR(9)	0.0011352
	48	SC1003XLMS2.32970.32970.5.0.dta	5	4891.41	IDLNTGKETGTPISMKDVYEEFDEK(7)-WLNYGGVIKNYFQHR(9)	0.00188547
	49	SC1003XLMS2.31418.31418.4.0.dta	4	4908.41	IDLNTGKETGTPISMKDVYEEFDEK(7)-WLNYGGVIKNYFQHR(9)	0.00676839
	50	SC1001XLMS2.31245.31245.5.0.dta	5	4907.44	IDLNTGKETGTPISMKDVYEEFDEK(7)-WLNYGGVIKNYFQHR(9)	0.00819534
	51	SC1002XLMS2.22795.22795.5.0.dta	5	4891.43	IDLNTGKETGTPISMKDVYEEFDEK(7)-WLNYGGVIKNYFQHR(9)	0.00940122
	52	SC1003XLMS2.31506.31506.5.0.dta	5	4907.41	IDLNTGKETGTPISMKDVYEEFDEK(7)-WLNYGGVIKNYFQHR(9)	0.0121774
	53	SC1004XLMS2.21174.21174.5.0.dta	5	4907.41	IDLNTGKETGTPISMKDVYEEFDEK(7)-WLNYGGVIKNYFQHR(9)	0.0444369
	54	SC1004XLMS2.21401.21401.5.0.dta	5	4949.44	IDLNTGKETGTPISMKDVYEEFDEK(7)-WLNYGGVIKNYFQHR(9)	0.181452
	55	SC1004XLMS2.22966.22966.6.3.dta	6	4891.45	IDLNTGKETGTPISMKDVYEEFDEK(7)-WLNYGGVIKNYFQHR(9)	0.540785
	56	SC1002XLMS2.22784.22784.5.0.dta	5	4892.43	IDLNTGKETGTPISMKDVYEEFDEK(7)-WLNYGGVIKNYFQHR(9)	0.683958
	57	SC1003XLMS2.29047.29047.5.0.dta	5	4157.12	EMKIDLNTGKETGTPISMK(10)-WLNYGGVIKNYFQHR(9)	0.0874177
	58	SC1003XLMS2.31370.31370.6.2.dta	6	5320.69	IDLNTGKETGTPISMKDVYEEFDEKIATK(7)-WLNYGGVIKNYFQHR(9)	0.579993
3	POLA1(415)-POLA1(437)	4	13
	1	SC1002XLMS2.17498.17498.4.0.dta	4	2942.44	ETGTPISMKDVYEEFDEK(9)-SKPVEK(2)	1.70917e-05
	2	SC1001XLMS2.26969.26969.4.1.dta	4	2942.43	ETGTPISMKDVYEEFDEK(9)-SKPVEK(2)	0.000325859
	3	SC1002XLMS2.14326.14326.4.1.dta	4	2958.44	ETGTPISMKDVYEEFDEK(9)-SKPVEK(2)	0.00135003
	4	SC1003XLMS2.27200.27200.4.0.dta	4	2942.43	ETGTPISMKDVYEEFDEK(9)-SKPVEK(2)	0.00621886
	5	SC1001XLMS2.22206.22206.4.0.dta	4	2958.44	ETGTPISMKDVYEEFDEK(9)-SKPVEK(2)	0.0247719
	6	SC1004XLMS2.14496.14496.4.0.dta	4	2958.45	ETGTPISMKDVYEEFDEK(9)-SKPVEK(2)	0.0368988
	7	SC1003XLMS2.22592.22592.4.0.dta	4	2958.44	ETGTPISMKDVYEEFDEK(9)-SKPVEK(2)	0.0511198
	8	SC1003XLMS2.27456.27456.5.1.dta	5	3683.84	IDLNTGKETGTPISMKDVYEEFDEK(16)-SKPVEK(2)	0.0138293
	9	SC1004XLMS2.15093.15093.5.3.dta	5	3699.84	IDLNTGKETGTPISMKDVYEEFDEK(16)-SKPVEK(2)	0.233551
	10	SC1003XLMS2.27435.27435.4.0.dta	4	3683.84	IDLNTGKETGTPISMKDVYEEFDEK(16)-SKPVEK(2)	0.587313
	11	SC1003XLMS2.23680.23680.5.3.dta	5	3699.83	IDLNTGKETGTPISMKDVYEEFDEK(16)-SKPVEK(2)	0.694396
	12	SC1003XLMS2.23856.23856.5.0.dta	5	3371.69	ETGTPISMKDVYEEFDEKIATK(9)-SKPVEK(2)	0.134847
	13	SC1003XLMS2.24647.24647.5.1.dta	5	4113.08	IDLNTGKETGTPISMKDVYEEFDEKIATK(16)-SKPVEK(2)	0.783065
4	POLA1(210)-POLA1(218)	4	83
	1	SC1002XLMS2.16255.16255.6.0.dta	6	4247.37	SIGASPNPFSVHTATAVPSGKIASPVSR(21)-KEPPLTPVPLKR(1)	3.79691e-05
	2	SC1004XLMS2.16275.16275.6.0.dta	6	4247.38	SIGASPNPFSVHTATAVPSGKIASPVSR(21)-KEPPLTPVPLKR(1)	4.3396e-05
	3	SC1001XLMS2.25386.25386.6.0.dta	6	4247.37	SIGASPNPFSVHTATAVPSGKIASPVSR(21)-KEPPLTPVPLKR(1)	4.97595e-05
	4	SC1004XLMS2.16403.16403.6.0.dta	6	4247.37	SIGASPNPFSVHTATAVPSGKIASPVSR(21)-KEPPLTPVPLKR(1)	5.67777e-05
	5	SC1001XLMS2.25292.25292.4.0.dta	4	4247.37	SIGASPNPFSVHTATAVPSGKIASPVSR(21)-KEPPLTPVPLKR(1)	0.00012461
	6	SC1002XLMS2.16130.16130.6.0.dta	6	4247.37	SIGASPNPFSVHTATAVPSGKIASPVSR(21)-KEPPLTPVPLKR(1)	0.000193299
	7	SC1001XLMS2.25253.25253.6.0.dta	6	4247.37	SIGASPNPFSVHTATAVPSGKIASPVSR(21)-KEPPLTPVPLKR(1)	0.000419532
	8	SC1003XLMS2.25657.25657.6.0.dta	6	4247.38	SIGASPNPFSVHTATAVPSGKIASPVSR(21)-KEPPLTPVPLKR(1)	0.000940273
	9	SC1001XLMS2.25308.25308.4.0.dta	4	4247.37	SIGASPNPFSVHTATAVPSGKIASPVSR(21)-KEPPLTPVPLKR(1)	0.00124756
	10	SC1003XLMS2.25784.25784.6.0.dta	6	4247.37	SIGASPNPFSVHTATAVPSGKIASPVSR(21)-KEPPLTPVPLKR(1)	0.00171594
	11	SC1002XLMS2.16137.16137.5.0.dta	5	4247.37	SIGASPNPFSVHTATAVPSGKIASPVSR(21)-KEPPLTPVPLKR(1)	0.00176039
	12	SC1003XLMS2.25909.25909.6.0.dta	6	4247.36	SIGASPNPFSVHTATAVPSGKIASPVSR(21)-KEPPLTPVPLKR(1)	0.00222425
	13	SC1003XLMS2.25557.25557.6.0.dta	6	4247.37	SIGASPNPFSVHTATAVPSGKIASPVSR(21)-KEPPLTPVPLKR(1)	0.00246165
	14	SC1003XLMS2.25616.25616.4.0.dta	4	4247.37	SIGASPNPFSVHTATAVPSGKIASPVSR(21)-KEPPLTPVPLKR(1)	0.00317914
	15	SC1002XLMS2.16117.16117.6.0.dta	6	4247.37	SIGASPNPFSVHTATAVPSGKIASPVSR(21)-KEPPLTPVPLKR(1)	0.00392569
	16	SC1002XLMS2.16386.16386.6.0.dta	6	4247.37	SIGASPNPFSVHTATAVPSGKIASPVSR(21)-KEPPLTPVPLKR(1)	0.00395741
	17	SC1001XLMS2.25366.25366.5.0.dta	5	4247.38	SIGASPNPFSVHTATAVPSGKIASPVSR(21)-KEPPLTPVPLKR(1)	0.00483932
	18	SC1001XLMS2.25247.25247.6.1.dta	6	4247.38	SIGASPNPFSVHTATAVPSGKIASPVSR(21)-KEPPLTPVPLKR(1)	0.00487625
	19	SC1001XLMS2.25780.25780.6.0.dta	6	4247.37	SIGASPNPFSVHTATAVPSGKIASPVSR(21)-KEPPLTPVPLKR(1)	0.00514061
	20	SC1002XLMS2.16268.16268.5.0.dta	5	4247.37	SIGASPNPFSVHTATAVPSGKIASPVSR(21)-KEPPLTPVPLKR(1)	0.00659688
	21	SC1003XLMS2.25663.25663.5.0.dta	5	4247.38	SIGASPNPFSVHTATAVPSGKIASPVSR(21)-KEPPLTPVPLKR(1)	0.0093044
	22	SC1003XLMS2.26041.26041.6.0.dta	6	4247.37	SIGASPNPFSVHTATAVPSGKIASPVSR(21)-KEPPLTPVPLKR(1)	0.00963377
	23	SC1004XLMS2.16296.16296.4.0.dta	4	4247.38	SIGASPNPFSVHTATAVPSGKIASPVSR(21)-KEPPLTPVPLKR(1)	0.0106124
	24	SC1004XLMS2.16277.16277.5.0.dta	5	4247.38	SIGASPNPFSVHTATAVPSGKIASPVSR(21)-KEPPLTPVPLKR(1)	0.0113313
	25	SC1003XLMS2.25529.25529.5.0.dta	5	4247.38	SIGASPNPFSVHTATAVPSGKIASPVSR(21)-KEPPLTPVPLKR(1)	0.0145116
	26	SC1004XLMS2.16408.16408.5.0.dta	5	4247.37	SIGASPNPFSVHTATAVPSGKIASPVSR(21)-KEPPLTPVPLKR(1)	0.0156605
	27	SC1001XLMS2.25915.25915.6.0.dta	6	4247.37	SIGASPNPFSVHTATAVPSGKIASPVSR(21)-KEPPLTPVPLKR(1)	0.0213333
	28	SC1004XLMS2.16352.16352.6.3.dta	6	4289.37	SIGASPNPFSVHTATAVPSGKIASPVSR(21)-KEPPLTPVPLKR(1)	0.0311435
	29	SC1001XLMS2.25276.25276.4.0.dta	4	4247.37	SIGASPNPFSVHTATAVPSGKIASPVSR(21)-KEPPLTPVPLKR(1)	0.0471079
	30	SC1003XLMS2.26949.26949.6.2.dta	6	4289.38	SIGASPNPFSVHTATAVPSGKIASPVSR(21)-KEPPLTPVPLKR(1)	0.0601115
	31	SC1003XLMS2.25520.25520.6.1.dta	6	4247.37	SIGASPNPFSVHTATAVPSGKIASPVSR(21)-KEPPLTPVPLKR(1)	0.0618348
	32	SC1002XLMS2.16158.16158.4.0.dta	4	4247.38	SIGASPNPFSVHTATAVPSGKIASPVSR(21)-KEPPLTPVPLKR(1)	0.0776968
	33	SC1003XLMS2.25790.25790.5.0.dta	5	4247.37	SIGASPNPFSVHTATAVPSGKIASPVSR(21)-KEPPLTPVPLKR(1)	0.0969388
	34	SC1004XLMS2.17225.17225.6.0.dta	6	4289.39	SIGASPNPFSVHTATAVPSGKIASPVSR(21)-KEPPLTPVPLKR(1)	0.123292
	35	SC1003XLMS2.27857.27857.5.1.dta	5	4289.37	SIGASPNPFSVHTATAVPSGKIASPVSR(21)-KEPPLTPVPLKR(1)	0.12484
	36	SC1002XLMS2.17210.17210.6.0.dta	6	4289.34	SIGASPNPFSVHTATAVPSGKIASPVSR(21)-KEPPLTPVPLKR(1)	0.131816
	37	SC1003XLMS2.26168.26168.6.0.dta	6	4247.38	SIGASPNPFSVHTATAVPSGKIASPVSR(21)-KEPPLTPVPLKR(1)	0.143649
	38	SC1002XLMS2.16411.16411.6.2.dta	6	4247.37	SIGASPNPFSVHTATAVPSGKIASPVSR(21)-KEPPLTPVPLKR(1)	0.148879
	39	SC1004XLMS2.16665.16665.6.1.dta	6	4247.37	SIGASPNPFSVHTATAVPSGKIASPVSR(21)-KEPPLTPVPLKR(1)	0.18576
	40	SC1003XLMS2.27235.27235.6.3.dta	6	4289.4	SIGASPNPFSVHTATAVPSGKIASPVSR(21)-KEPPLTPVPLKR(1)	0.195577
	41	SC1002XLMS2.16523.16523.5.0.dta	5	4247.37	SIGASPNPFSVHTATAVPSGKIASPVSR(21)-KEPPLTPVPLKR(1)	0.22683
	42	SC1003XLMS2.25918.25918.5.0.dta	5	4247.37	SIGASPNPFSVHTATAVPSGKIASPVSR(21)-KEPPLTPVPLKR(1)	0.252236
	43	SC1003XLMS2.26917.26917.6.2.dta	6	4289.39	SIGASPNPFSVHTATAVPSGKIASPVSR(21)-KEPPLTPVPLKR(1)	0.253162
	44	SC1003XLMS2.26050.26050.5.0.dta	5	4247.37	SIGASPNPFSVHTATAVPSGKIASPVSR(21)-KEPPLTPVPLKR(1)	0.3056
	45	SC1003XLMS2.26941.26941.5.0.dta	5	4289.37	SIGASPNPFSVHTATAVPSGKIASPVSR(21)-KEPPLTPVPLKR(1)	0.32861
	46	SC1004XLMS2.16671.16671.5.0.dta	5	4247.37	SIGASPNPFSVHTATAVPSGKIASPVSR(21)-KEPPLTPVPLKR(1)	0.332378
	47	SC1002XLMS2.16393.16393.5.0.dta	5	4247.38	SIGASPNPFSVHTATAVPSGKIASPVSR(21)-KEPPLTPVPLKR(1)	0.355179
	48	SC1003XLMS2.27004.27004.5.0.dta	5	4289.4	SIGASPNPFSVHTATAVPSGKIASPVSR(21)-KEPPLTPVPLKR(1)	0.474847
	49	SC1004XLMS2.17226.17226.5.0.dta	5	4289.39	SIGASPNPFSVHTATAVPSGKIASPVSR(21)-KEPPLTPVPLKR(1)	0.548007
	50	SC1004XLMS2.17962.17962.5.0.dta	5	4289.4	SIGASPNPFSVHTATAVPSGKIASPVSR(21)-KEPPLTPVPLKR(1)	0.548975
	51	SC1003XLMS2.26370.26370.6.1.dta	6	4247.37	SIGASPNPFSVHTATAVPSGKIASPVSR(21)-KEPPLTPVPLKR(1)	0.614452
	52	SC1003XLMS2.27874.27874.5.4.dta	5	4289.36	SIGASPNPFSVHTATAVPSGKIASPVSR(21)-KEPPLTPVPLKR(1)	0.740687
	53	SC1002XLMS2.17437.17437.5.0.dta	5	4091.27	SIGASPNPFSVHTATAVPSGKIASPVSR(21)-KEPPLTPVPLK(1)	0.000356839
	54	SC1002XLMS2.17485.17485.4.0.dta	4	4091.27	SIGASPNPFSVHTATAVPSGKIASPVSR(21)-KEPPLTPVPLK(1)	0.000421959
	55	SC1001XLMS2.27209.27209.4.1.dta	4	4091.27	SIGASPNPFSVHTATAVPSGKIASPVSR(21)-KEPPLTPVPLK(1)	0.00529307
	56	SC1002XLMS2.17565.17565.5.1.dta	5	4091.27	SIGASPNPFSVHTATAVPSGKIASPVSR(21)-KEPPLTPVPLK(1)	0.0244486
	57	SC1001XLMS2.27189.27189.4.3.dta	4	4091.27	SIGASPNPFSVHTATAVPSGKIASPVSR(21)-KEPPLTPVPLK(1)	0.026168
	58	SC1001XLMS2.27170.27170.5.0.dta	5	4091.27	SIGASPNPFSVHTATAVPSGKIASPVSR(21)-KEPPLTPVPLK(1)	0.0324439
	59	SC1004XLMS2.17704.17704.5.0.dta	5	4091.27	SIGASPNPFSVHTATAVPSGKIASPVSR(21)-KEPPLTPVPLK(1)	0.0474769
	60	SC1004XLMS2.17575.17575.5.0.dta	5	4091.27	SIGASPNPFSVHTATAVPSGKIASPVSR(21)-KEPPLTPVPLK(1)	0.0548703
	61	SC1003XLMS2.27345.27345.4.0.dta	4	4091.27	SIGASPNPFSVHTATAVPSGKIASPVSR(21)-KEPPLTPVPLK(1)	0.0620317
	62	SC1003XLMS2.27330.27330.5.0.dta	5	4091.27	SIGASPNPFSVHTATAVPSGKIASPVSR(21)-KEPPLTPVPLK(1)	0.0711095
	63	SC1001XLMS2.27295.27295.5.0.dta	5	4091.27	SIGASPNPFSVHTATAVPSGKIASPVSR(21)-KEPPLTPVPLK(1)	0.0827793
	64	SC1003XLMS2.27373.27373.4.0.dta	4	4091.28	SIGASPNPFSVHTATAVPSGKIASPVSR(21)-KEPPLTPVPLK(1)	0.0845618
	65	SC1003XLMS2.27465.27465.5.0.dta	5	4091.27	SIGASPNPFSVHTATAVPSGKIASPVSR(21)-KEPPLTPVPLK(1)	0.13671
	66	SC1004XLMS2.17591.17591.4.0.dta	4	4091.26	SIGASPNPFSVHTATAVPSGKIASPVSR(21)-KEPPLTPVPLK(1)	0.781362
	67	SC1004XLMS2.17827.17827.6.0.dta	6	4403.46	RSIGASPNPFSVHTATAVPSGKIASPVSR(22)-KEPPLTPVPLKR(1)	0.000527065
	68	SC1004XLMS2.17682.17682.6.1.dta	6	4403.45	RSIGASPNPFSVHTATAVPSGKIASPVSR(22)-KEPPLTPVPLKR(1)	0.000649259
	69	SC1002XLMS2.17472.17472.6.0.dta	6	4403.46	RSIGASPNPFSVHTATAVPSGKIASPVSR(22)-KEPPLTPVPLKR(1)	0.000689393
	70	SC1002XLMS2.17631.17631.6.1.dta	6	4403.45	RSIGASPNPFSVHTATAVPSGKIASPVSR(22)-KEPPLTPVPLKR(1)	0.00271845
	71	SC1001XLMS2.27537.27537.6.0.dta	6	4403.45	RSIGASPNPFSVHTATAVPSGKIASPVSR(22)-KEPPLTPVPLKR(1)	0.00746394
	72	SC1001XLMS2.27333.27333.6.1.dta	6	4403.46	RSIGASPNPFSVHTATAVPSGKIASPVSR(22)-KEPPLTPVPLKR(1)	0.00946279
	73	SC1004XLMS2.17828.17828.5.0.dta	5	4403.46	RSIGASPNPFSVHTATAVPSGKIASPVSR(22)-KEPPLTPVPLKR(1)	0.0973555
	74	SC1003XLMS2.27744.27744.5.0.dta	5	4403.44	RSIGASPNPFSVHTATAVPSGKIASPVSR(22)-KEPPLTPVPLKR(1)	0.161809
	75	SC1003XLMS2.27715.27715.5.0.dta	5	4403.46	RSIGASPNPFSVHTATAVPSGKIASPVSR(22)-KEPPLTPVPLKR(1)	0.167592
	76	SC1003XLMS2.29528.29528.5.0.dta	5	4403.45	RSIGASPNPFSVHTATAVPSGKIASPVSR(22)-KEPPLTPVPLKR(1)	0.175231
	77	SC1003XLMS2.27708.27708.5.0.dta	5	4403.47	RSIGASPNPFSVHTATAVPSGKIASPVSR(22)-KEPPLTPVPLKR(1)	0.252854
	78	SC1004XLMS2.17807.17807.5.0.dta	5	4403.45	RSIGASPNPFSVHTATAVPSGKIASPVSR(22)-KEPPLTPVPLKR(1)	0.302907
	79	SC1004XLMS2.19353.19353.5.0.dta	5	4403.45	RSIGASPNPFSVHTATAVPSGKIASPVSR(22)-KEPPLTPVPLKR(1)	0.355148
	80	SC1001XLMS2.29100.29100.5.0.dta	5	4247.36	RSIGASPNPFSVHTATAVPSGKIASPVSR(22)-KEPPLTPVPLK(1)	0.0117111
	81	SC1003XLMS2.29302.29302.5.2.dta	5	4247.37	RSIGASPNPFSVHTATAVPSGKIASPVSR(22)-KEPPLTPVPLK(1)	0.0751497
	82	SC1003XLMS2.29073.29073.5.0.dta	5	4247.37	RSIGASPNPFSVHTATAVPSGKIASPVSR(22)-KEPPLTPVPLK(1)	0.218447
	83	SC1004XLMS2.18895.18895.5.0.dta	5	4247.36	RSIGASPNPFSVHTATAVPSGKIASPVSR(22)-KEPPLTPVPLK(1)	0.307383
5	POLA1(676)-POLA1(815)	4	11
	1	SC1002XLMS2.9859.9859.5.0.dta	5	3271.59	SNMPKLGGR(5)-KPQQKLGDEDEEIDGDTNK(1)	0.000675299
	2	SC1003XLMS2.15065.15065.5.0.dta	5	3271.59	SNMPKLGGR(5)-KPQQKLGDEDEEIDGDTNK(1)	0.0115619
	3	SC1002XLMS2.9839.9839.4.0.dta	4	3271.58	SNMPKLGGR(5)-KPQQKLGDEDEEIDGDTNK(1)	0.0390504
	4	SC1003XLMS2.14943.14943.5.0.dta	5	3271.59	SNMPKLGGR(5)-KPQQKLGDEDEEIDGDTNK(1)	0.0805565
	5	SC1003XLMS2.14942.14942.4.0.dta	4	3271.59	SNMPKLGGR(5)-KPQQKLGDEDEEIDGDTNK(1)	0.190953
	6	SC1001XLMS2.21226.21226.4.2.dta	4	3428.66	RSNMPKLGGR(6)-KPQQKLGDEDEEIDGDTNK(1)	0.012389
	7	SC1001XLMS2.21217.21217.4.3.dta	4	3428.66	RSNMPKLGGR(6)-KPQQKLGDEDEEIDGDTNK(1)	0.483821
	8	SC1001XLMS2.21228.21228.4.5.dta	4	3428.66	RSNMPKLGGR(6)-KPQQKLGDEDEEIDGDTNK(1)	0.607876
	9	SC1001XLMS2.14825.14825.5.0.dta	5	3562.74	SNMPKLGGR(5)-KPQQKLGDEDEEIDGDTNKYK(1)	0.0176083
	10	SC1002XLMS2.9920.9920.5.0.dta	5	3562.74	SNMPKLGGR(5)-KPQQKLGDEDEEIDGDTNKYK(1)	0.0202237
	11	SC1004XLMS2.13196.13196.5.1.dta	5	3719.84	RSNMPKLGGR(6)-KPQQKLGDEDEEIDGDTNKYK(1)	0.0521373
6	POLA1(1118)-PRI2(343)	4	19
	1	SC1004XLMS2.16679.16679.4.0.dta	4	3201.6	DTIVENIQKR(9)-MDPDKFDKGYSYNIR(5)	0.00243607
	2	SC1004XLMS2.16656.16656.4.0.dta	4	3201.6	DTIVENIQKR(9)-MDPDKFDKGYSYNIR(5)	0.00733519
	3	SC1001XLMS2.24223.24223.4.1.dta	4	3217.59	DTIVENIQKR(9)-MDPDKFDKGYSYNIR(5)	0.037959
	4	SC1003XLMS2.24402.24402.4.4.dta	4	3217.6	DTIVENIQKR(9)-MDPDKFDKGYSYNIR(5)	0.220824
	5	SC1004XLMS2.15723.15723.5.1.dta	5	3217.59	DTIVENIQKR(9)-MDPDKFDKGYSYNIR(5)	0.334155
	6	SC1003XLMS2.24447.24447.5.0.dta	5	3217.6	DTIVENIQKR(9)-MDPDKFDKGYSYNIR(5)	0.381353
	7	SC1002XLMS2.15326.15326.4.0.dta	4	2348.2	DTIVENIQKR(9)-MDPDKFDK(5)	0.0692215
	8	SC1004XLMS2.15446.15446.4.0.dta	4	2348.2	DTIVENIQKR(9)-MDPDKFDK(5)	0.244159
	9	SC1002XLMS2.14097.14097.4.0.dta	4	2364.18	DTIVENIQKR(9)-MDPDKFDK(5)	0.303095
	10	SC1004XLMS2.14213.14213.4.0.dta	4	2364.18	DTIVENIQKR(9)-MDPDKFDK(5)	0.674022
	11	SC1003XLMS2.21986.21986.4.3.dta	4	2364.18	DTIVENIQKR(9)-MDPDKFDK(5)	0.723974
	12	SC1003XLMS2.22373.22373.5.0.dta	5	3402.72	DTIVENIQKR(9)-GKMDPDKFDKGYSYNIR(7)	0.249103
	13	SC1003XLMS2.22302.22302.5.0.dta	5	3402.72	DTIVENIQKR(9)-GKMDPDKFDKGYSYNIR(7)	0.273102
	14	SC1003XLMS2.22370.22370.6.0.dta	6	3402.72	DTIVENIQKR(9)-GKMDPDKFDKGYSYNIR(7)	0.437494
	15	SC1003XLMS2.23665.23665.4.0.dta	4	3386.7	DTIVENIQKR(9)-GKMDPDKFDKGYSYNIR(7)	0.552966
	16	SC1003XLMS2.22306.22306.4.0.dta	4	3402.71	DTIVENIQKR(9)-GKMDPDKFDKGYSYNIR(7)	0.696034
	17	SC1003XLMS2.22436.22436.5.1.dta	5	3402.72	DTIVENIQKR(9)-GKMDPDKFDKGYSYNIR(7)	0.74032
	18	SC1003XLMS2.18677.18677.4.1.dta	4	2549.3	DTIVENIQKR(9)-GKMDPDKFDK(7)	0.372386
	19	SC1002XLMS2.12220.12220.4.1.dta	4	2549.3	DTIVENIQKR(9)-GKMDPDKFDK(7)	0.552908
7	POLA1(1420)-PRI2(466)	4	26
	1	SC1001XLMS2.12687.12687.5.0.dta	5	2856.54	LTTDHEKDKLK(9)-KEPIQPETPQPK(1)	0.00372896
	2	SC1003XLMS2.13129.13129.5.0.dta	5	2856.54	LTTDHEKDKLK(9)-KEPIQPETPQPK(1)	0.0269852
	3	SC1002XLMS2.8674.8674.4.0.dta	4	2856.54	LTTDHEKDKLK(9)-KEPIQPETPQPK(1)	0.0300807
	4	SC1003XLMS2.13145.13145.4.0.dta	4	2856.55	LTTDHEKDKLK(9)-KEPIQPETPQPK(1)	0.0796084
	5	SC1001XLMS2.12804.12804.5.0.dta	5	2856.54	LTTDHEKDKLK(9)-KEPIQPETPQPK(1)	0.0822411
	6	SC1003XLMS2.13032.13032.4.1.dta	4	2856.55	LTTDHEKDKLK(9)-KEPIQPETPQPK(1)	0.154881
	7	SC1002XLMS2.8814.8814.4.0.dta	4	2856.55	LTTDHEKDKLK(9)-KEPIQPETPQPK(1)	0.28238
	8	SC1003XLMS2.13013.13013.5.0.dta	5	2856.54	LTTDHEKDKLK(9)-KEPIQPETPQPK(1)	0.590249
	9	SC1002XLMS2.7891.7891.5.0.dta	5	2984.64	LTTDHEKDKLKK(9)-KEPIQPETPQPK(1)	0.00860704
	10	SC1001XLMS2.11346.11346.5.0.dta	5	2984.64	LTTDHEKDKLKK(9)-KEPIQPETPQPK(1)	0.0262673
	11	SC1003XLMS2.11548.11548.5.0.dta	5	2984.64	LTTDHEKDKLKK(9)-KEPIQPETPQPK(1)	0.0553525
	12	SC1003XLMS2.11425.11425.5.0.dta	5	2984.64	LTTDHEKDKLKK(9)-KEPIQPETPQPK(1)	0.650607
	13	SC1003XLMS2.12711.12711.6.3.dta	6	3395.85	LTTDHEKDKLK(9)-KEPIQPETPQPKPSVQK(1)	0.102456
	14	SC1003XLMS2.12675.12675.6.0.dta	6	3395.85	LTTDHEKDKLK(9)-KEPIQPETPQPKPSVQK(1)	0.116427
	15	SC1004XLMS2.8672.8672.5.0.dta	5	3395.85	LTTDHEKDKLK(9)-KEPIQPETPQPKPSVQK(1)	0.213261
	16	SC1002XLMS2.8427.8427.6.1.dta	6	3395.85	LTTDHEKDKLK(9)-KEPIQPETPQPKPSVQK(1)	0.310791
	17	SC1001XLMS2.12287.12287.6.4.dta	6	3395.85	LTTDHEKDKLK(9)-KEPIQPETPQPKPSVQK(1)	0.357493
	18	SC1003XLMS2.12825.12825.6.2.dta	6	3395.85	LTTDHEKDKLK(9)-KEPIQPETPQPKPSVQK(1)	0.366071
	19	SC1003XLMS2.12787.12787.6.2.dta	6	3395.84	LTTDHEKDKLK(9)-KEPIQPETPQPKPSVQK(1)	0.468504
	20	SC1003XLMS2.12947.12947.6.3.dta	6	3395.85	LTTDHEKDKLK(9)-KEPIQPETPQPKPSVQK(1)	0.67212
	21	SC1003XLMS2.12727.12727.5.0.dta	5	3395.85	LTTDHEKDKLK(9)-KEPIQPETPQPKPSVQK(1)	0.702324
	22	SC1004XLMS2.8573.8573.6.2.dta	6	3395.86	LTTDHEKDKLK(9)-KEPIQPETPQPKPSVQK(1)	0.70248
	23	SC1004XLMS2.7973.7973.5.0.dta	5	3523.94	LTTDHEKDKLKK(9)-KEPIQPETPQPKPSVQK(1)	0.277221
	24	SC1003XLMS2.11640.11640.6.1.dta	6	3523.95	LTTDHEKDKLKK(9)-KEPIQPETPQPKPSVQK(1)	0.422133
	25	SC1004XLMS2.8040.8040.6.0.dta	6	3523.95	LTTDHEKDKLKK(9)-KEPIQPETPQPKPSVQK(1)	0.505374
	26	SC1003XLMS2.11810.11810.6.1.dta	6	3523.94	LTTDHEKDKLKK(9)-KEPIQPETPQPKPSVQK(1)	0.549801
8	PRI2(68)-PRI2(140)	3	52
	1	SC1004XLMS2.21221.21221.4.0.dta	4	3945.11	SVENLGVSYVKGTEQYQSK(11)-FSILPKDKIQDFLK(6)	1.18767e-07
	2	SC1001XLMS2.31433.31433.4.0.dta	4	3945.11	SVENLGVSYVKGTEQYQSK(11)-FSILPKDKIQDFLK(6)	3.42943e-07
	3	SC1002XLMS2.21247.21247.5.0.dta	5	3945.11	SVENLGVSYVKGTEQYQSK(11)-FSILPKDKIQDFLK(6)	4.46556e-07
	4	SC1002XLMS2.21233.21233.4.0.dta	4	3945.11	SVENLGVSYVKGTEQYQSK(11)-FSILPKDKIQDFLK(6)	9.22203e-07
	5	SC1004XLMS2.21350.21350.5.0.dta	5	3945.11	SVENLGVSYVKGTEQYQSK(11)-FSILPKDKIQDFLK(6)	2.34529e-06
	6	SC1002XLMS2.21227.21227.5.0.dta	5	3945.11	SVENLGVSYVKGTEQYQSK(11)-FSILPKDKIQDFLK(6)	2.54927e-06
	7	SC1004XLMS2.21215.21215.5.0.dta	5	3945.11	SVENLGVSYVKGTEQYQSK(11)-FSILPKDKIQDFLK(6)	5.96676e-06
	8	SC1001XLMS2.31404.31404.5.0.dta	5	3945.11	SVENLGVSYVKGTEQYQSK(11)-FSILPKDKIQDFLK(6)	1.66997e-05
	9	SC1003XLMS2.31554.31554.4.0.dta	4	3945.11	SVENLGVSYVKGTEQYQSK(11)-FSILPKDKIQDFLK(6)	1.72445e-05
	10	SC1003XLMS2.31677.31677.5.0.dta	5	3945.11	SVENLGVSYVKGTEQYQSK(11)-FSILPKDKIQDFLK(6)	4.07873e-05
	11	SC1003XLMS2.31552.31552.4.0.dta	4	3945.11	SVENLGVSYVKGTEQYQSK(11)-FSILPKDKIQDFLK(6)	5.62297e-05
	12	SC1003XLMS2.31541.31541.5.0.dta	5	3945.11	SVENLGVSYVKGTEQYQSK(11)-FSILPKDKIQDFLK(6)	0.00037882
	13	SC1002XLMS2.21377.21377.5.0.dta	5	3945.11	SVENLGVSYVKGTEQYQSK(11)-FSILPKDKIQDFLK(6)	0.000585739
	14	SC1001XLMS2.31533.31533.5.0.dta	5	3945.11	SVENLGVSYVKGTEQYQSK(11)-FSILPKDKIQDFLK(6)	0.00224767
	15	SC1004XLMS2.21365.21365.4.0.dta	4	3945.11	SVENLGVSYVKGTEQYQSK(11)-FSILPKDKIQDFLK(6)	0.0141131
	16	SC1004XLMS2.21768.21768.5.0.dta	5	3946.09	SVENLGVSYVKGTEQYQSK(11)-FSILPKDKIQDFLK(6)	0.0231152
	17	SC1004XLMS2.23295.23295.5.0.dta	5	3987.13	SVENLGVSYVKGTEQYQSK(11)-FSILPKDKIQDFLK(6)	0.0256362
	18	SC1003XLMS2.31685.31685.4.1.dta	4	3946.11	SVENLGVSYVKGTEQYQSK(11)-FSILPKDKIQDFLK(6)	0.170713
	19	SC1002XLMS2.18109.18109.4.0.dta	4	3200.69	SVENLGVSYVKGTEQYQSK(11)-FSILPKDK(6)	1.11428e-06
	20	SC1004XLMS2.18346.18346.4.0.dta	4	3200.69	SVENLGVSYVKGTEQYQSK(11)-FSILPKDK(6)	0.000143116
	21	SC1004XLMS2.18223.18223.4.0.dta	4	3200.69	SVENLGVSYVKGTEQYQSK(11)-FSILPKDK(6)	0.000167446
	22	SC1001XLMS2.27941.27941.4.0.dta	4	3200.69	SVENLGVSYVKGTEQYQSK(11)-FSILPKDK(6)	0.000262875
	23	SC1001XLMS2.28066.28066.4.0.dta	4	3200.69	SVENLGVSYVKGTEQYQSK(11)-FSILPKDK(6)	0.000975611
	24	SC1004XLMS2.18076.18076.4.0.dta	4	3242.69	SVENLGVSYVKGTEQYQSK(11)-FSILPKDK(6)	0.00165784
	25	SC1002XLMS2.18239.18239.4.0.dta	4	3200.69	SVENLGVSYVKGTEQYQSK(11)-FSILPKDK(6)	0.00191703
	26	SC1003XLMS2.28285.28285.4.0.dta	4	3200.69	SVENLGVSYVKGTEQYQSK(11)-FSILPKDK(6)	0.00240106
	27	SC1002XLMS2.20304.20304.4.1.dta	4	3242.7	SVENLGVSYVKGTEQYQSK(11)-FSILPKDK(6)	0.00316924
	28	SC1004XLMS2.18569.18569.4.3.dta	4	3200.7	SVENLGVSYVKGTEQYQSK(11)-FSILPKDK(6)	0.00736437
	29	SC1002XLMS2.20298.20298.4.3.dta	4	3242.7	SVENLGVSYVKGTEQYQSK(11)-FSILPKDK(6)	0.0115714
	30	SC1003XLMS2.28156.28156.4.0.dta	4	3200.69	SVENLGVSYVKGTEQYQSK(11)-FSILPKDK(6)	0.0134612
	31	SC1004XLMS2.20381.20381.4.0.dta	4	3242.69	SVENLGVSYVKGTEQYQSK(11)-FSILPKDK(6)	0.0155071
	32	SC1001XLMS2.30469.30469.4.1.dta	4	3242.71	SVENLGVSYVKGTEQYQSK(11)-FSILPKDK(6)	0.0171594
	33	SC1004XLMS2.19381.19381.4.0.dta	4	3242.7	SVENLGVSYVKGTEQYQSK(11)-FSILPKDK(6)	0.0284211
	34	SC1003XLMS2.28546.28546.4.2.dta	4	3200.69	SVENLGVSYVKGTEQYQSK(11)-FSILPKDK(6)	0.0798674
	35	SC1001XLMS2.28323.28323.4.2.dta	4	3200.69	SVENLGVSYVKGTEQYQSK(11)-FSILPKDK(6)	0.0910435
	36	SC1004XLMS2.18067.18067.4.2.dta	4	3242.69	SVENLGVSYVKGTEQYQSK(11)-FSILPKDK(6)	0.177824
	37	SC1003XLMS2.30723.30723.4.1.dta	4	3242.7	SVENLGVSYVKGTEQYQSK(11)-FSILPKDK(6)	0.204798
	38	SC1002XLMS2.18371.18371.4.0.dta	4	3200.69	SVENLGVSYVKGTEQYQSK(11)-FSILPKDK(6)	0.273591
	39	SC1003XLMS2.31773.31773.4.2.dta	4	3242.71	SVENLGVSYVKGTEQYQSK(11)-FSILPKDK(6)	0.302038
	40	SC1001XLMS2.28198.28198.4.0.dta	4	3200.69	SVENLGVSYVKGTEQYQSK(11)-FSILPKDK(6)	0.305268
	41	SC1004XLMS2.18477.18477.4.0.dta	4	3200.69	SVENLGVSYVKGTEQYQSK(11)-FSILPKDK(6)	0.312105
	42	SC1003XLMS2.28419.28419.4.0.dta	4	3200.69	SVENLGVSYVKGTEQYQSK(11)-FSILPKDK(6)	0.41596
	43	SC1004XLMS2.18693.18693.4.0.dta	4	3200.67	SVENLGVSYVKGTEQYQSK(11)-FSILPKDK(6)	0.416287
	44	SC1002XLMS2.19164.19164.4.1.dta	4	3201.69	SVENLGVSYVKGTEQYQSK(11)-FSILPKDK(6)	0.531148
	45	SC1004XLMS2.18257.18257.5.0.dta	5	3200.69	SVENLGVSYVKGTEQYQSK(11)-FSILPKDK(6)	0.543267
	46	SC1002XLMS2.21446.21446.4.2.dta	4	3242.72	SVENLGVSYVKGTEQYQSK(11)-FSILPKDK(6)	0.664466
	47	SC1001XLMS2.28639.28639.4.2.dta	4	3200.68	SVENLGVSYVKGTEQYQSK(11)-FSILPKDK(6)	0.667155
	48	SC1002XLMS2.18497.18497.4.1.dta	4	3200.69	SVENLGVSYVKGTEQYQSK(11)-FSILPKDK(6)	0.670966
	49	SC1002XLMS2.18708.18708.4.3.dta	4	3200.69	SVENLGVSYVKGTEQYQSK(11)-FSILPKDK(6)	0.788222
	50	SC1004XLMS2.18700.18700.4.3.dta	4	3200.68	SVENLGVSYVKGTEQYQSK(11)-FSILPKDK(6)	0.796047
	51	SC1004XLMS2.20143.20143.5.0.dta	5	3928.07	SVENLGVSYVKGTEQYQSKLESELR(11)-FSILPKDK(6)	0.0166696
	52	SC1003XLMS2.30535.30535.5.0.dta	5	3928.09	SVENLGVSYVKGTEQYQSKLESELR(11)-FSILPKDK(6)	0.0254599
9	POLA1(415)-POLA1(435)	3	26
	1	SC1002XLMS2.16230.16230.5.0.dta	5	3217.58	ETGTPISMKDVYEEFDEK(9)-FKSKPVEK(2)	1.55877e-07
	2	SC1001XLMS2.25222.25222.5.0.dta	5	3217.59	ETGTPISMKDVYEEFDEK(9)-FKSKPVEK(2)	2.37977e-05
	3	SC1004XLMS2.16383.16383.5.0.dta	5	3217.59	ETGTPISMKDVYEEFDEK(9)-FKSKPVEK(2)	3.07866e-05
	4	SC1004XLMS2.13478.13478.5.2.dta	5	3233.59	ETGTPISMKDVYEEFDEK(9)-FKSKPVEK(2)	5.8923e-05
	5	SC1001XLMS2.20761.20761.5.0.dta	5	3233.6	ETGTPISMKDVYEEFDEK(9)-FKSKPVEK(2)	7.11827e-05
	6	SC1001XLMS2.20766.20766.4.0.dta	4	3233.6	ETGTPISMKDVYEEFDEK(9)-FKSKPVEK(2)	0.000213583
	7	SC1003XLMS2.25449.25449.5.0.dta	5	3217.6	ETGTPISMKDVYEEFDEK(9)-FKSKPVEK(2)	0.000885139
	8	SC1002XLMS2.16242.16242.4.0.dta	4	3217.6	ETGTPISMKDVYEEFDEK(9)-FKSKPVEK(2)	0.00416353
	9	SC1002XLMS2.13485.13485.4.1.dta	4	3233.58	ETGTPISMKDVYEEFDEK(9)-FKSKPVEK(2)	0.0283191
	10	SC1002XLMS2.13397.13397.4.0.dta	4	3233.59	ETGTPISMKDVYEEFDEK(9)-FKSKPVEK(2)	0.0451497
	11	SC1001XLMS2.25217.25217.4.2.dta	4	3217.6	ETGTPISMKDVYEEFDEK(9)-FKSKPVEK(2)	0.704891
	12	SC1003XLMS2.25445.25445.4.3.dta	4	3217.6	ETGTPISMKDVYEEFDEK(9)-FKSKPVEK(2)	0.812919
	13	SC1003XLMS2.22599.22599.5.0.dta	5	3975	IDLNTGKETGTPISMKDVYEEFDEK(16)-FKSKPVEK(2)	0.00436814
	14	SC1003XLMS2.22634.22634.4.0.dta	4	3975.02	IDLNTGKETGTPISMKDVYEEFDEK(16)-FKSKPVEK(2)	0.0142823
	15	SC1004XLMS2.14364.14364.6.0.dta	6	3975	IDLNTGKETGTPISMKDVYEEFDEK(16)-FKSKPVEK(2)	0.0194581
	16	SC1003XLMS2.22633.22633.6.3.dta	6	3975.01	IDLNTGKETGTPISMKDVYEEFDEK(16)-FKSKPVEK(2)	0.0204196
	17	SC1004XLMS2.16830.16830.6.1.dta	6	3958.99	IDLNTGKETGTPISMKDVYEEFDEK(16)-FKSKPVEK(2)	0.140592
	18	SC1003XLMS2.22596.22596.4.1.dta	4	3976.01	IDLNTGKETGTPISMKDVYEEFDEK(16)-FKSKPVEK(2)	0.158275
	19	SC1003XLMS2.26169.26169.6.1.dta	6	3959	IDLNTGKETGTPISMKDVYEEFDEK(16)-FKSKPVEK(2)	0.387311
	20	SC1001XLMS2.22180.22180.5.0.dta	5	3975	IDLNTGKETGTPISMKDVYEEFDEK(16)-FKSKPVEK(2)	0.625769
	21	SC1003XLMS2.22673.22673.6.2.dta	6	3975	IDLNTGKETGTPISMKDVYEEFDEK(16)-FKSKPVEK(2)	0.655419
	22	SC1003XLMS2.26213.26213.5.0.dta	5	3959	IDLNTGKETGTPISMKDVYEEFDEK(16)-FKSKPVEK(2)	0.69091
	23	SC1004XLMS2.16806.16806.6.2.dta	6	3958.99	IDLNTGKETGTPISMKDVYEEFDEK(16)-FKSKPVEK(2)	0.713894
	24	SC1004XLMS2.14346.14346.5.1.dta	5	3975.01	IDLNTGKETGTPISMKDVYEEFDEK(16)-FKSKPVEK(2)	0.775366
	25	SC1003XLMS2.22652.22652.5.0.dta	5	3646.85	ETGTPISMKDVYEEFDEKIATK(9)-FKSKPVEK(2)	0.136613
	26	SC1003XLMS2.26972.26972.5.0.dta	5	3630.86	ETGTPISMKDVYEEFDEKIATK(9)-FKSKPVEK(2)	0.411987
10	PRI2(140)-PRI2(180)	3	44
	1	SC1002XLMS2.25654.25654.5.0.dta	5	4311.36	FSILPKDKIQDFLK(6)-EQEIVASSPSLSGLKLGFESIYK(15)	8.56937e-07
	2	SC1004XLMS2.25706.25706.5.0.dta	5	4311.36	FSILPKDKIQDFLK(6)-EQEIVASSPSLSGLKLGFESIYK(15)	4.66788e-06
	3	SC1002XLMS2.25783.25783.5.0.dta	5	4311.36	FSILPKDKIQDFLK(6)-EQEIVASSPSLSGLKLGFESIYK(15)	5.88616e-06
	4	SC1004XLMS2.25842.25842.5.0.dta	5	4311.37	FSILPKDKIQDFLK(6)-EQEIVASSPSLSGLKLGFESIYK(15)	6.24265e-06
	5	SC1004XLMS2.25708.25708.4.0.dta	4	4311.38	FSILPKDKIQDFLK(6)-EQEIVASSPSLSGLKLGFESIYK(15)	1.07995e-05
	6	SC1001XLMS2.34552.34552.4.0.dta	4	4311.37	FSILPKDKIQDFLK(6)-EQEIVASSPSLSGLKLGFESIYK(15)	2.88694e-05
	7	SC1001XLMS2.34534.34534.5.0.dta	5	4311.36	FSILPKDKIQDFLK(6)-EQEIVASSPSLSGLKLGFESIYK(15)	3.16671e-05
	8	SC1004XLMS2.25844.25844.4.0.dta	4	4311.37	FSILPKDKIQDFLK(6)-EQEIVASSPSLSGLKLGFESIYK(15)	8.39933e-05
	9	SC1004XLMS2.25971.25971.5.0.dta	5	4311.36	FSILPKDKIQDFLK(6)-EQEIVASSPSLSGLKLGFESIYK(15)	0.000165574
	10	SC1004XLMS2.26767.26767.4.0.dta	4	4353.39	FSILPKDKIQDFLK(6)-EQEIVASSPSLSGLKLGFESIYK(15)	0.000176005
	11	SC1004XLMS2.26736.26736.5.0.dta	5	4353.35	FSILPKDKIQDFLK(6)-EQEIVASSPSLSGLKLGFESIYK(15)	0.000179765
	12	SC1002XLMS2.25679.25679.4.0.dta	4	4311.35	FSILPKDKIQDFLK(6)-EQEIVASSPSLSGLKLGFESIYK(15)	0.00018748
	13	SC1003XLMS2.34782.34782.4.0.dta	4	4311.37	FSILPKDKIQDFLK(6)-EQEIVASSPSLSGLKLGFESIYK(15)	0.000877935
	14	SC1003XLMS2.34770.34770.5.0.dta	5	4311.36	FSILPKDKIQDFLK(6)-EQEIVASSPSLSGLKLGFESIYK(15)	0.00100609
	15	SC1003XLMS2.34899.34899.5.0.dta	5	4311.37	FSILPKDKIQDFLK(6)-EQEIVASSPSLSGLKLGFESIYK(15)	0.0018413
	16	SC1004XLMS2.26863.26863.5.0.dta	5	4353.38	FSILPKDKIQDFLK(6)-EQEIVASSPSLSGLKLGFESIYK(15)	0.0341014
	17	SC1004XLMS2.25983.25983.4.0.dta	4	4311.36	FSILPKDKIQDFLK(6)-EQEIVASSPSLSGLKLGFESIYK(15)	0.046867
	18	SC1004XLMS2.27599.27599.4.2.dta	4	4353.37	FSILPKDKIQDFLK(6)-EQEIVASSPSLSGLKLGFESIYK(15)	0.340388
	19	SC1004XLMS2.27597.27597.5.1.dta	5	4353.38	FSILPKDKIQDFLK(6)-EQEIVASSPSLSGLKLGFESIYK(15)	0.539614
	20	SC1002XLMS2.24385.24385.4.0.dta	4	3566.95	FSILPKDK(6)-EQEIVASSPSLSGLKLGFESIYK(15)	2.99096e-05
	21	SC1002XLMS2.24127.24127.4.0.dta	4	3566.95	FSILPKDK(6)-EQEIVASSPSLSGLKLGFESIYK(15)	3.07128e-05
	22	SC1004XLMS2.24292.24292.4.0.dta	4	3566.95	FSILPKDK(6)-EQEIVASSPSLSGLKLGFESIYK(15)	6.98975e-05
	23	SC1004XLMS2.25738.25738.4.0.dta	4	3608.96	FSILPKDK(6)-EQEIVASSPSLSGLKLGFESIYK(15)	0.000216263
	24	SC1002XLMS2.24253.24253.4.0.dta	4	3566.95	FSILPKDK(6)-EQEIVASSPSLSGLKLGFESIYK(15)	0.000250921
	25	SC1002XLMS2.25852.25852.4.0.dta	4	3608.96	FSILPKDK(6)-EQEIVASSPSLSGLKLGFESIYK(15)	0.000440954
	26	SC1004XLMS2.25914.25914.4.0.dta	4	3608.96	FSILPKDK(6)-EQEIVASSPSLSGLKLGFESIYK(15)	0.000503255
	27	SC1001XLMS2.33749.33749.4.0.dta	4	3566.95	FSILPKDK(6)-EQEIVASSPSLSGLKLGFESIYK(15)	0.000559694
	28	SC1002XLMS2.25600.25600.4.0.dta	4	3608.96	FSILPKDK(6)-EQEIVASSPSLSGLKLGFESIYK(15)	0.000600234
	29	SC1001XLMS2.34636.34636.4.0.dta	4	3608.95	FSILPKDK(6)-EQEIVASSPSLSGLKLGFESIYK(15)	0.000641974
	30	SC1001XLMS2.33762.33762.4.0.dta	4	3566.95	FSILPKDK(6)-EQEIVASSPSLSGLKLGFESIYK(15)	0.000762847
	31	SC1001XLMS2.33905.33905.4.0.dta	4	3566.95	FSILPKDK(6)-EQEIVASSPSLSGLKLGFESIYK(15)	0.000998378
	32	SC1004XLMS2.24432.24432.4.0.dta	4	3566.95	FSILPKDK(6)-EQEIVASSPSLSGLKLGFESIYK(15)	0.00158464
	33	SC1004XLMS2.26556.26556.4.0.dta	4	3608.96	FSILPKDK(6)-EQEIVASSPSLSGLKLGFESIYK(15)	0.00161575
	34	SC1002XLMS2.26498.26498.4.0.dta	4	3608.95	FSILPKDK(6)-EQEIVASSPSLSGLKLGFESIYK(15)	0.00199218
	35	SC1003XLMS2.34058.34058.4.0.dta	4	3566.95	FSILPKDK(6)-EQEIVASSPSLSGLKLGFESIYK(15)	0.00487
	36	SC1003XLMS2.34896.34896.4.0.dta	4	3608.96	FSILPKDK(6)-EQEIVASSPSLSGLKLGFESIYK(15)	0.00525138
	37	SC1004XLMS2.24225.24225.4.0.dta	4	3566.95	FSILPKDK(6)-EQEIVASSPSLSGLKLGFESIYK(15)	0.0808637
	38	SC1002XLMS2.24688.24688.4.0.dta	4	3566.92	FSILPKDK(6)-EQEIVASSPSLSGLKLGFESIYK(15)	0.109625
	39	SC1002XLMS2.25728.25728.4.0.dta	4	3608.95	FSILPKDK(6)-EQEIVASSPSLSGLKLGFESIYK(15)	0.231342
	40	SC1002XLMS2.27341.27341.4.2.dta	4	3608.94	FSILPKDK(6)-EQEIVASSPSLSGLKLGFESIYK(15)	0.514707
	41	SC1004XLMS2.27375.27375.4.2.dta	4	3608.96	FSILPKDK(6)-EQEIVASSPSLSGLKLGFESIYK(15)	0.54922
	42	SC1004XLMS2.23134.23134.5.1.dta	5	3937.18	FSILPKDK(6)-TLREQEIVASSPSLSGLKLGFESIYK(18)	0.00366232
	43	SC1003XLMS2.33251.33251.5.0.dta	5	3937.17	FSILPKDK(6)-TLREQEIVASSPSLSGLKLGFESIYK(18)	0.0491294
	44	SC1004XLMS2.23064.23064.5.2.dta	5	3937.17	FSILPKDK(6)-TLREQEIVASSPSLSGLKLGFESIYK(18)	0.674759
11	POLA1(833)-POLA1(1055)	3	14
	1	SC1002XLMS2.15022.15022.4.1.dta	4	2920.55	LGDEDEEIDGDTNKYKK(14)-SLLLLKK(6)	3.06243e-06
	2	SC1003XLMS2.23501.23501.4.0.dta	4	2920.55	LGDEDEEIDGDTNKYKK(14)-SLLLLKK(6)	0.0756635
	3	SC1003XLMS2.23514.23514.5.0.dta	5	2920.55	LGDEDEEIDGDTNKYKK(14)-SLLLLKK(6)	0.0967237
	4	SC1004XLMS2.15096.15096.4.2.dta	4	2920.56	LGDEDEEIDGDTNKYKK(14)-SLLLLKK(6)	0.58063
	5	SC1001XLMS2.23132.23132.4.0.dta	4	2920.54	LGDEDEEIDGDTNKYKK(14)-SLLLLKK(6)	0.646405
	6	SC1003XLMS2.23684.23684.5.3.dta	5	2920.56	LGDEDEEIDGDTNKYKK(14)-SLLLLKK(6)	0.771371
	7	SC1004XLMS2.15095.15095.5.0.dta	5	2920.55	LGDEDEEIDGDTNKYKK(14)-SLLLLKK(6)	0.772891
	8	SC1002XLMS2.16995.16995.4.0.dta	4	2792.46	LGDEDEEIDGDTNKYK(14)-SLLLLKK(6)	0.00018784
	9	SC1001XLMS2.26198.26198.4.0.dta	4	2792.46	LGDEDEEIDGDTNKYK(14)-SLLLLKK(6)	0.000624391
	10	SC1004XLMS2.17071.17071.4.0.dta	4	2792.46	LGDEDEEIDGDTNKYK(14)-SLLLLKK(6)	0.00709257
	11	SC1001XLMS2.26190.26190.4.0.dta	4	2792.45	LGDEDEEIDGDTNKYK(14)-SLLLLKK(6)	0.0081334
	12	SC1003XLMS2.26391.26391.4.0.dta	4	2792.46	LGDEDEEIDGDTNKYK(14)-SLLLLKK(6)	0.076925
	13	SC1003XLMS2.26520.26520.4.2.dta	4	2792.46	LGDEDEEIDGDTNKYK(14)-SLLLLKK(6)	0.625098
	14	SC1002XLMS2.15014.15014.5.0.dta	5	2920.55	LGDEDEEIDGDTNKYK(14)-SLLLLKKK(6)	0.281147
12	POLA2(268)-POLA2(313)	3	43
	1	SC1004XLMS2.12460.12460.4.0.dta	4	2154.26	LNNKSVILEGDR(4)-KLVATK(1)	5.36719e-06
	2	SC1002XLMS2.14908.14908.4.0.dta	4	2196.27	LNNKSVILEGDR(4)-KLVATK(1)	0.000415206
	3	SC1003XLMS2.19044.19044.3.0.dta	3	2154.25	LNNKSVILEGDR(4)-KLVATK(1)	0.000503849
	4	SC1001XLMS2.22822.22822.4.0.dta	4	2196.27	LNNKSVILEGDR(4)-KLVATK(1)	0.000647244
	5	SC1003XLMS2.23006.23006.4.2.dta	4	2196.27	LNNKSVILEGDR(4)-KLVATK(1)	0.0141901
	6	SC1001XLMS2.20748.20748.4.4.dta	4	2155.24	LNNKSVILEGDR(4)-KLVATK(1)	0.0683357
	7	SC1002XLMS2.16121.16121.6.0.dta	6	3845.12	LNNKSVILEGDREHSSGAQIPVDLSELK(4)-KLVATK(1)	0.00390693
	8	SC1001XLMS2.25165.25165.4.0.dta	4	3845.12	LNNKSVILEGDREHSSGAQIPVDLSELK(4)-KLVATK(1)	0.014043
	9	SC1002XLMS2.16110.16110.4.0.dta	4	3845.12	LNNKSVILEGDREHSSGAQIPVDLSELK(4)-KLVATK(1)	0.02406
	10	SC1001XLMS2.25146.25146.5.0.dta	5	3845.12	LNNKSVILEGDREHSSGAQIPVDLSELK(4)-KLVATK(1)	0.0477795
	11	SC1002XLMS2.17600.17600.6.1.dta	6	3887.12	LNNKSVILEGDREHSSGAQIPVDLSELK(4)-KLVATK(1)	0.0609343
	12	SC1004XLMS2.16269.16269.4.1.dta	4	3845.12	LNNKSVILEGDREHSSGAQIPVDLSELK(4)-KLVATK(1)	0.0617919
	13	SC1004XLMS2.16262.16262.5.0.dta	5	3845.12	LNNKSVILEGDREHSSGAQIPVDLSELK(4)-KLVATK(1)	0.0639145
	14	SC1001XLMS2.25295.25295.5.1.dta	5	3845.1	LNNKSVILEGDREHSSGAQIPVDLSELK(4)-KLVATK(1)	0.119541
	15	SC1004XLMS2.17829.17829.6.1.dta	6	3887.12	LNNKSVILEGDREHSSGAQIPVDLSELK(4)-KLVATK(1)	0.139252
	16	SC1002XLMS2.16930.16930.6.2.dta	6	3846.08	LNNKSVILEGDREHSSGAQIPVDLSELK(4)-KLVATK(1)	0.139901
	17	SC1001XLMS2.25178.25178.6.0.dta	6	3845.12	LNNKSVILEGDREHSSGAQIPVDLSELK(4)-KLVATK(1)	0.140996
	18	SC1003XLMS2.25510.25510.5.2.dta	5	3845.1	LNNKSVILEGDREHSSGAQIPVDLSELK(4)-KLVATK(1)	0.141594
	19	SC1002XLMS2.16095.16095.5.0.dta	5	3845.12	LNNKSVILEGDREHSSGAQIPVDLSELK(4)-KLVATK(1)	0.142839
	20	SC1003XLMS2.25378.25378.5.0.dta	5	3845.12	LNNKSVILEGDREHSSGAQIPVDLSELK(4)-KLVATK(1)	0.167718
	21	SC1002XLMS2.17611.17611.4.1.dta	4	3887.14	LNNKSVILEGDREHSSGAQIPVDLSELK(4)-KLVATK(1)	0.230816
	22	SC1004XLMS2.16284.16284.4.0.dta	4	3845.12	LNNKSVILEGDREHSSGAQIPVDLSELK(4)-KLVATK(1)	0.252461
	23	SC1002XLMS2.17665.17665.4.1.dta	4	3887.14	LNNKSVILEGDREHSSGAQIPVDLSELK(4)-KLVATK(1)	0.275631
	24	SC1002XLMS2.18062.18062.5.1.dta	5	3888.09	LNNKSVILEGDREHSSGAQIPVDLSELK(4)-KLVATK(1)	0.312654
	25	SC1003XLMS2.27491.27491.5.0.dta	5	3887.13	LNNKSVILEGDREHSSGAQIPVDLSELK(4)-KLVATK(1)	0.313796
	26	SC1004XLMS2.17778.17778.5.0.dta	5	3887.13	LNNKSVILEGDREHSSGAQIPVDLSELK(4)-KLVATK(1)	0.342247
	27	SC1004XLMS2.16281.16281.6.0.dta	6	3845.12	LNNKSVILEGDREHSSGAQIPVDLSELK(4)-KLVATK(1)	0.405644
	28	SC1003XLMS2.27497.27497.6.1.dta	6	3887.13	LNNKSVILEGDREHSSGAQIPVDLSELK(4)-KLVATK(1)	0.406757
	29	SC1001XLMS2.27937.27937.5.0.dta	5	3888.11	LNNKSVILEGDREHSSGAQIPVDLSELK(4)-KLVATK(1)	0.425873
	30	SC1003XLMS2.27620.27620.5.0.dta	5	3887.13	LNNKSVILEGDREHSSGAQIPVDLSELK(4)-KLVATK(1)	0.469458
	31	SC1003XLMS2.25390.25390.4.1.dta	4	3846.12	LNNKSVILEGDREHSSGAQIPVDLSELK(4)-KLVATK(1)	0.543877
	32	SC1002XLMS2.17596.17596.5.2.dta	5	3888.14	LNNKSVILEGDREHSSGAQIPVDLSELK(4)-KLVATK(1)	0.56948
	33	SC1001XLMS2.27385.27385.5.0.dta	5	3887.12	LNNKSVILEGDREHSSGAQIPVDLSELK(4)-KLVATK(1)	0.579731
	34	SC1004XLMS2.17813.17813.4.0.dta	4	3887.13	LNNKSVILEGDREHSSGAQIPVDLSELK(4)-KLVATK(1)	0.600304
	35	SC1003XLMS2.27520.27520.4.0.dta	4	3887.13	LNNKSVILEGDREHSSGAQIPVDLSELK(4)-KLVATK(1)	0.615997
	36	SC1001XLMS2.25274.25274.5.0.dta	5	3845.1	LNNKSVILEGDREHSSGAQIPVDLSELK(4)-KLVATK(1)	0.637989
	37	SC1001XLMS2.27513.27513.5.0.dta	5	3887.13	LNNKSVILEGDREHSSGAQIPVDLSELK(4)-KLVATK(1)	0.645443
	38	SC1001XLMS2.31622.31622.6.2.dta	6	6054.24	LNNKSVILEGDREHSSGAQIPVDLSELKEYSLFPGQVVIMEGINTTGR(4)-KLVATK(1)	0.11835
	39	SC1003XLMS2.33529.33529.6.2.dta	6	6079.22	LNNKSVILEGDREHSSGAQIPVDLSELKEYSLFPGQVVIMEGINTTGR(4)-KLVATK(1)	0.137702
	40	SC1001XLMS2.31640.31640.6.2.dta	6	6054.23	LNNKSVILEGDREHSSGAQIPVDLSELKEYSLFPGQVVIMEGINTTGR(4)-KLVATK(1)	0.200696
	41	SC1003XLMS2.31791.31791.6.3.dta	6	6054.24	LNNKSVILEGDREHSSGAQIPVDLSELKEYSLFPGQVVIMEGINTTGR(4)-KLVATK(1)	0.363194
	42	SC1002XLMS2.21508.21508.6.0.dta	6	6054.24	LNNKSVILEGDREHSSGAQIPVDLSELKEYSLFPGQVVIMEGINTTGR(4)-KLVATK(1)	0.635618
	43	SC1003XLMS2.31940.31940.6.2.dta	6	6054.23	LNNKSVILEGDREHSSGAQIPVDLSELKEYSLFPGQVVIMEGINTTGR(4)-KLVATK(1)	0.720101
13	POLA1(1055)-POLA1(1079)	3	15
	1	SC1002XLMS2.18932.18932.3.0.dta	3	2122.33	SLLLLKK(6)-QELKGLDIVR(4)	6.48443e-06
	2	SC1001XLMS2.28818.28818.4.0.dta	4	2122.33	SLLLLKK(6)-QELKGLDIVR(4)	0.00763165
	3	SC1002XLMS2.18879.18879.4.0.dta	4	2122.33	SLLLLKK(6)-QELKGLDIVR(4)	0.0148988
	4	SC1003XLMS2.29182.29182.3.0.dta	3	2122.33	SLLLLKK(6)-QELKGLDIVR(4)	0.0283552
	5	SC1004XLMS2.19012.19012.4.0.dta	4	2122.33	SLLLLKK(6)-QELKGLDIVR(4)	0.0486787
	6	SC1003XLMS2.29082.29082.4.0.dta	4	2122.33	SLLLLKK(6)-QELKGLDIVR(4)	0.133217
	7	SC1002XLMS2.18949.18949.3.0.dta	3	2122.33	SLLLLKK(6)-QELKGLDIVR(4)	0.236703
	8	SC1004XLMS2.19154.19154.4.0.dta	4	2122.33	SLLLLKK(6)-QELKGLDIVR(4)	0.381289
	9	SC1004XLMS2.18997.18997.3.0.dta	3	2122.33	SLLLLKK(6)-QELKGLDIVR(4)	0.644645
	10	SC1001XLMS2.28948.28948.4.0.dta	4	2122.33	SLLLLKK(6)-QELKGLDIVR(4)	0.6778
	11	SC1003XLMS2.31322.31322.5.0.dta	5	3930.24	SLLLLKK(6)-YAALVVEPTSDGNYVTKQELKGLDIVR(21)	0.00107663
	12	SC1004XLMS2.20973.20973.5.0.dta	5	3930.24	SLLLLKK(6)-YAALVVEPTSDGNYVTKQELKGLDIVR(21)	0.00198797
	13	SC1003XLMS2.31314.31314.4.1.dta	4	3930.24	SLLLLKK(6)-YAALVVEPTSDGNYVTKQELKGLDIVR(21)	0.0505745
	14	SC1004XLMS2.17250.17250.4.0.dta	4	2278.43	SLLLLKK(6)-QELKGLDIVRR(4)	0.10029
	15	SC1003XLMS2.26725.26725.4.2.dta	4	2278.43	SLLLLKK(6)-QELKGLDIVRR(4)	0.473936
14	POLA1(676)-POLA1(819)	3	20
	1	SC1004XLMS2.11569.11569.4.0.dta	4	3255.59	SNMPKLGGR(5)-KPQQKLGDEDEEIDGDTNK(5)	1.83824e-05
	2	SC1002XLMS2.9844.9844.4.0.dta	4	3271.58	SNMPKLGGR(5)-KPQQKLGDEDEEIDGDTNK(5)	0.000204211
	3	SC1001XLMS2.14559.14559.5.0.dta	5	3271.58	SNMPKLGGR(5)-KPQQKLGDEDEEIDGDTNK(5)	0.000546407
	4	SC1002XLMS2.11361.11361.4.2.dta	4	3255.59	SNMPKLGGR(5)-KPQQKLGDEDEEIDGDTNK(5)	0.000798817
	5	SC1001XLMS2.14571.14571.4.0.dta	4	3271.59	SNMPKLGGR(5)-KPQQKLGDEDEEIDGDTNK(5)	0.00198978
	6	SC1004XLMS2.10045.10045.5.0.dta	5	3271.59	SNMPKLGGR(5)-KPQQKLGDEDEEIDGDTNK(5)	0.00265231
	7	SC1003XLMS2.15058.15058.4.0.dta	4	3271.59	SNMPKLGGR(5)-KPQQKLGDEDEEIDGDTNK(5)	0.0102146
	8	SC1003XLMS2.14950.14950.5.0.dta	5	3271.59	SNMPKLGGR(5)-KPQQKLGDEDEEIDGDTNK(5)	0.202759
	9	SC1003XLMS2.17554.17554.5.0.dta	5	3255.59	SNMPKLGGR(5)-KPQQKLGDEDEEIDGDTNK(5)	0.234095
	10	SC1002XLMS2.11413.11413.4.0.dta	4	3255.59	SNMPKLGGR(5)-KPQQKLGDEDEEIDGDTNK(5)	0.317051
	11	SC1003XLMS2.17517.17517.4.1.dta	4	3255.6	SNMPKLGGR(5)-KPQQKLGDEDEEIDGDTNK(5)	0.327744
	12	SC1001XLMS2.17286.17286.5.0.dta	5	3255.6	SNMPKLGGR(5)-KPQQKLGDEDEEIDGDTNK(5)	0.5401
	13	SC1001XLMS2.14676.14676.5.0.dta	5	3271.59	SNMPKLGGR(5)-KPQQKLGDEDEEIDGDTNK(5)	0.600068
	14	SC1003XLMS2.17527.17527.5.0.dta	5	3255.6	SNMPKLGGR(5)-KPQQKLGDEDEEIDGDTNK(5)	0.660042
	15	SC1004XLMS2.10032.10032.4.0.dta	4	3271.59	SNMPKLGGR(5)-KPQQKLGDEDEEIDGDTNK(5)	0.733042
	16	SC1003XLMS2.15320.15320.5.0.dta	5	3562.74	SNMPKLGGR(5)-KPQQKLGDEDEEIDGDTNKYK(5)	0.00279178
	17	SC1004XLMS2.10094.10094.5.0.dta	5	3562.76	SNMPKLGGR(5)-KPQQKLGDEDEEIDGDTNKYK(5)	0.0415739
	18	SC1003XLMS2.15278.15278.6.1.dta	6	3562.75	SNMPKLGGR(5)-KPQQKLGDEDEEIDGDTNKYK(5)	0.57783
	19	SC1003XLMS2.21525.21525.4.0.dta	4	3427.66	RSNMPKLGGR(6)-KPQQKLGDEDEEIDGDTNK(5)	0.00454067
	20	SC1003XLMS2.22106.22106.4.0.dta	4	3411.7	RSNMPKLGGR(6)-KPQQKLGDEDEEIDGDTNK(5)	0.722469
15	POLA1(930)-POLA1(1030)	3	39
	1	SC1002XLMS2.6693.6693.4.0.dta	4	1943.14	KQVKQLMK(4)-VKSEVNK(2)	3.59732e-05
	2	SC1003XLMS2.8938.8938.4.0.dta	4	1943.14	KQVKQLMK(4)-VKSEVNK(2)	0.00123565
	3	SC1002XLMS2.5167.5167.4.0.dta	4	1959.13	KQVKQLMK(4)-VKSEVNK(2)	0.00242231
	4	SC1003XLMS2.6415.6415.4.0.dta	4	1959.14	KQVKQLMK(4)-VKSEVNK(2)	0.00428368
	5	SC1001XLMS2.6124.6124.4.0.dta	4	1959.13	KQVKQLMK(4)-VKSEVNK(2)	0.00591177
	6	SC1003XLMS2.6540.6540.4.0.dta	4	1959.13	KQVKQLMK(4)-VKSEVNK(2)	0.165235
	7	SC1002XLMS2.8047.8047.4.0.dta	4	1815.04	QVKQLMK(3)-VKSEVNK(2)	0.000114795
	8	SC1001XLMS2.11067.11067.4.0.dta	4	1815.05	QVKQLMK(3)-VKSEVNK(2)	0.000908497
	9	SC1002XLMS2.6468.6468.4.0.dta	4	1831.04	QVKQLMK(3)-VKSEVNK(2)	0.00159568
	10	SC1003XLMS2.11360.11360.4.0.dta	4	1815.05	QVKQLMK(3)-VKSEVNK(2)	0.00196943
	11	SC1001XLMS2.11180.11180.4.0.dta	4	1815.05	QVKQLMK(3)-VKSEVNK(2)	0.00419174
	12	SC1003XLMS2.9103.9103.4.0.dta	4	1831.04	QVKQLMK(3)-VKSEVNK(2)	0.00467049
	13	SC1002XLMS2.6849.6849.4.3.dta	4	1831.04	QVKQLMK(3)-VKSEVNK(2)	0.00587504
	14	SC1003XLMS2.11240.11240.4.0.dta	4	1815.05	QVKQLMK(3)-VKSEVNK(2)	0.00815788
	15	SC1001XLMS2.8817.8817.4.0.dta	4	1831.04	QVKQLMK(3)-VKSEVNK(2)	0.00905825
	16	SC1001XLMS2.8970.8970.4.0.dta	4	1831.04	QVKQLMK(3)-VKSEVNK(2)	0.01285
	17	SC1004XLMS2.6876.6876.4.2.dta	4	1831.04	QVKQLMK(3)-VKSEVNK(2)	0.0475235
	18	SC1003XLMS2.8470.8470.4.0.dta	4	1831.04	QVKQLMK(3)-VKSEVNK(2)	0.0501198
	19	SC1004XLMS2.8355.8355.4.0.dta	4	1873.05	QVKQLMK(3)-VKSEVNK(2)	0.0869951
	20	SC1002XLMS2.6741.6741.4.0.dta	4	1831.04	QVKQLMK(3)-VKSEVNK(2)	0.0952727
	21	SC1004XLMS2.8283.8283.3.2.dta	3	1815.05	QVKQLMK(3)-VKSEVNK(2)	0.117349
	22	SC1003XLMS2.8549.8549.4.4.dta	4	1831.04	QVKQLMK(3)-VKSEVNK(2)	0.163689
	23	SC1001XLMS2.8190.8190.4.0.dta	4	1831.04	QVKQLMK(3)-VKSEVNK(2)	0.219014
	24	SC1004XLMS2.6566.6566.4.3.dta	4	1831.04	QVKQLMK(3)-VKSEVNK(2)	0.237208
	25	SC1004XLMS2.8190.8190.4.0.dta	4	1815.05	QVKQLMK(3)-VKSEVNK(2)	0.389114
	26	SC1003XLMS2.9316.9316.4.0.dta	4	1831.04	QVKQLMK(3)-VKSEVNK(2)	0.634635
	27	SC1003XLMS2.9255.9255.4.4.dta	4	1831.04	QVKQLMK(3)-VKSEVNK(2)	0.647451
	28	SC1004XLMS2.6454.6454.4.3.dta	4	1831.04	QVKQLMK(3)-VKSEVNK(2)	0.662284
	29	SC1003XLMS2.9318.9318.4.0.dta	4	1831.04	QVKQLMK(3)-VKSEVNK(2)	0.730707
	30	SC1003XLMS2.8752.8752.4.2.dta	4	1831.04	QVKQLMK(3)-VKSEVNK(2)	0.754341
	31	SC1001XLMS2.8148.8148.3.0.dta	3	1831.04	QVKQLMK(3)-VKSEVNK(2)	0.757378
	32	SC1003XLMS2.15753.15753.4.0.dta	4	2219.29	QVKQLMK(3)-VKSEVNKLYK(2)	0.00165486
	33	SC1003XLMS2.13111.13111.4.2.dta	4	2235.28	QVKQLMK(3)-VKSEVNKLYK(2)	0.02037
	34	SC1003XLMS2.13152.13152.5.0.dta	5	2235.29	QVKQLMK(3)-VKSEVNKLYK(2)	0.0807107
	35	SC1003XLMS2.14432.14432.4.3.dta	4	2236.26	QVKQLMK(3)-VKSEVNKLYK(2)	0.10104
	36	SC1003XLMS2.17087.17087.4.0.dta	4	2220.28	QVKQLMK(3)-VKSEVNKLYK(2)	0.424496
	37	SC1001XLMS2.14031.14031.4.4.dta	4	2236.26	QVKQLMK(3)-VKSEVNKLYK(2)	0.429296
	38	SC1003XLMS2.14391.14391.4.0.dta	4	2236.27	QVKQLMK(3)-VKSEVNKLYK(2)	0.562689
	39	SC1002XLMS2.9615.9615.4.2.dta	4	2236.27	QVKQLMK(3)-VKSEVNKLYK(2)	0.776817
16	PRI2(76)-PRI2(466)	3	7
	1	SC1002XLMS2.15224.15224.4.0.dta	4	3196.65	GTEQYQSKLESELR(8)-KEPIQPETPQPK(1)	4.84359e-05
	2	SC1004XLMS2.15317.15317.4.0.dta	4	3196.65	GTEQYQSKLESELR(8)-KEPIQPETPQPK(1)	0.000419118
	3	SC1004XLMS2.15278.15278.4.1.dta	4	3196.65	GTEQYQSKLESELR(8)-KEPIQPETPQPK(1)	0.00161659
	4	SC1001XLMS2.23523.23523.4.0.dta	4	3196.64	GTEQYQSKLESELR(8)-KEPIQPETPQPK(1)	0.0116567
	5	SC1004XLMS2.14052.14052.5.1.dta	5	3735.96	GTEQYQSKLESELR(8)-KEPIQPETPQPKPSVQK(1)	0.132654
	6	SC1002XLMS2.13929.13929.5.1.dta	5	3735.96	GTEQYQSKLESELR(8)-KEPIQPETPQPKPSVQK(1)	0.297237
	7	SC1001XLMS2.21587.21587.5.1.dta	5	3324.75	GTEQYQSKLESELRK(8)-KEPIQPETPQPK(1)	0.742568
17	POLA1(406)-PRI1(418)	3	10
	1	SC1004XLMS2.19554.19554.4.0.dta	4	3864.85	IDLNTGKETGTPISMKDVYEEFDEK(7)-SDLQKDF(5)	0.000139781
	2	SC1004XLMS2.21851.21851.4.1.dta	4	3848.84	IDLNTGKETGTPISMKDVYEEFDEK(7)-SDLQKDF(5)	0.00035474
	3	SC1002XLMS2.19437.19437.4.0.dta	4	3864.85	IDLNTGKETGTPISMKDVYEEFDEK(7)-SDLQKDF(5)	0.000795702
	4	SC1002XLMS2.21825.21825.4.0.dta	4	3848.86	IDLNTGKETGTPISMKDVYEEFDEK(7)-SDLQKDF(5)	0.00543206
	5	SC1003XLMS2.32184.32184.4.0.dta	4	3848.85	IDLNTGKETGTPISMKDVYEEFDEK(7)-SDLQKDF(5)	0.0104939
	6	SC1003XLMS2.29736.29736.4.0.dta	4	3864.84	IDLNTGKETGTPISMKDVYEEFDEK(7)-SDLQKDF(5)	0.0596375
	7	SC1001XLMS2.31943.31943.4.0.dta	4	3848.85	IDLNTGKETGTPISMKDVYEEFDEK(7)-SDLQKDF(5)	0.325722
	8	SC1002XLMS2.16584.16584.4.1.dta	4	2822.45	IDLNTGKETGTPISMK(7)-KSDLQKDF(6)	0.00155193
	9	SC1004XLMS2.18002.18002.5.0.dta	5	3992.94	IDLNTGKETGTPISMKDVYEEFDEK(7)-KSDLQKDF(6)	0.561848
	10	SC1003XLMS2.27922.27922.5.0.dta	5	3993.93	IDLNTGKETGTPISMKDVYEEFDEK(7)-KSDLQKDF(6)	0.754389
18	POLA1(1423)-PRI2(477)	3	9
	1	SC1002XLMS2.13463.13463.4.0.dta	4	2835.53	KQFFTPK(1)-EPIQPETPQPKPSVQK(11)	0.00796462
	2	SC1004XLMS2.13519.13519.4.0.dta	4	2835.53	KQFFTPK(1)-EPIQPETPQPKPSVQK(11)	0.00924019
	3	SC1001XLMS2.20829.20829.4.1.dta	4	2835.54	KQFFTPK(1)-EPIQPETPQPKPSVQK(11)	0.125234
	4	SC1003XLMS2.21135.21135.4.0.dta	4	2835.54	KQFFTPK(1)-EPIQPETPQPKPSVQK(11)	0.279014
	5	SC1004XLMS2.11950.11950.5.0.dta	5	2963.63	KQFFTPK(1)-KEPIQPETPQPKPSVQK(12)	0.122574
	6	SC1002XLMS2.11785.11785.5.1.dta	5	2963.63	KQFFTPK(1)-KEPIQPETPQPKPSVQK(12)	0.320504
	7	SC1003XLMS2.18208.18208.5.0.dta	5	2963.63	KQFFTPK(1)-KEPIQPETPQPKPSVQK(12)	0.503825
	8	SC1004XLMS2.12124.12124.5.0.dta	5	3319.84	KQFFTPK(1)-DIKKEPIQPETPQPKPSVQK(15)	0.558763
	9	SC1003XLMS2.18622.18622.5.0.dta	5	3319.84	KQFFTPK(1)-DIKKEPIQPETPQPKPSVQK(15)	0.615938
19	POLA1(1418)-PRI2(477)	3	3
	1	SC1002XLMS2.9621.9621.5.1.dta	5	3267.76	LTTDHEKDKLK(7)-EPIQPETPQPKPSVQK(11)	0.192512
	2	SC1003XLMS2.12279.12279.6.2.dta	6	3523.95	LTTDHEKDKLKK(7)-KEPIQPETPQPKPSVQK(12)	0.235924
	3	SC1003XLMS2.13281.13281.5.0.dta	5	3395.85	LTTDHEKDKLK(7)-KEPIQPETPQPKPSVQK(12)	0.415067
20	POLA1(810)-POLA1(833)	3	3
	1	SC1003XLMS2.32582.32582.5.0.dta	5	4989.46	NEFLLLHAFYENNYIVPDKQIFR(19)-LGDEDEEIDGDTNKYKK(14)	0.172624
	2	SC1003XLMS2.32792.32792.5.0.dta	5	5233.6	SERNEFLLLHAFYENNYIVPDKQIFR(22)-LGDEDEEIDGDTNKYK(14)	0.213541
	3	SC1002XLMS2.23635.23635.4.0.dta	4	4863.38	NEFLLLHAFYENNYIVPDKQIFR(19)-LGDEDEEIDGDTNKYK(14)	0.527533
21	POLA1(113)-POLA1(676)	3	6
	1	SC1003XLMS2.31599.31599.6.0.dta	6	5413.45	QDDDWIVDDDGIGYVEDGREIFDDDLEDDALDADEKGK(36)-SNMPKLGGR(5)	0.208482
	2	SC1003XLMS2.31467.31467.6.0.dta	6	5413.44	QDDDWIVDDDGIGYVEDGREIFDDDLEDDALDADEKGK(36)-SNMPKLGGR(5)	0.468075
	3	SC1004XLMS2.21293.21293.6.0.dta	6	5413.46	QDDDWIVDDDGIGYVEDGREIFDDDLEDDALDADEKGK(36)-SNMPKLGGR(5)	0.608019
	4	SC1003XLMS2.32995.32995.6.2.dta	6	5569.55	QDDDWIVDDDGIGYVEDGREIFDDDLEDDALDADEKGK(36)-RSNMPKLGGR(6)	0.26381
	5	SC1003XLMS2.33061.33061.6.0.dta	6	5569.53	QDDDWIVDDDGIGYVEDGREIFDDDLEDDALDADEKGK(36)-RSNMPKLGGR(6)	0.365694
	6	SC1003XLMS2.21326.21326.5.0.dta	5	3250.53	EIFDDDLEDDALDADEKGK(17)-SNMPKLGGR(5)	0.637809
22	PRI1(404)-PRI1(407)	2	17
	1	SC1002XLMS2.17627.17627.5.0.dta	5	2458.34	VFEHFLENLDKSR(11)-KGELLK(1)	8.313e-12
	2	SC1002XLMS2.17615.17615.4.0.dta	4	2458.34	VFEHFLENLDKSR(11)-KGELLK(1)	1.33129e-10
	3	SC1004XLMS2.17784.17784.5.0.dta	5	2458.34	VFEHFLENLDKSR(11)-KGELLK(1)	5.97958e-10
	4	SC1001XLMS2.27244.27244.5.0.dta	5	2458.34	VFEHFLENLDKSR(11)-KGELLK(1)	7.27578e-10
	5	SC1001XLMS2.27237.27237.4.0.dta	4	2458.34	VFEHFLENLDKSR(11)-KGELLK(1)	6.03856e-09
	6	SC1001XLMS2.27374.27374.5.0.dta	5	2458.34	VFEHFLENLDKSR(11)-KGELLK(1)	1.71514e-07
	7	SC1004XLMS2.17758.17758.4.0.dta	4	2458.34	VFEHFLENLDKSR(11)-KGELLK(1)	3.85938e-06
	8	SC1003XLMS2.27427.27427.5.0.dta	5	2458.34	VFEHFLENLDKSR(11)-KGELLK(1)	4.1193e-05
	9	SC1001XLMS2.27368.27368.4.0.dta	4	2458.34	VFEHFLENLDKSR(11)-KGELLK(1)	9.63612e-05
	10	SC1002XLMS2.21644.21644.4.1.dta	4	2500.35	VFEHFLENLDKSR(11)-KGELLK(1)	0.000416303
	11	SC1002XLMS2.17747.17747.4.0.dta	4	2458.34	VFEHFLENLDKSR(11)-KGELLK(1)	0.00710032
	12	SC1003XLMS2.27547.27547.4.0.dta	4	2458.34	VFEHFLENLDKSR(11)-KGELLK(1)	0.0157584
	13	SC1003XLMS2.27566.27566.5.2.dta	5	2458.34	VFEHFLENLDKSR(11)-KGELLK(1)	0.0312148
	14	SC1003XLMS2.27561.27561.4.3.dta	4	2458.34	VFEHFLENLDKSR(11)-KGELLK(1)	0.0707326
	15	SC1003XLMS2.32095.32095.4.1.dta	4	2500.36	VFEHFLENLDKSR(11)-KGELLK(1)	0.525097
	16	SC1001XLMS2.24736.24736.6.0.dta	6	2586.44	VFEHFLENLDKSR(11)-KGELLKK(1)	0.0397311
	17	SC1004XLMS2.16090.16090.6.0.dta	6	2586.44	VFEHFLENLDKSR(11)-KGELLKK(1)	0.654358
23	PRI1(147)-PRI1(221)	2	63
	1	SC1004XLMS2.21854.21854.4.0.dta	4	3952.97	ALKEDFGFK(3)-KYFEEYALVNQDILENKESWDK(1)	9.84867e-11
	2	SC1002XLMS2.21811.21811.5.0.dta	5	3952.97	ALKEDFGFK(3)-KYFEEYALVNQDILENKESWDK(1)	5.97181e-10
	3	SC1002XLMS2.21855.21855.4.0.dta	4	3952.96	ALKEDFGFK(3)-KYFEEYALVNQDILENKESWDK(1)	1.15265e-09
	4	SC1004XLMS2.21824.21824.4.0.dta	4	3952.97	ALKEDFGFK(3)-KYFEEYALVNQDILENKESWDK(1)	5.89949e-09
	5	SC1004XLMS2.21830.21830.5.0.dta	5	3952.97	ALKEDFGFK(3)-KYFEEYALVNQDILENKESWDK(1)	6.11146e-09
	6	SC1001XLMS2.31939.31939.4.0.dta	4	3952.98	ALKEDFGFK(3)-KYFEEYALVNQDILENKESWDK(1)	5.08289e-08
	7	SC1001XLMS2.32078.32078.5.0.dta	5	3952.99	ALKEDFGFK(3)-KYFEEYALVNQDILENKESWDK(1)	6.06225e-08
	8	SC1001XLMS2.31946.31946.5.0.dta	5	3952.97	ALKEDFGFK(3)-KYFEEYALVNQDILENKESWDK(1)	1.08155e-07
	9	SC1003XLMS2.32201.32201.4.0.dta	4	3952.97	ALKEDFGFK(3)-KYFEEYALVNQDILENKESWDK(1)	7.99163e-07
	10	SC1001XLMS2.32067.32067.4.1.dta	4	3953	ALKEDFGFK(3)-KYFEEYALVNQDILENKESWDK(1)	1.0376e-06
	11	SC1002XLMS2.21963.21963.5.0.dta	5	3952.99	ALKEDFGFK(3)-KYFEEYALVNQDILENKESWDK(1)	1.91767e-06
	12	SC1003XLMS2.32205.32205.5.0.dta	5	3952.97	ALKEDFGFK(3)-KYFEEYALVNQDILENKESWDK(1)	4.83705e-06
	13	SC1003XLMS2.32343.32343.5.0.dta	5	3952.97	ALKEDFGFK(3)-KYFEEYALVNQDILENKESWDK(1)	1.48514e-05
	14	SC1004XLMS2.22103.22103.5.0.dta	5	3952.98	ALKEDFGFK(3)-KYFEEYALVNQDILENKESWDK(1)	1.83567e-05
	15	SC1004XLMS2.23958.23958.4.2.dta	4	3994.98	ALKEDFGFK(3)-KYFEEYALVNQDILENKESWDK(1)	3.83238e-05
	16	SC1003XLMS2.32332.32332.4.0.dta	4	3952.98	ALKEDFGFK(3)-KYFEEYALVNQDILENKESWDK(1)	8.28116e-05
	17	SC1003XLMS2.32552.32552.5.1.dta	5	3952.96	ALKEDFGFK(3)-KYFEEYALVNQDILENKESWDK(1)	0.000149415
	18	SC1003XLMS2.32475.32475.5.0.dta	5	3952.94	ALKEDFGFK(3)-KYFEEYALVNQDILENKESWDK(1)	0.000169274
	19	SC1003XLMS2.32587.32587.5.0.dta	5	3953.97	ALKEDFGFK(3)-KYFEEYALVNQDILENKESWDK(1)	0.00135343
	20	SC1002XLMS2.21793.21793.5.0.dta	5	3952.97	ALKEDFGFK(3)-KYFEEYALVNQDILENKESWDK(1)	0.00191277
	21	SC1004XLMS2.22238.22238.5.0.dta	5	3952.98	ALKEDFGFK(3)-KYFEEYALVNQDILENKESWDK(1)	0.00201892
	22	SC1004XLMS2.22001.22001.4.1.dta	4	3953.97	ALKEDFGFK(3)-KYFEEYALVNQDILENKESWDK(1)	0.00244955
	23	SC1001XLMS2.32305.32305.5.0.dta	5	3952.97	ALKEDFGFK(3)-KYFEEYALVNQDILENKESWDK(1)	0.0110205
	24	SC1004XLMS2.21963.21963.5.1.dta	5	3953.01	ALKEDFGFK(3)-KYFEEYALVNQDILENKESWDK(1)	0.0731391
	25	SC1004XLMS2.21991.21991.4.0.dta	4	3953.97	ALKEDFGFK(3)-KYFEEYALVNQDILENKESWDK(1)	0.362824
	26	SC1002XLMS2.21958.21958.4.0.dta	4	3307.69	ALKEDFGFK(3)-KYFEEYALVNQDILENK(1)	2.54891e-09
	27	SC1002XLMS2.22085.22085.4.0.dta	4	3307.7	ALKEDFGFK(3)-KYFEEYALVNQDILENK(1)	3.81739e-09
	28	SC1002XLMS2.22222.22222.4.0.dta	4	3307.7	ALKEDFGFK(3)-KYFEEYALVNQDILENK(1)	4.74014e-09
	29	SC1004XLMS2.22043.22043.4.0.dta	4	3307.69	ALKEDFGFK(3)-KYFEEYALVNQDILENK(1)	8.83716e-09
	30	SC1002XLMS2.24862.24862.4.1.dta	4	3349.71	ALKEDFGFK(3)-KYFEEYALVNQDILENK(1)	1.01784e-08
	31	SC1001XLMS2.32388.32388.4.0.dta	4	3307.7	ALKEDFGFK(3)-KYFEEYALVNQDILENK(1)	1.39693e-08
	32	SC1004XLMS2.22173.22173.4.0.dta	4	3307.7	ALKEDFGFK(3)-KYFEEYALVNQDILENK(1)	1.47165e-08
	33	SC1004XLMS2.24968.24968.4.0.dta	4	3349.7	ALKEDFGFK(3)-KYFEEYALVNQDILENK(1)	3.96728e-08
	34	SC1002XLMS2.24386.24386.4.0.dta	4	3349.71	ALKEDFGFK(3)-KYFEEYALVNQDILENK(1)	7.07722e-08
	35	SC1004XLMS2.24488.24488.4.0.dta	4	3349.71	ALKEDFGFK(3)-KYFEEYALVNQDILENK(1)	1.02973e-07
	36	SC1001XLMS2.32250.32250.4.0.dta	4	3307.7	ALKEDFGFK(3)-KYFEEYALVNQDILENK(1)	3.04742e-07
	37	SC1001XLMS2.34232.34232.4.0.dta	4	3349.7	ALKEDFGFK(3)-KYFEEYALVNQDILENK(1)	3.89578e-07
	38	SC1002XLMS2.23435.23435.4.0.dta	4	3349.69	ALKEDFGFK(3)-KYFEEYALVNQDILENK(1)	4.69546e-07
	39	SC1001XLMS2.32119.32119.4.0.dta	4	3307.69	ALKEDFGFK(3)-KYFEEYALVNQDILENK(1)	7.55564e-07
	40	SC1001XLMS2.33942.33942.4.1.dta	4	3349.71	ALKEDFGFK(3)-KYFEEYALVNQDILENK(1)	7.76631e-07
	41	SC1001XLMS2.32530.32530.4.0.dta	4	3307.69	ALKEDFGFK(3)-KYFEEYALVNQDILENK(1)	8.03731e-07
	42	SC1001XLMS2.33306.33306.4.2.dta	4	3349.69	ALKEDFGFK(3)-KYFEEYALVNQDILENK(1)	1.07553e-06
	43	SC1002XLMS2.24516.24516.4.0.dta	4	3349.71	ALKEDFGFK(3)-KYFEEYALVNQDILENK(1)	1.50683e-06
	44	SC1001XLMS2.33298.33298.4.1.dta	4	3349.7	ALKEDFGFK(3)-KYFEEYALVNQDILENK(1)	3.28513e-06
	45	SC1004XLMS2.22307.22307.4.0.dta	4	3307.69	ALKEDFGFK(3)-KYFEEYALVNQDILENK(1)	3.81983e-06
	46	SC1001XLMS2.32517.32517.4.0.dta	4	3307.69	ALKEDFGFK(3)-KYFEEYALVNQDILENK(1)	4.68331e-06
	47	SC1004XLMS2.22564.22564.4.0.dta	4	3307.7	ALKEDFGFK(3)-KYFEEYALVNQDILENK(1)	7.12495e-06
	48	SC1003XLMS2.32401.32401.4.0.dta	4	3307.7	ALKEDFGFK(3)-KYFEEYALVNQDILENK(1)	1.0908e-05
	49	SC1002XLMS2.23403.23403.4.0.dta	4	3349.7	ALKEDFGFK(3)-KYFEEYALVNQDILENK(1)	2.9253e-05
	50	SC1002XLMS2.22351.22351.4.1.dta	4	3308.7	ALKEDFGFK(3)-KYFEEYALVNQDILENK(1)	6.93309e-05
	51	SC1003XLMS2.34254.34254.4.1.dta	4	3349.71	ALKEDFGFK(3)-KYFEEYALVNQDILENK(1)	0.000112203
	52	SC1003XLMS2.32670.32670.4.0.dta	4	3307.7	ALKEDFGFK(3)-KYFEEYALVNQDILENK(1)	0.000184042
	53	SC1002XLMS2.23129.23129.4.1.dta	4	3349.7	ALKEDFGFK(3)-KYFEEYALVNQDILENK(1)	0.000297045
	54	SC1004XLMS2.24635.24635.4.4.dta	4	3349.71	ALKEDFGFK(3)-KYFEEYALVNQDILENK(1)	0.000315685
	55	SC1001XLMS2.33922.33922.4.2.dta	4	3349.71	ALKEDFGFK(3)-KYFEEYALVNQDILENK(1)	0.000793289
	56	SC1003XLMS2.33614.33614.4.1.dta	4	3349.7	ALKEDFGFK(3)-KYFEEYALVNQDILENK(1)	0.0025015
	57	SC1004XLMS2.23210.23210.4.1.dta	4	3349.7	ALKEDFGFK(3)-KYFEEYALVNQDILENK(1)	0.00275145
	58	SC1002XLMS2.23136.23136.4.0.dta	4	3349.7	ALKEDFGFK(3)-KYFEEYALVNQDILENK(1)	0.00675013
	59	SC1003XLMS2.32541.32541.4.3.dta	4	3307.7	ALKEDFGFK(3)-KYFEEYALVNQDILENK(1)	0.0152996
	60	SC1003XLMS2.33344.33344.4.0.dta	4	3349.7	ALKEDFGFK(3)-KYFEEYALVNQDILENK(1)	0.0180341
	61	SC1004XLMS2.23473.23473.4.2.dta	4	3349.69	ALKEDFGFK(3)-KYFEEYALVNQDILENK(1)	0.30922
	62	SC1004XLMS2.24941.24941.4.4.dta	4	3349.73	ALKEDFGFK(3)-KYFEEYALVNQDILENK(1)	0.724292
	63	SC1001XLMS2.32090.32090.4.0.dta	4	3307.7	ALKEDFGFK(3)-KYFEEYALVNQDILENK(1)	0.732752
24	POLA1(406)-POLA1(473)	2	36
	1	SC1001XLMS2.33465.33465.5.0.dta	5	5877.85	IDLNTGKETGTPISMK(7)-YSAEMPQLPQDLKGETFSHVFGTNTSSLELFLMNR(13)	1.43441e-10
	2	SC1002XLMS2.23779.23779.5.0.dta	5	5877.89	IDLNTGKETGTPISMK(7)-YSAEMPQLPQDLKGETFSHVFGTNTSSLELFLMNR(13)	1.90922e-07
	3	SC1004XLMS2.23920.23920.5.0.dta	5	5877.94	IDLNTGKETGTPISMK(7)-YSAEMPQLPQDLKGETFSHVFGTNTSSLELFLMNR(13)	1.73431e-06
	4	SC1004XLMS2.25656.25656.5.0.dta	5	5829.92	IDLNTGKETGTPISMK(7)-YSAEMPQLPQDLKGETFSHVFGTNTSSLELFLMNR(13)	5.55171e-06
	5	SC1003XLMS2.33800.33800.5.0.dta	5	5877.88	IDLNTGKETGTPISMK(7)-YSAEMPQLPQDLKGETFSHVFGTNTSSLELFLMNR(13)	8.70765e-06
	6	SC1004XLMS2.24481.24481.5.0.dta	5	5861.84	IDLNTGKETGTPISMK(7)-YSAEMPQLPQDLKGETFSHVFGTNTSSLELFLMNR(13)	1.80563e-05
	7	SC1004XLMS2.24651.24651.5.0.dta	5	5862.88	IDLNTGKETGTPISMK(7)-YSAEMPQLPQDLKGETFSHVFGTNTSSLELFLMNR(13)	7.91292e-05
	8	SC1002XLMS2.24396.24396.5.0.dta	5	5862.89	IDLNTGKETGTPISMK(7)-YSAEMPQLPQDLKGETFSHVFGTNTSSLELFLMNR(13)	8.47627e-05
	9	SC1001XLMS2.34485.34485.5.0.dta	5	5829.89	IDLNTGKETGTPISMK(7)-YSAEMPQLPQDLKGETFSHVFGTNTSSLELFLMNR(13)	0.00011352
	10	SC1004XLMS2.25267.25267.5.0.dta	5	5846.88	IDLNTGKETGTPISMK(7)-YSAEMPQLPQDLKGETFSHVFGTNTSSLELFLMNR(13)	0.000142147
	11	SC1003XLMS2.34274.34274.5.0.dta	5	5863.91	IDLNTGKETGTPISMK(7)-YSAEMPQLPQDLKGETFSHVFGTNTSSLELFLMNR(13)	0.000209925
	12	SC1002XLMS2.24957.24957.5.0.dta	5	5846.88	IDLNTGKETGTPISMK(7)-YSAEMPQLPQDLKGETFSHVFGTNTSSLELFLMNR(13)	0.000458799
	13	SC1001XLMS2.34199.34199.5.0.dta	5	5846.89	IDLNTGKETGTPISMK(7)-YSAEMPQLPQDLKGETFSHVFGTNTSSLELFLMNR(13)	0.000470497
	14	SC1002XLMS2.25126.25126.5.0.dta	5	5846.9	IDLNTGKETGTPISMK(7)-YSAEMPQLPQDLKGETFSHVFGTNTSSLELFLMNR(13)	0.000570418
	15	SC1004XLMS2.24918.24918.5.0.dta	5	5846.91	IDLNTGKETGTPISMK(7)-YSAEMPQLPQDLKGETFSHVFGTNTSSLELFLMNR(13)	0.000803652
	16	SC1004XLMS2.25054.25054.5.0.dta	5	5845.88	IDLNTGKETGTPISMK(7)-YSAEMPQLPQDLKGETFSHVFGTNTSSLELFLMNR(13)	0.000930275
	17	SC1004XLMS2.24338.24338.5.0.dta	5	5861.85	IDLNTGKETGTPISMK(7)-YSAEMPQLPQDLKGETFSHVFGTNTSSLELFLMNR(13)	0.000946569
	18	SC1002XLMS2.24798.24798.5.0.dta	5	5846.89	IDLNTGKETGTPISMK(7)-YSAEMPQLPQDLKGETFSHVFGTNTSSLELFLMNR(13)	0.00155846
	19	SC1002XLMS2.25534.25534.5.0.dta	5	5830.9	IDLNTGKETGTPISMK(7)-YSAEMPQLPQDLKGETFSHVFGTNTSSLELFLMNR(13)	0.00271444
	20	SC1001XLMS2.33771.33771.5.0.dta	5	5862.9	IDLNTGKETGTPISMK(7)-YSAEMPQLPQDLKGETFSHVFGTNTSSLELFLMNR(13)	0.00290817
	21	SC1003XLMS2.34066.34066.5.0.dta	5	5861.84	IDLNTGKETGTPISMK(7)-YSAEMPQLPQDLKGETFSHVFGTNTSSLELFLMNR(13)	0.00458536
	22	SC1004XLMS2.24505.24505.5.0.dta	5	5862.9	IDLNTGKETGTPISMK(7)-YSAEMPQLPQDLKGETFSHVFGTNTSSLELFLMNR(13)	0.00693077
	23	SC1003XLMS2.34748.34748.5.1.dta	5	5830.9	IDLNTGKETGTPISMK(7)-YSAEMPQLPQDLKGETFSHVFGTNTSSLELFLMNR(13)	0.00710399
	24	SC1004XLMS2.25226.25226.5.0.dta	5	5847.89	IDLNTGKETGTPISMK(7)-YSAEMPQLPQDLKGETFSHVFGTNTSSLELFLMNR(13)	0.0496548
	25	SC1004XLMS2.24056.24056.6.0.dta	6	7033.38	IDLNTGKETGTPISMKDVYEEFDEK(7)-YSAEMPQLPQDLKGETFSHVFGTNTSSLELFLMNR(13)	1.01472e-06
	26	SC1004XLMS2.24046.24046.6.1.dta	6	7033.38	IDLNTGKETGTPISMKDVYEEFDEK(7)-YSAEMPQLPQDLKGETFSHVFGTNTSSLELFLMNR(13)	1.36931e-06
	27	SC1004XLMS2.24550.24550.6.2.dta	6	7017.38	IDLNTGKETGTPISMKDVYEEFDEK(7)-YSAEMPQLPQDLKGETFSHVFGTNTSSLELFLMNR(13)	2.10625e-06
	28	SC1001XLMS2.33563.33563.6.0.dta	6	7033.37	IDLNTGKETGTPISMKDVYEEFDEK(7)-YSAEMPQLPQDLKGETFSHVFGTNTSSLELFLMNR(13)	8.25982e-06
	29	SC1002XLMS2.23960.23960.6.0.dta	6	7033.37	IDLNTGKETGTPISMKDVYEEFDEK(7)-YSAEMPQLPQDLKGETFSHVFGTNTSSLELFLMNR(13)	8.76619e-06
	30	SC1002XLMS2.23946.23946.6.0.dta	6	7033.37	IDLNTGKETGTPISMKDVYEEFDEK(7)-YSAEMPQLPQDLKGETFSHVFGTNTSSLELFLMNR(13)	0.000170716
	31	SC1004XLMS2.25301.25301.6.0.dta	6	7001.4	IDLNTGKETGTPISMKDVYEEFDEK(7)-YSAEMPQLPQDLKGETFSHVFGTNTSSLELFLMNR(13)	0.000174125
	32	SC1004XLMS2.25291.25291.6.0.dta	6	7001.4	IDLNTGKETGTPISMKDVYEEFDEK(7)-YSAEMPQLPQDLKGETFSHVFGTNTSSLELFLMNR(13)	0.00652849
	33	SC1003XLMS2.34849.34849.6.0.dta	6	7002.4	IDLNTGKETGTPISMKDVYEEFDEK(7)-YSAEMPQLPQDLKGETFSHVFGTNTSSLELFLMNR(13)	0.0175787
	34	SC1003XLMS2.34191.34191.6.0.dta	6	7017.39	IDLNTGKETGTPISMKDVYEEFDEK(7)-YSAEMPQLPQDLKGETFSHVFGTNTSSLELFLMNR(13)	0.034711
	35	SC1001XLMS2.34579.34579.6.0.dta	6	7001.38	IDLNTGKETGTPISMKDVYEEFDEK(7)-YSAEMPQLPQDLKGETFSHVFGTNTSSLELFLMNR(13)	0.0353601
	36	SC1004XLMS2.26389.26389.6.1.dta	6	6985.4	IDLNTGKETGTPISMKDVYEEFDEK(7)-YSAEMPQLPQDLKGETFSHVFGTNTSSLELFLMNR(13)	0.228502
25	PRI1(153)-PRI1(407)	2	15
	1	SC1004XLMS2.12290.12290.4.0.dta	4	2172.23	ALKEDFGFKHR(9)-KGELLK(1)	1.46514e-10
	2	SC1002XLMS2.12250.12250.4.0.dta	4	2172.22	ALKEDFGFKHR(9)-KGELLK(1)	4.36752e-07
	3	SC1004XLMS2.12273.12273.5.0.dta	5	2172.22	ALKEDFGFKHR(9)-KGELLK(1)	6.18975e-07
	4	SC1001XLMS2.18651.18651.5.0.dta	5	2172.22	ALKEDFGFKHR(9)-KGELLK(1)	6.32388e-05
	5	SC1003XLMS2.18942.18942.4.0.dta	4	2172.22	ALKEDFGFKHR(9)-KGELLK(1)	0.000104484
	6	SC1002XLMS2.12366.12366.4.0.dta	4	2172.22	ALKEDFGFKHR(9)-KGELLK(1)	0.000250964
	7	SC1001XLMS2.18773.18773.4.0.dta	4	2172.23	ALKEDFGFKHR(9)-KGELLK(1)	0.000321706
	8	SC1001XLMS2.18793.18793.5.0.dta	5	2172.22	ALKEDFGFKHR(9)-KGELLK(1)	0.000982861
	9	SC1002XLMS2.12272.12272.5.1.dta	5	2172.22	ALKEDFGFKHR(9)-KGELLK(1)	0.00662137
	10	SC1003XLMS2.18960.18960.5.0.dta	5	2172.22	ALKEDFGFKHR(9)-KGELLK(1)	0.0075324
	11	SC1003XLMS2.18826.18826.5.0.dta	5	2172.22	ALKEDFGFKHR(9)-KGELLK(1)	0.435058
	12	SC1001XLMS2.18831.18831.4.1.dta	4	2172.23	ALKEDFGFKHR(9)-KGELLK(1)	0.575724
	13	SC1004XLMS2.12611.12611.4.0.dta	4	1860.01	EDFGFKHR(6)-KGELLK(1)	6.16485e-05
	14	SC1002XLMS2.12572.12572.4.0.dta	4	1860.01	EDFGFKHR(6)-KGELLK(1)	6.16892e-05
	15	SC1003XLMS2.19282.19282.4.0.dta	4	1860.01	EDFGFKHR(6)-KGELLK(1)	0.394819
26	PRI1(214)-PRI1(221)	2	8
	1	SC1002XLMS2.20110.20110.4.0.dta	4	3068.66	KSINIIK(1)-KYFEEYALVNQDILENK(1)	2.42335e-10
	2	SC1001XLMS2.30266.30266.4.0.dta	4	3068.68	KSINIIK(1)-KYFEEYALVNQDILENK(1)	9.87939e-10
	3	SC1004XLMS2.20134.20134.4.0.dta	4	3068.68	KSINIIK(1)-KYFEEYALVNQDILENK(1)	1.24417e-09
	4	SC1003XLMS2.30487.30487.4.1.dta	4	3068.68	KSINIIK(1)-KYFEEYALVNQDILENK(1)	0.000256096
	5	SC1001XLMS2.30334.30334.4.0.dta	4	3068.68	KSINIIK(1)-KYFEEYALVNQDILENK(1)	0.00042362
	6	SC1002XLMS2.20196.20196.4.3.dta	4	3068.64	KSINIIK(1)-KYFEEYALVNQDILENK(1)	0.105581
	7	SC1002XLMS2.20215.20215.5.0.dta	5	3713.95	KSINIIK(1)-KYFEEYALVNQDILENKESWDK(1)	0.000431276
	8	SC1001XLMS2.30479.30479.5.0.dta	5	3713.95	KSINIIK(1)-KYFEEYALVNQDILENKESWDK(1)	0.00172177
27	PRI1(147)-PRI1(413)	2	13
	1	SC1002XLMS2.17072.17072.4.0.dta	4	2172.13	ALKEDFGFK(3)-KSDLQKDF(1)	1.42271e-09
	2	SC1002XLMS2.17084.17084.4.0.dta	4	2172.13	ALKEDFGFK(3)-KSDLQKDF(1)	1.9573e-09
	3	SC1001XLMS2.26277.26277.4.0.dta	4	2172.13	ALKEDFGFK(3)-KSDLQKDF(1)	2.83969e-07
	4	SC1003XLMS2.26515.26515.4.0.dta	4	2172.13	ALKEDFGFK(3)-KSDLQKDF(1)	1.38155e-06
	5	SC1004XLMS2.17163.17163.4.0.dta	4	2172.13	ALKEDFGFK(3)-KSDLQKDF(1)	3.50331e-06
	6	SC1002XLMS2.13589.13589.4.0.dta	4	1910.03	ALKEDFGFK(3)-KSDLQK(1)	1.1822e-08
	7	SC1001XLMS2.20745.20745.4.0.dta	4	1910.03	ALKEDFGFK(3)-KSDLQK(1)	3.14809e-07
	8	SC1004XLMS2.13655.13655.4.0.dta	4	1910.03	ALKEDFGFK(3)-KSDLQK(1)	1.83732e-06
	9	SC1003XLMS2.21014.21014.4.0.dta	4	1910.03	ALKEDFGFK(3)-KSDLQK(1)	2.71637e-05
	10	SC1001XLMS2.20866.20866.4.0.dta	4	1910.04	ALKEDFGFK(3)-KSDLQK(1)	0.000149632
	11	SC1003XLMS2.24323.24323.4.0.dta	4	1952.05	ALKEDFGFK(3)-KSDLQK(1)	0.0510946
	12	SC1004XLMS2.16129.16129.4.0.dta	4	1952.05	ALKEDFGFK(3)-KSDLQK(1)	0.158961
	13	SC1001XLMS2.24092.24092.4.1.dta	4	1952.05	ALKEDFGFK(3)-KSDLQK(1)	0.202163
28	STN1(91)-STN1(115)	2	7
	1	SC1004XLMS2.10688.10688.4.0.dta	4	2755.49	KLNTESVSAAPSAAR(1)-KLQETIEQK(1)	4.29163e-09
	2	SC1002XLMS2.10497.10497.4.0.dta	4	2755.49	KLNTESVSAAPSAAR(1)-KLQETIEQK(1)	1.48198e-08
	3	SC1001XLMS2.15742.15742.4.0.dta	4	2755.49	KLNTESVSAAPSAAR(1)-KLQETIEQK(1)	7.36457e-08
	4	SC1003XLMS2.16091.16091.4.0.dta	4	2755.49	KLNTESVSAAPSAAR(1)-KLQETIEQK(1)	5.89677e-06
	5	SC1003XLMS2.16209.16209.4.0.dta	4	2755.49	KLNTESVSAAPSAAR(1)-KLQETIEQK(1)	0.0787219
	6	SC1001XLMS2.15867.15867.4.0.dta	4	2755.49	KLNTESVSAAPSAAR(1)-KLQETIEQK(1)	0.351676
	7	SC1001XLMS2.16349.16349.5.0.dta	5	2984.64	KLNTESVSAAPSAAR(1)-KLQETIEQKTK(1)	0.162137
29	PRI1(193)-PRI1(311)	2	37
	1	SC1002XLMS2.22520.22520.5.0.dta	5	3492.98	SGIVEYLSLVKGGQDVK(11)-LDINVSKGINHLLK(7)	5.85248e-09
	2	SC1004XLMS2.22622.22622.5.0.dta	5	3492.98	SGIVEYLSLVKGGQDVK(11)-LDINVSKGINHLLK(7)	2.57251e-08
	3	SC1001XLMS2.32526.32526.5.0.dta	5	3492.99	SGIVEYLSLVKGGQDVK(11)-LDINVSKGINHLLK(7)	5.78053e-07
	4	SC1001XLMS2.32516.32516.5.0.dta	5	3492.99	SGIVEYLSLVKGGQDVK(11)-LDINVSKGINHLLK(7)	1.38432e-06
	5	SC1004XLMS2.22573.22573.4.0.dta	4	3492.98	SGIVEYLSLVKGGQDVK(11)-LDINVSKGINHLLK(7)	3.23655e-06
	6	SC1002XLMS2.22648.22648.5.0.dta	5	3492.99	SGIVEYLSLVKGGQDVK(11)-LDINVSKGINHLLK(7)	1.45836e-05
	7	SC1001XLMS2.32657.32657.5.0.dta	5	3492.99	SGIVEYLSLVKGGQDVK(11)-LDINVSKGINHLLK(7)	1.92131e-05
	8	SC1003XLMS2.32856.32856.4.0.dta	4	3492.97	SGIVEYLSLVKGGQDVK(11)-LDINVSKGINHLLK(7)	3.48822e-05
	9	SC1003XLMS2.32805.32805.5.0.dta	5	3492.99	SGIVEYLSLVKGGQDVK(11)-LDINVSKGINHLLK(7)	6.85513e-05
	10	SC1001XLMS2.33822.33822.5.0.dta	5	3534.99	SGIVEYLSLVKGGQDVK(11)-LDINVSKGINHLLK(7)	0.000270716
	11	SC1002XLMS2.22783.22783.5.0.dta	5	3492.98	SGIVEYLSLVKGGQDVK(11)-LDINVSKGINHLLK(7)	0.000303845
	12	SC1001XLMS2.32571.32571.4.0.dta	4	3492.98	SGIVEYLSLVKGGQDVK(11)-LDINVSKGINHLLK(7)	0.00030991
	13	SC1001XLMS2.33805.33805.4.1.dta	4	3535	SGIVEYLSLVKGGQDVK(11)-LDINVSKGINHLLK(7)	0.000652165
	14	SC1002XLMS2.22605.22605.4.1.dta	4	3492.99	SGIVEYLSLVKGGQDVK(11)-LDINVSKGINHLLK(7)	0.00184033
	15	SC1001XLMS2.32814.32814.5.0.dta	5	3492.98	SGIVEYLSLVKGGQDVK(11)-LDINVSKGINHLLK(7)	0.00188532
	16	SC1004XLMS2.22831.22831.5.0.dta	5	3492.99	SGIVEYLSLVKGGQDVK(11)-LDINVSKGINHLLK(7)	0.00239728
	17	SC1004XLMS2.24336.24336.4.1.dta	4	3535	SGIVEYLSLVKGGQDVK(11)-LDINVSKGINHLLK(7)	0.00243333
	18	SC1004XLMS2.24363.24363.5.0.dta	5	3534.99	SGIVEYLSLVKGGQDVK(11)-LDINVSKGINHLLK(7)	0.00527903
	19	SC1002XLMS2.22848.22848.5.0.dta	5	3492.99	SGIVEYLSLVKGGQDVK(11)-LDINVSKGINHLLK(7)	0.0112548
	20	SC1003XLMS2.34119.34119.4.0.dta	4	3535.01	SGIVEYLSLVKGGQDVK(11)-LDINVSKGINHLLK(7)	0.0116153
	21	SC1002XLMS2.24238.24238.4.1.dta	4	3535.01	SGIVEYLSLVKGGQDVK(11)-LDINVSKGINHLLK(7)	0.0154528
	22	SC1004XLMS2.24108.24108.4.0.dta	4	3535	SGIVEYLSLVKGGQDVK(11)-LDINVSKGINHLLK(7)	0.022155
	23	SC1002XLMS2.22482.22482.4.2.dta	4	3492.97	SGIVEYLSLVKGGQDVK(11)-LDINVSKGINHLLK(7)	0.0249657
	24	SC1002XLMS2.22387.22387.5.0.dta	5	3492.99	SGIVEYLSLVKGGQDVK(11)-LDINVSKGINHLLK(7)	0.0426088
	25	SC1004XLMS2.24606.24606.4.0.dta	4	3534.99	SGIVEYLSLVKGGQDVK(11)-LDINVSKGINHLLK(7)	0.0726559
	26	SC1001XLMS2.32582.32582.3.0.dta	3	3492.98	SGIVEYLSLVKGGQDVK(11)-LDINVSKGINHLLK(7)	0.10844
	27	SC1004XLMS2.22592.22592.3.0.dta	3	3492.98	SGIVEYLSLVKGGQDVK(11)-LDINVSKGINHLLK(7)	0.175164
	28	SC1002XLMS2.24528.24528.4.1.dta	4	3534.98	SGIVEYLSLVKGGQDVK(11)-LDINVSKGINHLLK(7)	0.185939
	29	SC1002XLMS2.24094.24094.4.0.dta	4	3534.99	SGIVEYLSLVKGGQDVK(11)-LDINVSKGINHLLK(7)	0.204084
	30	SC1003XLMS2.33043.33043.5.0.dta	5	3492.99	SGIVEYLSLVKGGQDVK(11)-LDINVSKGINHLLK(7)	0.257655
	31	SC1003XLMS2.34120.34120.5.0.dta	5	3535	SGIVEYLSLVKGGQDVK(11)-LDINVSKGINHLLK(7)	0.39744
	32	SC1004XLMS2.24303.24303.5.0.dta	5	3534.99	SGIVEYLSLVKGGQDVK(11)-LDINVSKGINHLLK(7)	0.528973
	33	SC1003XLMS2.33970.33970.4.1.dta	4	3536	SGIVEYLSLVKGGQDVK(11)-LDINVSKGINHLLK(7)	0.556946
	34	SC1001XLMS2.33669.33669.4.0.dta	4	3535.97	SGIVEYLSLVKGGQDVK(11)-LDINVSKGINHLLK(7)	0.796373
	35	SC1004XLMS2.21235.21235.5.0.dta	5	3621.08	SGIVEYLSLVKGGQDVKK(11)-LDINVSKGINHLLK(7)	0.384202
	36	SC1003XLMS2.31643.31643.5.0.dta	5	3621.09	SGIVEYLSLVKGGQDVKK(11)-LDINVSKGINHLLK(7)	0.3846
	37	SC1003XLMS2.31614.31614.5.0.dta	5	3621.09	SGIVEYLSLVKGGQDVKK(11)-LDINVSKGINHLLK(7)	0.759516
30	POLA1(406)-POLA1(892)	2	46
	1	SC1002XLMS2.21387.21387.5.0.dta	5	6534.19	IDLNTGKETGTPISMKDVYEEFDEK(7)-VASEAQKVTEDGEQEQIPELPDPSLEMGILPR(7)	6.12737e-09
	2	SC1001XLMS2.31547.31547.5.0.dta	5	6534.17	IDLNTGKETGTPISMKDVYEEFDEK(7)-VASEAQKVTEDGEQEQIPELPDPSLEMGILPR(7)	6.50181e-08
	3	SC1004XLMS2.21411.21411.5.0.dta	5	6534.2	IDLNTGKETGTPISMKDVYEEFDEK(7)-VASEAQKVTEDGEQEQIPELPDPSLEMGILPR(7)	3.98125e-07
	4	SC1004XLMS2.23014.23014.5.0.dta	5	6518.17	IDLNTGKETGTPISMKDVYEEFDEK(7)-VASEAQKVTEDGEQEQIPELPDPSLEMGILPR(7)	7.04208e-06
	5	SC1001XLMS2.32378.32378.5.0.dta	5	6519.19	IDLNTGKETGTPISMKDVYEEFDEK(7)-VASEAQKVTEDGEQEQIPELPDPSLEMGILPR(7)	1.10995e-05
	6	SC1004XLMS2.22375.22375.5.0.dta	5	6519.2	IDLNTGKETGTPISMKDVYEEFDEK(7)-VASEAQKVTEDGEQEQIPELPDPSLEMGILPR(7)	1.21072e-05
	7	SC1003XLMS2.33115.33115.5.0.dta	5	6518.17	IDLNTGKETGTPISMKDVYEEFDEK(7)-VASEAQKVTEDGEQEQIPELPDPSLEMGILPR(7)	1.57162e-05
	8	SC1004XLMS2.23957.23957.5.0.dta	5	6503.23	IDLNTGKETGTPISMKDVYEEFDEK(7)-VASEAQKVTEDGEQEQIPELPDPSLEMGILPR(7)	2.27733e-05
	9	SC1003XLMS2.33822.33822.5.0.dta	5	6502.23	IDLNTGKETGTPISMKDVYEEFDEK(7)-VASEAQKVTEDGEQEQIPELPDPSLEMGILPR(7)	0.000144512
	10	SC1004XLMS2.22447.22447.5.0.dta	5	6518.18	IDLNTGKETGTPISMKDVYEEFDEK(7)-VASEAQKVTEDGEQEQIPELPDPSLEMGILPR(7)	0.00017869
	11	SC1003XLMS2.31731.31731.5.0.dta	5	6535.2	IDLNTGKETGTPISMKDVYEEFDEK(7)-VASEAQKVTEDGEQEQIPELPDPSLEMGILPR(7)	0.000296395
	12	SC1003XLMS2.32609.32609.5.0.dta	5	6519.19	IDLNTGKETGTPISMKDVYEEFDEK(7)-VASEAQKVTEDGEQEQIPELPDPSLEMGILPR(7)	0.00036891
	13	SC1003XLMS2.33801.33801.5.0.dta	5	6502.23	IDLNTGKETGTPISMKDVYEEFDEK(7)-VASEAQKVTEDGEQEQIPELPDPSLEMGILPR(7)	0.00090212
	14	SC1002XLMS2.22226.22226.5.0.dta	5	6519.21	IDLNTGKETGTPISMKDVYEEFDEK(7)-VASEAQKVTEDGEQEQIPELPDPSLEMGILPR(7)	0.00679777
	15	SC1001XLMS2.32901.32901.5.0.dta	5	6519.18	IDLNTGKETGTPISMKDVYEEFDEK(7)-VASEAQKVTEDGEQEQIPELPDPSLEMGILPR(7)	0.0158269
	16	SC1003XLMS2.31864.31864.5.0.dta	5	6535.18	IDLNTGKETGTPISMKDVYEEFDEK(7)-VASEAQKVTEDGEQEQIPELPDPSLEMGILPR(7)	0.0314482
	17	SC1001XLMS2.30863.30863.4.0.dta	4	5379.7	IDLNTGKETGTPISMK(7)-VASEAQKVTEDGEQEQIPELPDPSLEMGILPR(7)	1.35459e-07
	18	SC1001XLMS2.30811.30811.4.0.dta	4	5379.7	IDLNTGKETGTPISMK(7)-VASEAQKVTEDGEQEQIPELPDPSLEMGILPR(7)	1.89382e-07
	19	SC1001XLMS2.31489.31489.5.0.dta	5	5363.7	IDLNTGKETGTPISMK(7)-VASEAQKVTEDGEQEQIPELPDPSLEMGILPR(7)	6.35597e-07
	20	SC1001XLMS2.31853.31853.4.0.dta	4	5363.71	IDLNTGKETGTPISMK(7)-VASEAQKVTEDGEQEQIPELPDPSLEMGILPR(7)	1.04259e-06
	21	SC1004XLMS2.21776.21776.4.0.dta	4	5363.7	IDLNTGKETGTPISMK(7)-VASEAQKVTEDGEQEQIPELPDPSLEMGILPR(7)	1.71003e-06
	22	SC1001XLMS2.32473.32473.5.0.dta	5	5347.69	IDLNTGKETGTPISMK(7)-VASEAQKVTEDGEQEQIPELPDPSLEMGILPR(7)	4.76695e-06
	23	SC1001XLMS2.31487.31487.4.0.dta	4	5363.73	IDLNTGKETGTPISMK(7)-VASEAQKVTEDGEQEQIPELPDPSLEMGILPR(7)	6.98178e-06
	24	SC1004XLMS2.21334.21334.5.0.dta	5	5363.7	IDLNTGKETGTPISMK(7)-VASEAQKVTEDGEQEQIPELPDPSLEMGILPR(7)	8.5395e-06
	25	SC1002XLMS2.21320.21320.4.0.dta	4	5363.72	IDLNTGKETGTPISMK(7)-VASEAQKVTEDGEQEQIPELPDPSLEMGILPR(7)	9.97618e-06
	26	SC1004XLMS2.20638.20638.4.0.dta	4	5379.7	IDLNTGKETGTPISMK(7)-VASEAQKVTEDGEQEQIPELPDPSLEMGILPR(7)	1.15675e-05
	27	SC1002XLMS2.21752.21752.4.0.dta	4	5363.7	IDLNTGKETGTPISMK(7)-VASEAQKVTEDGEQEQIPELPDPSLEMGILPR(7)	2.55512e-05
	28	SC1001XLMS2.31873.31873.5.0.dta	5	5363.7	IDLNTGKETGTPISMK(7)-VASEAQKVTEDGEQEQIPELPDPSLEMGILPR(7)	3.38073e-05
	29	SC1001XLMS2.32472.32472.4.0.dta	4	5347.73	IDLNTGKETGTPISMK(7)-VASEAQKVTEDGEQEQIPELPDPSLEMGILPR(7)	3.76176e-05
	30	SC1004XLMS2.21335.21335.4.0.dta	4	5363.72	IDLNTGKETGTPISMK(7)-VASEAQKVTEDGEQEQIPELPDPSLEMGILPR(7)	4.32487e-05
	31	SC1004XLMS2.21804.21804.5.0.dta	5	5363.69	IDLNTGKETGTPISMK(7)-VASEAQKVTEDGEQEQIPELPDPSLEMGILPR(7)	4.37096e-05
	32	SC1004XLMS2.21777.21777.5.0.dta	5	5363.68	IDLNTGKETGTPISMK(7)-VASEAQKVTEDGEQEQIPELPDPSLEMGILPR(7)	4.96298e-05
	33	SC1004XLMS2.22493.22493.5.0.dta	5	5347.71	IDLNTGKETGTPISMK(7)-VASEAQKVTEDGEQEQIPELPDPSLEMGILPR(7)	7.54662e-05
	34	SC1003XLMS2.32115.32115.5.0.dta	5	5363.7	IDLNTGKETGTPISMK(7)-VASEAQKVTEDGEQEQIPELPDPSLEMGILPR(7)	9.55515e-05
	35	SC1003XLMS2.32104.32104.4.0.dta	4	5363.72	IDLNTGKETGTPISMK(7)-VASEAQKVTEDGEQEQIPELPDPSLEMGILPR(7)	0.000103181
	36	SC1004XLMS2.22486.22486.4.0.dta	4	5347.72	IDLNTGKETGTPISMK(7)-VASEAQKVTEDGEQEQIPELPDPSLEMGILPR(7)	0.000220973
	37	SC1002XLMS2.22327.22327.5.1.dta	5	5348.69	IDLNTGKETGTPISMK(7)-VASEAQKVTEDGEQEQIPELPDPSLEMGILPR(7)	0.000316421
	38	SC1002XLMS2.22324.22324.4.0.dta	4	5348.72	IDLNTGKETGTPISMK(7)-VASEAQKVTEDGEQEQIPELPDPSLEMGILPR(7)	0.000423764
	39	SC1003XLMS2.32749.32749.5.0.dta	5	5347.72	IDLNTGKETGTPISMK(7)-VASEAQKVTEDGEQEQIPELPDPSLEMGILPR(7)	0.00132426
	40	SC1003XLMS2.31669.31669.5.0.dta	5	5363.71	IDLNTGKETGTPISMK(7)-VASEAQKVTEDGEQEQIPELPDPSLEMGILPR(7)	0.00193632
	41	SC1002XLMS2.21742.21742.5.0.dta	5	5363.69	IDLNTGKETGTPISMK(7)-VASEAQKVTEDGEQEQIPELPDPSLEMGILPR(7)	0.00276386
	42	SC1003XLMS2.31664.31664.4.1.dta	4	5364.71	IDLNTGKETGTPISMK(7)-VASEAQKVTEDGEQEQIPELPDPSLEMGILPR(7)	0.00713289
	43	SC1003XLMS2.32760.32760.4.0.dta	4	5347.71	IDLNTGKETGTPISMK(7)-VASEAQKVTEDGEQEQIPELPDPSLEMGILPR(7)	0.00755149
	44	SC1003XLMS2.30989.30989.4.1.dta	4	5380.71	IDLNTGKETGTPISMK(7)-VASEAQKVTEDGEQEQIPELPDPSLEMGILPR(7)	0.105865
	45	SC1002XLMS2.21873.21873.5.0.dta	5	5364.7	IDLNTGKETGTPISMK(7)-VASEAQKVTEDGEQEQIPELPDPSLEMGILPR(7)	0.131556
	46	SC1003XLMS2.31744.31744.5.1.dta	5	5363.68	IDLNTGKETGTPISMK(7)-VASEAQKVTEDGEQEQIPELPDPSLEMGILPR(7)	0.482709
31	PRI1(37)-PRI1(413)	2	21
	1	SC1004XLMS2.18010.18010.5.0.dta	5	2750.45	WLNYGGVIKNYFQHR(9)-KSDLQK(1)	9.25409e-09
	2	SC1001XLMS2.27637.27637.5.0.dta	5	2750.45	WLNYGGVIKNYFQHR(9)-KSDLQK(1)	4.27755e-08
	3	SC1004XLMS2.18019.18019.4.0.dta	4	2750.44	WLNYGGVIKNYFQHR(9)-KSDLQK(1)	3.12019e-07
	4	SC1002XLMS2.18007.18007.5.1.dta	5	2750.47	WLNYGGVIKNYFQHR(9)-KSDLQK(1)	3.83663e-07
	5	SC1002XLMS2.17885.17885.5.0.dta	5	2750.46	WLNYGGVIKNYFQHR(9)-KSDLQK(1)	9.41962e-07
	6	SC1003XLMS2.27870.27870.4.0.dta	4	2750.45	WLNYGGVIKNYFQHR(9)-KSDLQK(1)	7.24132e-06
	7	SC1003XLMS2.27839.27839.5.0.dta	5	2750.45	WLNYGGVIKNYFQHR(9)-KSDLQK(1)	1.41625e-05
	8	SC1003XLMS2.27843.27843.4.0.dta	4	2750.44	WLNYGGVIKNYFQHR(9)-KSDLQK(1)	3.97326e-05
	9	SC1003XLMS2.27942.27942.5.2.dta	5	2750.47	WLNYGGVIKNYFQHR(9)-KSDLQK(1)	0.000254641
	10	SC1002XLMS2.17916.17916.4.1.dta	4	2750.44	WLNYGGVIKNYFQHR(9)-KSDLQK(1)	0.000375931
	11	SC1004XLMS2.19357.19357.5.0.dta	5	2792.46	WLNYGGVIKNYFQHR(9)-KSDLQK(1)	0.00793756
	12	SC1001XLMS2.27638.27638.4.1.dta	4	2750.45	WLNYGGVIKNYFQHR(9)-KSDLQK(1)	0.0139983
	13	SC1001XLMS2.29283.29283.5.0.dta	5	2792.46	WLNYGGVIKNYFQHR(9)-KSDLQK(1)	0.0283024
	14	SC1003XLMS2.29515.29515.5.0.dta	5	2792.46	WLNYGGVIKNYFQHR(9)-KSDLQK(1)	0.0347617
	15	SC1004XLMS2.18654.18654.5.0.dta	5	2792.47	WLNYGGVIKNYFQHR(9)-KSDLQK(1)	0.0490837
	16	SC1004XLMS2.18168.18168.5.1.dta	5	2750.46	WLNYGGVIKNYFQHR(9)-KSDLQK(1)	0.0983823
	17	SC1001XLMS2.28412.28412.5.1.dta	5	2792.48	WLNYGGVIKNYFQHR(9)-KSDLQK(1)	0.256081
	18	SC1003XLMS2.28984.28984.5.0.dta	5	2751.42	WLNYGGVIKNYFQHR(9)-KSDLQK(1)	0.754334
	19	SC1004XLMS2.20097.20097.5.0.dta	5	3012.55	WLNYGGVIKNYFQHR(9)-KSDLQKDF(1)	4.95653e-06
	20	SC1003XLMS2.30493.30493.4.1.dta	4	3012.55	WLNYGGVIKNYFQHR(9)-KSDLQKDF(1)	0.00267435
	21	SC1004XLMS2.20126.20126.4.0.dta	4	3012.56	WLNYGGVIKNYFQHR(9)-KSDLQKDF(1)	0.693997
32	POLA2(160)-POLA2(564)	2	126
	1	SC1001XLMS2.23613.23613.4.0.dta	4	3975.05	SPHQLLSPSSFSPSATPSQKYNSR(20)-LTKGQVGGTFAR(3)	9.00411e-08
	2	SC1001XLMS2.23618.23618.5.0.dta	5	3975.05	SPHQLLSPSSFSPSATPSQKYNSR(20)-LTKGQVGGTFAR(3)	7.40307e-07
	3	SC1001XLMS2.24188.24188.5.0.dta	5	3976.04	SPHQLLSPSSFSPSATPSQKYNSR(20)-LTKGQVGGTFAR(3)	1.60964e-06
	4	SC1002XLMS2.15531.15531.5.0.dta	5	3976.04	SPHQLLSPSSFSPSATPSQKYNSR(20)-LTKGQVGGTFAR(3)	3.5177e-06
	5	SC1002XLMS2.15131.15131.5.0.dta	5	3975.06	SPHQLLSPSSFSPSATPSQKYNSR(20)-LTKGQVGGTFAR(3)	4.29523e-06
	6	SC1004XLMS2.15617.15617.5.0.dta	5	3976.04	SPHQLLSPSSFSPSATPSQKYNSR(20)-LTKGQVGGTFAR(3)	4.31116e-06
	7	SC1001XLMS2.23491.23491.5.0.dta	5	3975.05	SPHQLLSPSSFSPSATPSQKYNSR(20)-LTKGQVGGTFAR(3)	1.66731e-05
	8	SC1002XLMS2.16752.16752.5.0.dta	5	4017.06	SPHQLLSPSSFSPSATPSQKYNSR(20)-LTKGQVGGTFAR(3)	2.97129e-05
	9	SC1003XLMS2.23910.23910.5.0.dta	5	3975.05	SPHQLLSPSSFSPSATPSQKYNSR(20)-LTKGQVGGTFAR(3)	8.08043e-05
	10	SC1003XLMS2.24336.24336.5.0.dta	5	3976.04	SPHQLLSPSSFSPSATPSQKYNSR(20)-LTKGQVGGTFAR(3)	0.000103448
	11	SC1004XLMS2.15285.15285.5.0.dta	5	3975.06	SPHQLLSPSSFSPSATPSQKYNSR(20)-LTKGQVGGTFAR(3)	0.000110794
	12	SC1001XLMS2.24319.24319.5.0.dta	5	3975.04	SPHQLLSPSSFSPSATPSQKYNSR(20)-LTKGQVGGTFAR(3)	0.000114521
	13	SC1001XLMS2.23932.23932.5.1.dta	5	3975.04	SPHQLLSPSSFSPSATPSQKYNSR(20)-LTKGQVGGTFAR(3)	0.000132546
	14	SC1003XLMS2.24464.24464.5.0.dta	5	3976.04	SPHQLLSPSSFSPSATPSQKYNSR(20)-LTKGQVGGTFAR(3)	0.000134296
	15	SC1003XLMS2.23777.23777.5.0.dta	5	3975.05	SPHQLLSPSSFSPSATPSQKYNSR(20)-LTKGQVGGTFAR(3)	0.000140913
	16	SC1002XLMS2.15816.15816.5.0.dta	5	3976.04	SPHQLLSPSSFSPSATPSQKYNSR(20)-LTKGQVGGTFAR(3)	0.000141031
	17	SC1002XLMS2.15668.15668.5.0.dta	5	3976.03	SPHQLLSPSSFSPSATPSQKYNSR(20)-LTKGQVGGTFAR(3)	0.000171736
	18	SC1002XLMS2.15074.15074.4.0.dta	4	3975.06	SPHQLLSPSSFSPSATPSQKYNSR(20)-LTKGQVGGTFAR(3)	0.000211047
	19	SC1002XLMS2.15577.15577.4.0.dta	4	3976.04	SPHQLLSPSSFSPSATPSQKYNSR(20)-LTKGQVGGTFAR(3)	0.000211638
	20	SC1004XLMS2.15156.15156.5.0.dta	5	3975.05	SPHQLLSPSSFSPSATPSQKYNSR(20)-LTKGQVGGTFAR(3)	0.00025425
	21	SC1001XLMS2.24062.24062.5.0.dta	5	3975.05	SPHQLLSPSSFSPSATPSQKYNSR(20)-LTKGQVGGTFAR(3)	0.000323797
	22	SC1004XLMS2.15253.15253.5.0.dta	5	4017.05	SPHQLLSPSSFSPSATPSQKYNSR(20)-LTKGQVGGTFAR(3)	0.000419927
	23	SC1001XLMS2.25089.25089.5.0.dta	5	4017.06	SPHQLLSPSSFSPSATPSQKYNSR(20)-LTKGQVGGTFAR(3)	0.000472392
	24	SC1002XLMS2.15151.15151.5.0.dta	5	4017.03	SPHQLLSPSSFSPSATPSQKYNSR(20)-LTKGQVGGTFAR(3)	0.000537298
	25	SC1002XLMS2.15010.15010.5.0.dta	5	3975.05	SPHQLLSPSSFSPSATPSQKYNSR(20)-LTKGQVGGTFAR(3)	0.000564052
	26	SC1004XLMS2.15672.15672.4.0.dta	4	3976.04	SPHQLLSPSSFSPSATPSQKYNSR(20)-LTKGQVGGTFAR(3)	0.000629975
	27	SC1001XLMS2.23222.23222.5.0.dta	5	3975.07	SPHQLLSPSSFSPSATPSQKYNSR(20)-LTKGQVGGTFAR(3)	0.000724177
	28	SC1001XLMS2.24449.24449.5.0.dta	5	3976.04	SPHQLLSPSSFSPSATPSQKYNSR(20)-LTKGQVGGTFAR(3)	0.000733368
	29	SC1001XLMS2.24252.24252.4.1.dta	4	3976.04	SPHQLLSPSSFSPSATPSQKYNSR(20)-LTKGQVGGTFAR(3)	0.000750298
	30	SC1002XLMS2.14837.14837.5.0.dta	5	3975.05	SPHQLLSPSSFSPSATPSQKYNSR(20)-LTKGQVGGTFAR(3)	0.0007505
	31	SC1003XLMS2.24594.24594.5.0.dta	5	3976.04	SPHQLLSPSSFSPSATPSQKYNSR(20)-LTKGQVGGTFAR(3)	0.000979841
	32	SC1004XLMS2.15606.15606.4.0.dta	4	3976.05	SPHQLLSPSSFSPSATPSQKYNSR(20)-LTKGQVGGTFAR(3)	0.00106649
	33	SC1001XLMS2.24123.24123.4.0.dta	4	3976.04	SPHQLLSPSSFSPSATPSQKYNSR(20)-LTKGQVGGTFAR(3)	0.00154045
	34	SC1001XLMS2.23881.23881.5.1.dta	5	3975.05	SPHQLLSPSSFSPSATPSQKYNSR(20)-LTKGQVGGTFAR(3)	0.00155114
	35	SC1002XLMS2.15194.15194.4.0.dta	4	3975.05	SPHQLLSPSSFSPSATPSQKYNSR(20)-LTKGQVGGTFAR(3)	0.00201629
	36	SC1003XLMS2.25303.25303.5.0.dta	5	4017.06	SPHQLLSPSSFSPSATPSQKYNSR(20)-LTKGQVGGTFAR(3)	0.00205695
	37	SC1003XLMS2.24200.24200.5.0.dta	5	3976.04	SPHQLLSPSSFSPSATPSQKYNSR(20)-LTKGQVGGTFAR(3)	0.00213816
	38	SC1003XLMS2.23871.23871.4.0.dta	4	3975.05	SPHQLLSPSSFSPSATPSQKYNSR(20)-LTKGQVGGTFAR(3)	0.00242465
	39	SC1002XLMS2.15447.15447.4.0.dta	4	3976.05	SPHQLLSPSSFSPSATPSQKYNSR(20)-LTKGQVGGTFAR(3)	0.00287352
	40	SC1002XLMS2.15399.15399.5.2.dta	5	3975.05	SPHQLLSPSSFSPSATPSQKYNSR(20)-LTKGQVGGTFAR(3)	0.0029532
	41	SC1003XLMS2.25005.25005.5.0.dta	5	3976.05	SPHQLLSPSSFSPSATPSQKYNSR(20)-LTKGQVGGTFAR(3)	0.00326782
	42	SC1004XLMS2.15378.15378.5.0.dta	5	4017.07	SPHQLLSPSSFSPSATPSQKYNSR(20)-LTKGQVGGTFAR(3)	0.00406592
	43	SC1004XLMS2.15027.15027.5.0.dta	5	3975.06	SPHQLLSPSSFSPSATPSQKYNSR(20)-LTKGQVGGTFAR(3)	0.0045824
	44	SC1003XLMS2.24434.24434.4.2.dta	4	3976.04	SPHQLLSPSSFSPSATPSQKYNSR(20)-LTKGQVGGTFAR(3)	0.00474707
	45	SC1002XLMS2.15790.15790.5.0.dta	5	3976.04	SPHQLLSPSSFSPSATPSQKYNSR(20)-LTKGQVGGTFAR(3)	0.00505193
	46	SC1003XLMS2.24730.24730.5.0.dta	5	3976.04	SPHQLLSPSSFSPSATPSQKYNSR(20)-LTKGQVGGTFAR(3)	0.00525242
	47	SC1004XLMS2.15489.15489.5.0.dta	5	3976.03	SPHQLLSPSSFSPSATPSQKYNSR(20)-LTKGQVGGTFAR(3)	0.00599099
	48	SC1004XLMS2.14876.14876.5.0.dta	5	3975.05	SPHQLLSPSSFSPSATPSQKYNSR(20)-LTKGQVGGTFAR(3)	0.0067731
	49	SC1001XLMS2.23761.23761.5.1.dta	5	3975.05	SPHQLLSPSSFSPSATPSQKYNSR(20)-LTKGQVGGTFAR(3)	0.00822727
	50	SC1004XLMS2.15540.15540.4.0.dta	4	3976.05	SPHQLLSPSSFSPSATPSQKYNSR(20)-LTKGQVGGTFAR(3)	0.00861908
	51	SC1003XLMS2.23398.23398.5.0.dta	5	3975.07	SPHQLLSPSSFSPSATPSQKYNSR(20)-LTKGQVGGTFAR(3)	0.0101865
	52	SC1004XLMS2.15744.15744.5.0.dta	5	3976.04	SPHQLLSPSSFSPSATPSQKYNSR(20)-LTKGQVGGTFAR(3)	0.0106981
	53	SC1001XLMS2.24447.24447.5.0.dta	5	3976.04	SPHQLLSPSSFSPSATPSQKYNSR(20)-LTKGQVGGTFAR(3)	0.0113326
	54	SC1002XLMS2.15308.15308.5.1.dta	5	3975.04	SPHQLLSPSSFSPSATPSQKYNSR(20)-LTKGQVGGTFAR(3)	0.0119887
	55	SC1003XLMS2.24074.24074.5.0.dta	5	3975.05	SPHQLLSPSSFSPSATPSQKYNSR(20)-LTKGQVGGTFAR(3)	0.0130534
	56	SC1003XLMS2.23525.23525.5.0.dta	5	3975.07	SPHQLLSPSSFSPSATPSQKYNSR(20)-LTKGQVGGTFAR(3)	0.0151212
	57	SC1003XLMS2.25297.25297.4.0.dta	4	4017.06	SPHQLLSPSSFSPSATPSQKYNSR(20)-LTKGQVGGTFAR(3)	0.0163038
	58	SC1004XLMS2.15293.15293.4.0.dta	4	3975.05	SPHQLLSPSSFSPSATPSQKYNSR(20)-LTKGQVGGTFAR(3)	0.0184748
	59	SC1003XLMS2.24169.24169.4.0.dta	4	3976.05	SPHQLLSPSSFSPSATPSQKYNSR(20)-LTKGQVGGTFAR(3)	0.0278061
	60	SC1004XLMS2.15280.15280.4.0.dta	4	4017.06	SPHQLLSPSSFSPSATPSQKYNSR(20)-LTKGQVGGTFAR(3)	0.0314534
	61	SC1002XLMS2.15071.15071.4.0.dta	4	3975.06	SPHQLLSPSSFSPSATPSQKYNSR(20)-LTKGQVGGTFAR(3)	0.0322714
	62	SC1004XLMS2.16853.16853.4.2.dta	4	4017.07	SPHQLLSPSSFSPSATPSQKYNSR(20)-LTKGQVGGTFAR(3)	0.037123
	63	SC1004XLMS2.15416.15416.4.1.dta	4	3975.04	SPHQLLSPSSFSPSATPSQKYNSR(20)-LTKGQVGGTFAR(3)	0.0375872
	64	SC1001XLMS2.24710.24710.5.2.dta	5	3976.04	SPHQLLSPSSFSPSATPSQKYNSR(20)-LTKGQVGGTFAR(3)	0.0403008
	65	SC1001XLMS2.23487.23487.4.0.dta	4	3975.05	SPHQLLSPSSFSPSATPSQKYNSR(20)-LTKGQVGGTFAR(3)	0.042844
	66	SC1003XLMS2.26253.26253.5.1.dta	5	4017.06	SPHQLLSPSSFSPSATPSQKYNSR(20)-LTKGQVGGTFAR(3)	0.0490888
	67	SC1003XLMS2.24303.24303.4.0.dta	4	3976.04	SPHQLLSPSSFSPSATPSQKYNSR(20)-LTKGQVGGTFAR(3)	0.0550677
	68	SC1003XLMS2.25432.25432.4.1.dta	4	4017.06	SPHQLLSPSSFSPSATPSQKYNSR(20)-LTKGQVGGTFAR(3)	0.0571019
	69	SC1001XLMS2.24385.24385.4.0.dta	4	3976.03	SPHQLLSPSSFSPSATPSQKYNSR(20)-LTKGQVGGTFAR(3)	0.0577357
	70	SC1003XLMS2.26925.26925.5.0.dta	5	4018.04	SPHQLLSPSSFSPSATPSQKYNSR(20)-LTKGQVGGTFAR(3)	0.0618667
	71	SC1004XLMS2.16294.16294.5.0.dta	5	4060.07	SPHQLLSPSSFSPSATPSQKYNSR(20)-LTKGQVGGTFAR(3)	0.0643774
	72	SC1003XLMS2.24883.24883.5.4.dta	5	3976.04	SPHQLLSPSSFSPSATPSQKYNSR(20)-LTKGQVGGTFAR(3)	0.0679541
	73	SC1001XLMS2.24799.24799.5.1.dta	5	3975.05	SPHQLLSPSSFSPSATPSQKYNSR(20)-LTKGQVGGTFAR(3)	0.0729272
	74	SC1003XLMS2.25439.25439.5.2.dta	5	4017.06	SPHQLLSPSSFSPSATPSQKYNSR(20)-LTKGQVGGTFAR(3)	0.0737659
	75	SC1003XLMS2.24564.24564.4.1.dta	4	3976.03	SPHQLLSPSSFSPSATPSQKYNSR(20)-LTKGQVGGTFAR(3)	0.0764167
	76	SC1003XLMS2.24003.24003.4.2.dta	4	3975.05	SPHQLLSPSSFSPSATPSQKYNSR(20)-LTKGQVGGTFAR(3)	0.0919704
	77	SC1003XLMS2.26222.26222.4.1.dta	4	4017.07	SPHQLLSPSSFSPSATPSQKYNSR(20)-LTKGQVGGTFAR(3)	0.0949809
	78	SC1002XLMS2.16082.16082.4.0.dta	4	4017.07	SPHQLLSPSSFSPSATPSQKYNSR(20)-LTKGQVGGTFAR(3)	0.0979971
	79	SC1001XLMS2.23029.23029.5.0.dta	5	3975.05	SPHQLLSPSSFSPSATPSQKYNSR(20)-LTKGQVGGTFAR(3)	0.101589
	80	SC1001XLMS2.24631.24631.5.1.dta	5	3976.03	SPHQLLSPSSFSPSATPSQKYNSR(20)-LTKGQVGGTFAR(3)	0.103299
	81	SC1004XLMS2.16842.16842.4.1.dta	4	4017.06	SPHQLLSPSSFSPSATPSQKYNSR(20)-LTKGQVGGTFAR(3)	0.107936
	82	SC1003XLMS2.24838.24838.5.3.dta	5	3975.05	SPHQLLSPSSFSPSATPSQKYNSR(20)-LTKGQVGGTFAR(3)	0.144166
	83	SC1004XLMS2.16857.16857.5.0.dta	5	4017.06	SPHQLLSPSSFSPSATPSQKYNSR(20)-LTKGQVGGTFAR(3)	0.15429
	84	SC1001XLMS2.24611.24611.5.1.dta	5	3976.03	SPHQLLSPSSFSPSATPSQKYNSR(20)-LTKGQVGGTFAR(3)	0.173542
	85	SC1001XLMS2.26082.26082.5.0.dta	5	4017.06	SPHQLLSPSSFSPSATPSQKYNSR(20)-LTKGQVGGTFAR(3)	0.184022
	86	SC1003XLMS2.25178.25178.5.2.dta	5	3976.04	SPHQLLSPSSFSPSATPSQKYNSR(20)-LTKGQVGGTFAR(3)	0.185009
	87	SC1002XLMS2.16748.16748.4.2.dta	4	4017.06	SPHQLLSPSSFSPSATPSQKYNSR(20)-LTKGQVGGTFAR(3)	0.187861
	88	SC1002XLMS2.16252.16252.5.1.dta	5	3975.06	SPHQLLSPSSFSPSATPSQKYNSR(20)-LTKGQVGGTFAR(3)	0.197174
	89	SC1003XLMS2.25854.25854.4.1.dta	4	4018.04	SPHQLLSPSSFSPSATPSQKYNSR(20)-LTKGQVGGTFAR(3)	0.222166
	90	SC1003XLMS2.24043.24043.4.2.dta	4	3975.05	SPHQLLSPSSFSPSATPSQKYNSR(20)-LTKGQVGGTFAR(3)	0.263814
	91	SC1001XLMS2.23791.23791.4.0.dta	4	3975.05	SPHQLLSPSSFSPSATPSQKYNSR(20)-LTKGQVGGTFAR(3)	0.27381
	92	SC1001XLMS2.23748.23748.4.0.dta	4	3975.05	SPHQLLSPSSFSPSATPSQKYNSR(20)-LTKGQVGGTFAR(3)	0.277371
	93	SC1001XLMS2.23474.23474.4.1.dta	4	3975.05	SPHQLLSPSSFSPSATPSQKYNSR(20)-LTKGQVGGTFAR(3)	0.290481
	94	SC1004XLMS2.15877.15877.5.1.dta	5	3975.05	SPHQLLSPSSFSPSATPSQKYNSR(20)-LTKGQVGGTFAR(3)	0.308981
	95	SC1001XLMS2.25103.25103.4.0.dta	4	4017.06	SPHQLLSPSSFSPSATPSQKYNSR(20)-LTKGQVGGTFAR(3)	0.344624
	96	SC1003XLMS2.23375.23375.4.0.dta	4	3975.06	SPHQLLSPSSFSPSATPSQKYNSR(20)-LTKGQVGGTFAR(3)	0.387333
	97	SC1001XLMS2.24832.24832.5.1.dta	5	3975.04	SPHQLLSPSSFSPSATPSQKYNSR(20)-LTKGQVGGTFAR(3)	0.387464
	98	SC1003XLMS2.23875.23875.5.0.dta	5	4018.06	SPHQLLSPSSFSPSATPSQKYNSR(20)-LTKGQVGGTFAR(3)	0.415309
	99	SC1003XLMS2.26010.26010.5.1.dta	5	3975.02	SPHQLLSPSSFSPSATPSQKYNSR(20)-LTKGQVGGTFAR(3)	0.436574
	100	SC1004XLMS2.15168.15168.4.1.dta	4	3975.06	SPHQLLSPSSFSPSATPSQKYNSR(20)-LTKGQVGGTFAR(3)	0.438128
	101	SC1003XLMS2.23740.23740.4.2.dta	4	3975.06	SPHQLLSPSSFSPSATPSQKYNSR(20)-LTKGQVGGTFAR(3)	0.467856
	102	SC1003XLMS2.23800.23800.6.0.dta	6	3975.03	SPHQLLSPSSFSPSATPSQKYNSR(20)-LTKGQVGGTFAR(3)	0.487667
	103	SC1003XLMS2.26352.26352.4.0.dta	4	4017.06	SPHQLLSPSSFSPSATPSQKYNSR(20)-LTKGQVGGTFAR(3)	0.488903
	104	SC1004XLMS2.16248.16248.4.0.dta	4	4017.08	SPHQLLSPSSFSPSATPSQKYNSR(20)-LTKGQVGGTFAR(3)	0.491706
	105	SC1003XLMS2.25830.25830.5.0.dta	5	4017.08	SPHQLLSPSSFSPSATPSQKYNSR(20)-LTKGQVGGTFAR(3)	0.531164
	106	SC1003XLMS2.23726.23726.4.2.dta	4	3975.06	SPHQLLSPSSFSPSATPSQKYNSR(20)-LTKGQVGGTFAR(3)	0.535871
	107	SC1003XLMS2.23670.23670.5.3.dta	5	3975.05	SPHQLLSPSSFSPSATPSQKYNSR(20)-LTKGQVGGTFAR(3)	0.638315
	108	SC1003XLMS2.24699.24699.4.0.dta	4	3976.05	SPHQLLSPSSFSPSATPSQKYNSR(20)-LTKGQVGGTFAR(3)	0.648972
	109	SC1004XLMS2.16059.16059.5.2.dta	5	3976.05	SPHQLLSPSSFSPSATPSQKYNSR(20)-LTKGQVGGTFAR(3)	0.653026
	110	SC1003XLMS2.26895.26895.4.0.dta	4	4018.03	SPHQLLSPSSFSPSATPSQKYNSR(20)-LTKGQVGGTFAR(3)	0.682657
	111	SC1002XLMS2.15313.15313.4.2.dta	4	3975.05	SPHQLLSPSSFSPSATPSQKYNSR(20)-LTKGQVGGTFAR(3)	0.683401
	112	SC1004XLMS2.14910.14910.5.3.dta	5	3975.05	SPHQLLSPSSFSPSATPSQKYNSR(20)-LTKGQVGGTFAR(3)	0.714391
	113	SC1003XLMS2.23867.23867.5.0.dta	5	4018.06	SPHQLLSPSSFSPSATPSQKYNSR(20)-LTKGQVGGTFAR(3)	0.744523
	114	SC1002XLMS2.15328.15328.4.1.dta	4	3976.06	SPHQLLSPSSFSPSATPSQKYNSR(20)-LTKGQVGGTFAR(3)	0.751383
	115	SC1001XLMS2.23048.23048.5.2.dta	5	3975.05	SPHQLLSPSSFSPSATPSQKYNSR(20)-LTKGQVGGTFAR(3)	0.752859
	116	SC1001XLMS2.26065.26065.4.0.dta	4	4017.07	SPHQLLSPSSFSPSATPSQKYNSR(20)-LTKGQVGGTFAR(3)	0.764858
	117	SC1003XLMS2.26203.26203.4.2.dta	4	4017.06	SPHQLLSPSSFSPSATPSQKYNSR(20)-LTKGQVGGTFAR(3)	0.786761
	118	SC1001XLMS2.26509.26509.5.4.dta	5	4018.03	SPHQLLSPSSFSPSATPSQKYNSR(20)-LTKGQVGGTFAR(3)	0.791586
	119	SC1003XLMS2.26758.26758.5.0.dta	5	3976.04	SPHQLLSPSSFSPSATPSQKYNSR(20)-LTKGQVGGTFAR(3)	0.795938
	120	SC1003XLMS2.25477.25477.5.1.dta	5	4017.07	SPHQLLSPSSFSPSATPSQKYNSR(20)-LTKGQVGGTFAR(3)	0.810932
	121	SC1004XLMS2.16689.16689.5.1.dta	5	3976.03	SPHQLLSPSSFSPSATPSQKYNSR(20)-LTKGQVGGTFAR(3)	0.813112
	122	SC1004XLMS2.16999.16999.5.1.dta	5	4661.44	RSVSTRSPHQLLSPSSFSPSATPSQKYNSR(26)-LTKGQVGGTFAR(3)	0.0309873
	123	SC1001XLMS2.26349.26349.5.0.dta	5	4661.41	RSVSTRSPHQLLSPSSFSPSATPSQKYNSR(26)-LTKGQVGGTFAR(3)	0.0537817
	124	SC1002XLMS2.16908.16908.5.0.dta	5	4661.44	RSVSTRSPHQLLSPSSFSPSATPSQKYNSR(26)-LTKGQVGGTFAR(3)	0.0551463
	125	SC1003XLMS2.26533.26533.5.0.dta	5	4661.42	RSVSTRSPHQLLSPSSFSPSATPSQKYNSR(26)-LTKGQVGGTFAR(3)	0.081313
	126	SC1003XLMS2.26597.26597.5.0.dta	5	4661.42	RSVSTRSPHQLLSPSSFSPSATPSQKYNSR(26)-LTKGQVGGTFAR(3)	0.118802
33	PRI1(77)-PRI1(326)	2	194
	1	SC1002XLMS2.14676.14676.6.0.dta	6	4032.08	MNPYKIDIGAVYSHRPNQHNTVK(5)-SPFSVHPKTGR(8)	1.44976e-07
	2	SC1001XLMS2.21753.21753.5.0.dta	5	4048.08	MNPYKIDIGAVYSHRPNQHNTVK(5)-SPFSVHPKTGR(8)	2.91129e-07
	3	SC1002XLMS2.14365.14365.6.0.dta	6	4048.07	MNPYKIDIGAVYSHRPNQHNTVK(5)-SPFSVHPKTGR(8)	4.20593e-07
	4	SC1001XLMS2.21665.21665.6.0.dta	6	4048.07	MNPYKIDIGAVYSHRPNQHNTVK(5)-SPFSVHPKTGR(8)	4.78026e-07
	5	SC1002XLMS2.13984.13984.5.0.dta	5	4048.08	MNPYKIDIGAVYSHRPNQHNTVK(5)-SPFSVHPKTGR(8)	7.054e-07
	6	SC1002XLMS2.13977.13977.6.0.dta	6	4048.07	MNPYKIDIGAVYSHRPNQHNTVK(5)-SPFSVHPKTGR(8)	8.40137e-07
	7	SC1002XLMS2.14233.14233.6.0.dta	6	4048.07	MNPYKIDIGAVYSHRPNQHNTVK(5)-SPFSVHPKTGR(8)	1.41087e-06
	8	SC1004XLMS2.14667.14667.6.0.dta	6	4032.08	MNPYKIDIGAVYSHRPNQHNTVK(5)-SPFSVHPKTGR(8)	2.05055e-06
	9	SC1004XLMS2.14540.14540.6.0.dta	6	4032.08	MNPYKIDIGAVYSHRPNQHNTVK(5)-SPFSVHPKTGR(8)	2.60442e-06
	10	SC1002XLMS2.13846.13846.6.0.dta	6	4048.08	MNPYKIDIGAVYSHRPNQHNTVK(5)-SPFSVHPKTGR(8)	2.80333e-06
	11	SC1001XLMS2.21790.21790.6.0.dta	6	4048.07	MNPYKIDIGAVYSHRPNQHNTVK(5)-SPFSVHPKTGR(8)	4.13425e-06
	12	SC1004XLMS2.13967.13967.6.0.dta	6	4048.08	MNPYKIDIGAVYSHRPNQHNTVK(5)-SPFSVHPKTGR(8)	6.04484e-06
	13	SC1002XLMS2.13855.13855.5.0.dta	5	4048.08	MNPYKIDIGAVYSHRPNQHNTVK(5)-SPFSVHPKTGR(8)	6.72481e-06
	14	SC1001XLMS2.21914.21914.6.0.dta	6	4048.07	MNPYKIDIGAVYSHRPNQHNTVK(5)-SPFSVHPKTGR(8)	6.82917e-06
	15	SC1004XLMS2.14093.14093.6.0.dta	6	4048.07	MNPYKIDIGAVYSHRPNQHNTVK(5)-SPFSVHPKTGR(8)	1.21788e-05
	16	SC1004XLMS2.13987.13987.5.0.dta	5	4048.08	MNPYKIDIGAVYSHRPNQHNTVK(5)-SPFSVHPKTGR(8)	1.44688e-05
	17	SC1001XLMS2.23050.23050.6.1.dta	6	4032.08	MNPYKIDIGAVYSHRPNQHNTVK(5)-SPFSVHPKTGR(8)	1.89062e-05
	18	SC1004XLMS2.14464.14464.6.0.dta	6	4090.08	MNPYKIDIGAVYSHRPNQHNTVK(5)-SPFSVHPKTGR(8)	2.03971e-05
	19	SC1004XLMS2.13836.13836.6.0.dta	6	4048.07	MNPYKIDIGAVYSHRPNQHNTVK(5)-SPFSVHPKTGR(8)	2.10371e-05
	20	SC1001XLMS2.21998.21998.5.0.dta	5	4048.08	MNPYKIDIGAVYSHRPNQHNTVK(5)-SPFSVHPKTGR(8)	2.24275e-05
	21	SC1001XLMS2.21877.21877.5.0.dta	5	4048.08	MNPYKIDIGAVYSHRPNQHNTVK(5)-SPFSVHPKTGR(8)	2.30574e-05
	22	SC1004XLMS2.14928.14928.6.0.dta	6	4032.08	MNPYKIDIGAVYSHRPNQHNTVK(5)-SPFSVHPKTGR(8)	2.44025e-05
	23	SC1002XLMS2.15006.15006.5.0.dta	5	4032.08	MNPYKIDIGAVYSHRPNQHNTVK(5)-SPFSVHPKTGR(8)	2.50628e-05
	24	SC1002XLMS2.14867.14867.5.0.dta	5	4032.08	MNPYKIDIGAVYSHRPNQHNTVK(5)-SPFSVHPKTGR(8)	2.98439e-05
	25	SC1001XLMS2.22794.22794.6.0.dta	6	4032.08	MNPYKIDIGAVYSHRPNQHNTVK(5)-SPFSVHPKTGR(8)	3.09224e-05
	26	SC1004XLMS2.14350.14350.6.0.dta	6	4048.07	MNPYKIDIGAVYSHRPNQHNTVK(5)-SPFSVHPKTGR(8)	3.5071e-05
	27	SC1002XLMS2.14734.14734.5.0.dta	5	4032.1	MNPYKIDIGAVYSHRPNQHNTVK(5)-SPFSVHPKTGR(8)	4.46461e-05
	28	SC1002XLMS2.14945.14945.6.1.dta	6	4032.08	MNPYKIDIGAVYSHRPNQHNTVK(5)-SPFSVHPKTGR(8)	4.54819e-05
	29	SC1004XLMS2.14243.14243.5.0.dta	5	4048.08	MNPYKIDIGAVYSHRPNQHNTVK(5)-SPFSVHPKTGR(8)	5.84056e-05
	30	SC1002XLMS2.14541.14541.6.2.dta	6	4032.08	MNPYKIDIGAVYSHRPNQHNTVK(5)-SPFSVHPKTGR(8)	6.09644e-05
	31	SC1001XLMS2.22039.22039.6.0.dta	6	4048.07	MNPYKIDIGAVYSHRPNQHNTVK(5)-SPFSVHPKTGR(8)	8.58571e-05
	32	SC1002XLMS2.14111.14111.5.0.dta	5	4048.08	MNPYKIDIGAVYSHRPNQHNTVK(5)-SPFSVHPKTGR(8)	8.94009e-05
	33	SC1001XLMS2.22418.22418.6.2.dta	6	4048.08	MNPYKIDIGAVYSHRPNQHNTVK(5)-SPFSVHPKTGR(8)	9.19494e-05
	34	SC1004XLMS2.14223.14223.6.2.dta	6	4048.08	MNPYKIDIGAVYSHRPNQHNTVK(5)-SPFSVHPKTGR(8)	0.000112416
	35	SC1004XLMS2.15064.15064.6.0.dta	6	4032.08	MNPYKIDIGAVYSHRPNQHNTVK(5)-SPFSVHPKTGR(8)	0.000133724
	36	SC1003XLMS2.21928.21928.6.0.dta	6	4048.07	MNPYKIDIGAVYSHRPNQHNTVK(5)-SPFSVHPKTGR(8)	0.000140755
	37	SC1004XLMS2.13855.13855.5.0.dta	5	4048.07	MNPYKIDIGAVYSHRPNQHNTVK(5)-SPFSVHPKTGR(8)	0.000149987
	38	SC1001XLMS2.22923.22923.6.0.dta	6	4032.08	MNPYKIDIGAVYSHRPNQHNTVK(5)-SPFSVHPKTGR(8)	0.000170004
	39	SC1004XLMS2.14112.14112.5.0.dta	5	4048.08	MNPYKIDIGAVYSHRPNQHNTVK(5)-SPFSVHPKTGR(8)	0.000175896
	40	SC1002XLMS2.14108.14108.6.1.dta	6	4048.07	MNPYKIDIGAVYSHRPNQHNTVK(5)-SPFSVHPKTGR(8)	0.000191007
	41	SC1003XLMS2.22062.22062.6.0.dta	6	4048.08	MNPYKIDIGAVYSHRPNQHNTVK(5)-SPFSVHPKTGR(8)	0.000193382
	42	SC1003XLMS2.22241.22241.5.0.dta	5	4048.08	MNPYKIDIGAVYSHRPNQHNTVK(5)-SPFSVHPKTGR(8)	0.000218451
	43	SC1002XLMS2.14624.14624.6.1.dta	6	4048.08	MNPYKIDIGAVYSHRPNQHNTVK(5)-SPFSVHPKTGR(8)	0.000240517
	44	SC1004XLMS2.14475.14475.6.2.dta	6	4048.08	MNPYKIDIGAVYSHRPNQHNTVK(5)-SPFSVHPKTGR(8)	0.000250408
	45	SC1001XLMS2.21539.21539.6.1.dta	6	4048.08	MNPYKIDIGAVYSHRPNQHNTVK(5)-SPFSVHPKTGR(8)	0.00025635
	46	SC1001XLMS2.22253.22253.5.0.dta	5	4048.08	MNPYKIDIGAVYSHRPNQHNTVK(5)-SPFSVHPKTGR(8)	0.000269086
	47	SC1001XLMS2.22545.22545.6.0.dta	6	4048.08	MNPYKIDIGAVYSHRPNQHNTVK(5)-SPFSVHPKTGR(8)	0.000295227
	48	SC1001XLMS2.22672.22672.6.0.dta	6	4032.08	MNPYKIDIGAVYSHRPNQHNTVK(5)-SPFSVHPKTGR(8)	0.000296689
	49	SC1001XLMS2.22167.22167.6.1.dta	6	4048.07	MNPYKIDIGAVYSHRPNQHNTVK(5)-SPFSVHPKTGR(8)	0.000313989
	50	SC1002XLMS2.14236.14236.5.0.dta	5	4048.08	MNPYKIDIGAVYSHRPNQHNTVK(5)-SPFSVHPKTGR(8)	0.00037024
	51	SC1002XLMS2.14367.14367.5.0.dta	5	4048.08	MNPYKIDIGAVYSHRPNQHNTVK(5)-SPFSVHPKTGR(8)	0.000387662
	52	SC1003XLMS2.22984.22984.5.0.dta	5	4032.09	MNPYKIDIGAVYSHRPNQHNTVK(5)-SPFSVHPKTGR(8)	0.000422107
	53	SC1004XLMS2.15195.15195.6.1.dta	6	4032.08	MNPYKIDIGAVYSHRPNQHNTVK(5)-SPFSVHPKTGR(8)	0.000449116
	54	SC1004XLMS2.14551.14551.5.0.dta	5	4032.08	MNPYKIDIGAVYSHRPNQHNTVK(5)-SPFSVHPKTGR(8)	0.000568546
	55	SC1003XLMS2.22967.22967.6.1.dta	6	4048.08	MNPYKIDIGAVYSHRPNQHNTVK(5)-SPFSVHPKTGR(8)	0.000691552
	56	SC1004XLMS2.14796.14796.6.0.dta	6	4032.08	MNPYKIDIGAVYSHRPNQHNTVK(5)-SPFSVHPKTGR(8)	0.000710735
	57	SC1003XLMS2.22445.22445.6.0.dta	6	4048.08	MNPYKIDIGAVYSHRPNQHNTVK(5)-SPFSVHPKTGR(8)	0.000923819
	58	SC1004XLMS2.14685.14685.5.0.dta	5	4032.08	MNPYKIDIGAVYSHRPNQHNTVK(5)-SPFSVHPKTGR(8)	0.000942003
	59	SC1003XLMS2.22860.22860.6.0.dta	6	4032.08	MNPYKIDIGAVYSHRPNQHNTVK(5)-SPFSVHPKTGR(8)	0.000990599
	60	SC1003XLMS2.23114.23114.5.0.dta	5	4032.09	MNPYKIDIGAVYSHRPNQHNTVK(5)-SPFSVHPKTGR(8)	0.00146075
	61	SC1003XLMS2.21990.21990.5.0.dta	5	4048.08	MNPYKIDIGAVYSHRPNQHNTVK(5)-SPFSVHPKTGR(8)	0.00151109
	62	SC1003XLMS2.23128.23128.6.0.dta	6	4032.08	MNPYKIDIGAVYSHRPNQHNTVK(5)-SPFSVHPKTGR(8)	0.0017061
	63	SC1003XLMS2.22998.22998.6.0.dta	6	4032.08	MNPYKIDIGAVYSHRPNQHNTVK(5)-SPFSVHPKTGR(8)	0.00190594
	64	SC1004XLMS2.14813.14813.5.0.dta	5	4032.1	MNPYKIDIGAVYSHRPNQHNTVK(5)-SPFSVHPKTGR(8)	0.00232766
	65	SC1003XLMS2.22365.22365.5.0.dta	5	4048.08	MNPYKIDIGAVYSHRPNQHNTVK(5)-SPFSVHPKTGR(8)	0.00234379
	66	SC1003XLMS2.23095.23095.6.4.dta	6	4048.08	MNPYKIDIGAVYSHRPNQHNTVK(5)-SPFSVHPKTGR(8)	0.00256804
	67	SC1003XLMS2.23667.23667.6.2.dta	6	4032.08	MNPYKIDIGAVYSHRPNQHNTVK(5)-SPFSVHPKTGR(8)	0.00321765
	68	SC1004XLMS2.14482.14482.5.0.dta	5	4090.09	MNPYKIDIGAVYSHRPNQHNTVK(5)-SPFSVHPKTGR(8)	0.00356202
	69	SC1001XLMS2.22670.22670.6.2.dta	6	4048.08	MNPYKIDIGAVYSHRPNQHNTVK(5)-SPFSVHPKTGR(8)	0.0035852
	70	SC1002XLMS2.14603.14603.5.0.dta	5	4032.08	MNPYKIDIGAVYSHRPNQHNTVK(5)-SPFSVHPKTGR(8)	0.00370363
	71	SC1003XLMS2.23389.23389.6.0.dta	6	4032.08	MNPYKIDIGAVYSHRPNQHNTVK(5)-SPFSVHPKTGR(8)	0.00382902
	72	SC1003XLMS2.22320.22320.6.0.dta	6	4048.08	MNPYKIDIGAVYSHRPNQHNTVK(5)-SPFSVHPKTGR(8)	0.00395072
	73	SC1003XLMS2.22757.22757.5.0.dta	5	4048.08	MNPYKIDIGAVYSHRPNQHNTVK(5)-SPFSVHPKTGR(8)	0.00425054
	74	SC1002XLMS2.14514.14514.6.0.dta	6	4090.08	MNPYKIDIGAVYSHRPNQHNTVK(5)-SPFSVHPKTGR(8)	0.00455366
	75	SC1003XLMS2.23020.23020.5.0.dta	5	4048.08	MNPYKIDIGAVYSHRPNQHNTVK(5)-SPFSVHPKTGR(8)	0.0046449
	76	SC1003XLMS2.22118.22118.5.0.dta	5	4048.08	MNPYKIDIGAVYSHRPNQHNTVK(5)-SPFSVHPKTGR(8)	0.00518096
	77	SC1004XLMS2.14604.14604.6.3.dta	6	4048.08	MNPYKIDIGAVYSHRPNQHNTVK(5)-SPFSVHPKTGR(8)	0.00542267
	78	SC1003XLMS2.22612.22612.5.0.dta	5	4048.08	MNPYKIDIGAVYSHRPNQHNTVK(5)-SPFSVHPKTGR(8)	0.00550477
	79	SC1003XLMS2.22488.22488.5.0.dta	5	4048.08	MNPYKIDIGAVYSHRPNQHNTVK(5)-SPFSVHPKTGR(8)	0.00560007
	80	SC1001XLMS2.22122.22122.5.0.dta	5	4048.08	MNPYKIDIGAVYSHRPNQHNTVK(5)-SPFSVHPKTGR(8)	0.00620072
	81	SC1004XLMS2.14929.14929.5.0.dta	5	4032.08	MNPYKIDIGAVYSHRPNQHNTVK(5)-SPFSVHPKTGR(8)	0.00648408
	82	SC1003XLMS2.22702.22702.6.0.dta	6	4048.08	MNPYKIDIGAVYSHRPNQHNTVK(5)-SPFSVHPKTGR(8)	0.00756454
	83	SC1001XLMS2.23316.23316.6.1.dta	6	4032.07	MNPYKIDIGAVYSHRPNQHNTVK(5)-SPFSVHPKTGR(8)	0.00957594
	84	SC1003XLMS2.23260.23260.6.0.dta	6	4032.09	MNPYKIDIGAVYSHRPNQHNTVK(5)-SPFSVHPKTGR(8)	0.00962471
	85	SC1002XLMS2.14495.14495.6.0.dta	6	4048.07	MNPYKIDIGAVYSHRPNQHNTVK(5)-SPFSVHPKTGR(8)	0.00988767
	86	SC1003XLMS2.22829.22829.6.0.dta	6	4048.08	MNPYKIDIGAVYSHRPNQHNTVK(5)-SPFSVHPKTGR(8)	0.0103795
	87	SC1002XLMS2.14745.14745.6.0.dta	6	4049.09	MNPYKIDIGAVYSHRPNQHNTVK(5)-SPFSVHPKTGR(8)	0.0103994
	88	SC1003XLMS2.22825.22825.6.0.dta	6	4090.08	MNPYKIDIGAVYSHRPNQHNTVK(5)-SPFSVHPKTGR(8)	0.0106416
	89	SC1002XLMS2.15068.15068.6.1.dta	6	4032.08	MNPYKIDIGAVYSHRPNQHNTVK(5)-SPFSVHPKTGR(8)	0.0113104
	90	SC1003XLMS2.22570.22570.6.0.dta	6	4048.08	MNPYKIDIGAVYSHRPNQHNTVK(5)-SPFSVHPKTGR(8)	0.0115573
	91	SC1001XLMS2.22745.22745.5.0.dta	5	4032.08	MNPYKIDIGAVYSHRPNQHNTVK(5)-SPFSVHPKTGR(8)	0.0127899
	92	SC1002XLMS2.14496.14496.5.0.dta	5	4048.07	MNPYKIDIGAVYSHRPNQHNTVK(5)-SPFSVHPKTGR(8)	0.0128859
	93	SC1003XLMS2.22745.22745.5.0.dta	5	4048.08	MNPYKIDIGAVYSHRPNQHNTVK(5)-SPFSVHPKTGR(8)	0.0155591
	94	SC1002XLMS2.14875.14875.6.0.dta	6	4048.07	MNPYKIDIGAVYSHRPNQHNTVK(5)-SPFSVHPKTGR(8)	0.0176587
	95	SC1004XLMS2.14805.14805.6.1.dta	6	4048.08	MNPYKIDIGAVYSHRPNQHNTVK(5)-SPFSVHPKTGR(8)	0.0178241
	96	SC1003XLMS2.23229.23229.6.2.dta	6	4048.07	MNPYKIDIGAVYSHRPNQHNTVK(5)-SPFSVHPKTGR(8)	0.0183786
	97	SC1003XLMS2.22885.22885.5.0.dta	5	4048.09	MNPYKIDIGAVYSHRPNQHNTVK(5)-SPFSVHPKTGR(8)	0.018891
	98	SC1001XLMS2.23004.23004.5.0.dta	5	4032.09	MNPYKIDIGAVYSHRPNQHNTVK(5)-SPFSVHPKTGR(8)	0.0195989
	99	SC1003XLMS2.22856.22856.5.0.dta	5	4090.1	MNPYKIDIGAVYSHRPNQHNTVK(5)-SPFSVHPKTGR(8)	0.0200603
	100	SC1004XLMS2.15695.15695.6.0.dta	6	4074.09	MNPYKIDIGAVYSHRPNQHNTVK(5)-SPFSVHPKTGR(8)	0.0251102
	101	SC1003XLMS2.23372.23372.5.0.dta	5	4032.09	MNPYKIDIGAVYSHRPNQHNTVK(5)-SPFSVHPKTGR(8)	0.0255731
	102	SC1003XLMS2.22190.22190.6.0.dta	6	4048.08	MNPYKIDIGAVYSHRPNQHNTVK(5)-SPFSVHPKTGR(8)	0.0267062
	103	SC1002XLMS2.14420.14420.5.0.dta	5	4090.09	MNPYKIDIGAVYSHRPNQHNTVK(5)-SPFSVHPKTGR(8)	0.0313576
	104	SC1003XLMS2.22132.22132.4.0.dta	4	4048.07	MNPYKIDIGAVYSHRPNQHNTVK(5)-SPFSVHPKTGR(8)	0.0323295
	105	SC1001XLMS2.22289.22289.6.0.dta	6	4048.08	MNPYKIDIGAVYSHRPNQHNTVK(5)-SPFSVHPKTGR(8)	0.0336989
	106	SC1004XLMS2.14369.14369.5.0.dta	5	4048.08	MNPYKIDIGAVYSHRPNQHNTVK(5)-SPFSVHPKTGR(8)	0.0390804
	107	SC1003XLMS2.23243.23243.5.0.dta	5	4032.09	MNPYKIDIGAVYSHRPNQHNTVK(5)-SPFSVHPKTGR(8)	0.0400701
	108	SC1004XLMS2.14476.14476.5.0.dta	5	4090.09	MNPYKIDIGAVYSHRPNQHNTVK(5)-SPFSVHPKTGR(8)	0.0416138
	109	SC1003XLMS2.22961.22961.6.0.dta	6	4090.09	MNPYKIDIGAVYSHRPNQHNTVK(5)-SPFSVHPKTGR(8)	0.0424391
	110	SC1002XLMS2.13727.13727.5.0.dta	5	4048.06	MNPYKIDIGAVYSHRPNQHNTVK(5)-SPFSVHPKTGR(8)	0.0456525
	111	SC1001XLMS2.22494.22494.6.1.dta	6	4090.08	MNPYKIDIGAVYSHRPNQHNTVK(5)-SPFSVHPKTGR(8)	0.049051
	112	SC1004XLMS2.14598.14598.6.4.dta	6	4090.08	MNPYKIDIGAVYSHRPNQHNTVK(5)-SPFSVHPKTGR(8)	0.0596387
	113	SC1002XLMS2.15196.15196.6.0.dta	6	4032.09	MNPYKIDIGAVYSHRPNQHNTVK(5)-SPFSVHPKTGR(8)	0.0626408
	114	SC1003XLMS2.23189.23189.4.1.dta	4	4032.09	MNPYKIDIGAVYSHRPNQHNTVK(5)-SPFSVHPKTGR(8)	0.0630714
	115	SC1001XLMS2.22299.22299.5.1.dta	5	4048.07	MNPYKIDIGAVYSHRPNQHNTVK(5)-SPFSVHPKTGR(8)	0.0766301
	116	SC1003XLMS2.22260.22260.4.0.dta	4	4048.07	MNPYKIDIGAVYSHRPNQHNTVK(5)-SPFSVHPKTGR(8)	0.077613
	117	SC1004XLMS2.15192.15192.6.0.dta	6	4048.07	MNPYKIDIGAVYSHRPNQHNTVK(5)-SPFSVHPKTGR(8)	0.084336
	118	SC1003XLMS2.23148.23148.5.0.dta	5	4048.08	MNPYKIDIGAVYSHRPNQHNTVK(5)-SPFSVHPKTGR(8)	0.0862458
	119	SC1002XLMS2.13731.13731.6.1.dta	6	4048.07	MNPYKIDIGAVYSHRPNQHNTVK(5)-SPFSVHPKTGR(8)	0.0948615
	120	SC1004XLMS2.14510.14510.5.1.dta	5	4032.08	MNPYKIDIGAVYSHRPNQHNTVK(5)-SPFSVHPKTGR(8)	0.120285
	121	SC1004XLMS2.14951.14951.6.4.dta	6	4048.08	MNPYKIDIGAVYSHRPNQHNTVK(5)-SPFSVHPKTGR(8)	0.121067
	122	SC1003XLMS2.23537.23537.6.0.dta	6	4032.07	MNPYKIDIGAVYSHRPNQHNTVK(5)-SPFSVHPKTGR(8)	0.123789
	123	SC1003XLMS2.24716.24716.6.1.dta	6	4074.09	MNPYKIDIGAVYSHRPNQHNTVK(5)-SPFSVHPKTGR(8)	0.125192
	124	SC1003XLMS2.22729.22729.5.0.dta	5	4090.09	MNPYKIDIGAVYSHRPNQHNTVK(5)-SPFSVHPKTGR(8)	0.129248
	125	SC1001XLMS2.23382.23382.5.1.dta	5	4032.08	MNPYKIDIGAVYSHRPNQHNTVK(5)-SPFSVHPKTGR(8)	0.133066
	126	SC1002XLMS2.14979.14979.5.0.dta	5	4048.07	MNPYKIDIGAVYSHRPNQHNTVK(5)-SPFSVHPKTGR(8)	0.141102
	127	SC1003XLMS2.22513.22513.4.1.dta	4	4048.08	MNPYKIDIGAVYSHRPNQHNTVK(5)-SPFSVHPKTGR(8)	0.152987
	128	SC1001XLMS2.22619.22619.5.0.dta	5	4032.07	MNPYKIDIGAVYSHRPNQHNTVK(5)-SPFSVHPKTGR(8)	0.167366
	129	SC1001XLMS2.22433.22433.5.0.dta	5	4048.06	MNPYKIDIGAVYSHRPNQHNTVK(5)-SPFSVHPKTGR(8)	0.167609
	130	SC1001XLMS2.23211.23211.6.2.dta	6	4032.07	MNPYKIDIGAVYSHRPNQHNTVK(5)-SPFSVHPKTGR(8)	0.170146
	131	SC1003XLMS2.23631.23631.5.0.dta	5	4032.09	MNPYKIDIGAVYSHRPNQHNTVK(5)-SPFSVHPKTGR(8)	0.178322
	132	SC1001XLMS2.22925.22925.6.2.dta	6	4048.08	MNPYKIDIGAVYSHRPNQHNTVK(5)-SPFSVHPKTGR(8)	0.180326
	133	SC1003XLMS2.23157.23157.5.0.dta	5	4048.08	MNPYKIDIGAVYSHRPNQHNTVK(5)-SPFSVHPKTGR(8)	0.183926
	134	SC1004XLMS2.13955.13955.4.0.dta	4	4048.07	MNPYKIDIGAVYSHRPNQHNTVK(5)-SPFSVHPKTGR(8)	0.196504
	135	SC1003XLMS2.24857.24857.6.4.dta	6	4074.09	MNPYKIDIGAVYSHRPNQHNTVK(5)-SPFSVHPKTGR(8)	0.19891
	136	SC1003XLMS2.23276.23276.4.2.dta	4	4033.09	MNPYKIDIGAVYSHRPNQHNTVK(5)-SPFSVHPKTGR(8)	0.200784
	137	SC1003XLMS2.22001.22001.4.0.dta	4	4048.07	MNPYKIDIGAVYSHRPNQHNTVK(5)-SPFSVHPKTGR(8)	0.213704
	138	SC1003XLMS2.23355.23355.4.1.dta	4	4033.09	MNPYKIDIGAVYSHRPNQHNTVK(5)-SPFSVHPKTGR(8)	0.221048
	139	SC1004XLMS2.14806.14806.5.1.dta	5	4048.05	MNPYKIDIGAVYSHRPNQHNTVK(5)-SPFSVHPKTGR(8)	0.224838
	140	SC1003XLMS2.23475.23475.6.3.dta	6	4048.08	MNPYKIDIGAVYSHRPNQHNTVK(5)-SPFSVHPKTGR(8)	0.226087
	141	SC1002XLMS2.14386.14386.6.4.dta	6	4090.07	MNPYKIDIGAVYSHRPNQHNTVK(5)-SPFSVHPKTGR(8)	0.238546
	142	SC1001XLMS2.23329.23329.6.0.dta	6	4032.07	MNPYKIDIGAVYSHRPNQHNTVK(5)-SPFSVHPKTGR(8)	0.256366
	143	SC1004XLMS2.14939.14939.6.5.dta	6	4048.07	MNPYKIDIGAVYSHRPNQHNTVK(5)-SPFSVHPKTGR(8)	0.270222
	144	SC1003XLMS2.22384.22384.4.1.dta	4	4048.08	MNPYKIDIGAVYSHRPNQHNTVK(5)-SPFSVHPKTGR(8)	0.288275
	145	SC1001XLMS2.21619.21619.5.0.dta	5	4048.05	MNPYKIDIGAVYSHRPNQHNTVK(5)-SPFSVHPKTGR(8)	0.308131
	146	SC1003XLMS2.23347.23347.6.0.dta	6	4048.08	MNPYKIDIGAVYSHRPNQHNTVK(5)-SPFSVHPKTGR(8)	0.311621
	147	SC1003XLMS2.24986.24986.6.4.dta	6	4074.08	MNPYKIDIGAVYSHRPNQHNTVK(5)-SPFSVHPKTGR(8)	0.33227
	148	SC1002XLMS2.15669.15669.6.1.dta	6	4074.09	MNPYKIDIGAVYSHRPNQHNTVK(5)-SPFSVHPKTGR(8)	0.332691
	149	SC1004XLMS2.14675.14675.6.0.dta	6	4048.07	MNPYKIDIGAVYSHRPNQHNTVK(5)-SPFSVHPKTGR(8)	0.348621
	150	SC1001XLMS2.22599.22599.5.1.dta	5	4048.06	MNPYKIDIGAVYSHRPNQHNTVK(5)-SPFSVHPKTGR(8)	0.372501
	151	SC1001XLMS2.23190.23190.6.1.dta	6	4048.07	MNPYKIDIGAVYSHRPNQHNTVK(5)-SPFSVHPKTGR(8)	0.383432
	152	SC1003XLMS2.23087.23087.4.0.dta	4	4032.09	MNPYKIDIGAVYSHRPNQHNTVK(5)-SPFSVHPKTGR(8)	0.383745
	153	SC1003XLMS2.22689.22689.6.3.dta	6	4090.08	MNPYKIDIGAVYSHRPNQHNTVK(5)-SPFSVHPKTGR(8)	0.385442
	154	SC1004XLMS2.14762.14762.6.2.dta	6	4090.09	MNPYKIDIGAVYSHRPNQHNTVK(5)-SPFSVHPKTGR(8)	0.409866
	155	SC1001XLMS2.23446.23446.6.2.dta	6	4032.08	MNPYKIDIGAVYSHRPNQHNTVK(5)-SPFSVHPKTGR(8)	0.410098
	156	SC1003XLMS2.24574.24574.6.0.dta	6	4074.1	MNPYKIDIGAVYSHRPNQHNTVK(5)-SPFSVHPKTGR(8)	0.411813
	157	SC1002XLMS2.14388.14388.5.0.dta	5	4090.09	MNPYKIDIGAVYSHRPNQHNTVK(5)-SPFSVHPKTGR(8)	0.418998
	158	SC1004XLMS2.14493.14493.5.0.dta	5	4048.09	MNPYKIDIGAVYSHRPNQHNTVK(5)-SPFSVHPKTGR(8)	0.429146
	159	SC1003XLMS2.21851.21851.5.0.dta	5	4048.07	MNPYKIDIGAVYSHRPNQHNTVK(5)-SPFSVHPKTGR(8)	0.429323
	160	SC1003XLMS2.23024.23024.5.0.dta	5	4048.07	MNPYKIDIGAVYSHRPNQHNTVK(5)-SPFSVHPKTGR(8)	0.436311
	161	SC1003XLMS2.22773.22773.6.1.dta	6	4090.08	MNPYKIDIGAVYSHRPNQHNTVK(5)-SPFSVHPKTGR(8)	0.443522
	162	SC1002XLMS2.14626.14626.5.0.dta	5	4048.07	MNPYKIDIGAVYSHRPNQHNTVK(5)-SPFSVHPKTGR(8)	0.457469
	163	SC1002XLMS2.15011.15011.6.3.dta	6	4048.08	MNPYKIDIGAVYSHRPNQHNTVK(5)-SPFSVHPKTGR(8)	0.480399
	164	SC1001XLMS2.23286.23286.6.0.dta	6	4048.06	MNPYKIDIGAVYSHRPNQHNTVK(5)-SPFSVHPKTGR(8)	0.487137
	165	SC1001XLMS2.22797.22797.6.1.dta	6	4048.07	MNPYKIDIGAVYSHRPNQHNTVK(5)-SPFSVHPKTGR(8)	0.496731
	166	SC1003XLMS2.23049.23049.5.0.dta	5	4090.08	MNPYKIDIGAVYSHRPNQHNTVK(5)-SPFSVHPKTGR(8)	0.535308
	167	SC1004XLMS2.15161.15161.6.0.dta	6	4048.07	MNPYKIDIGAVYSHRPNQHNTVK(5)-SPFSVHPKTGR(8)	0.543205
	168	SC1003XLMS2.22932.22932.5.3.dta	5	4074.09	MNPYKIDIGAVYSHRPNQHNTVK(5)-SPFSVHPKTGR(8)	0.549118
	169	SC1001XLMS2.22574.22574.5.0.dta	5	4048.06	MNPYKIDIGAVYSHRPNQHNTVK(5)-SPFSVHPKTGR(8)	0.549673
	170	SC1003XLMS2.23002.23002.5.0.dta	5	4074.12	MNPYKIDIGAVYSHRPNQHNTVK(5)-SPFSVHPKTGR(8)	0.557914
	171	SC1003XLMS2.23920.23920.6.1.dta	6	4049.09	MNPYKIDIGAVYSHRPNQHNTVK(5)-SPFSVHPKTGR(8)	0.570234
	172	SC1001XLMS2.22951.22951.6.1.dta	6	4048.08	MNPYKIDIGAVYSHRPNQHNTVK(5)-SPFSVHPKTGR(8)	0.581918
	173	SC1002XLMS2.14828.14828.5.0.dta	5	4048.06	MNPYKIDIGAVYSHRPNQHNTVK(5)-SPFSVHPKTGR(8)	0.583211
	174	SC1003XLMS2.24507.24507.6.0.dta	6	4074.09	MNPYKIDIGAVYSHRPNQHNTVK(5)-SPFSVHPKTGR(8)	0.60125
	175	SC1001XLMS2.24527.24527.6.0.dta	6	4074.1	MNPYKIDIGAVYSHRPNQHNTVK(5)-SPFSVHPKTGR(8)	0.617359
	176	SC1003XLMS2.23762.23762.6.1.dta	6	4048.06	MNPYKIDIGAVYSHRPNQHNTVK(5)-SPFSVHPKTGR(8)	0.617911
	177	SC1003XLMS2.23278.23278.5.1.dta	5	4048.06	MNPYKIDIGAVYSHRPNQHNTVK(5)-SPFSVHPKTGR(8)	0.625574
	178	SC1003XLMS2.23241.23241.4.4.dta	4	4033.09	MNPYKIDIGAVYSHRPNQHNTVK(5)-SPFSVHPKTGR(8)	0.637454
	179	SC1003XLMS2.23014.23014.4.2.dta	4	4033.08	MNPYKIDIGAVYSHRPNQHNTVK(5)-SPFSVHPKTGR(8)	0.638082
	180	SC1002XLMS2.14757.14757.5.0.dta	5	4048.06	MNPYKIDIGAVYSHRPNQHNTVK(5)-SPFSVHPKTGR(8)	0.641004
	181	SC1003XLMS2.21940.21940.4.0.dta	4	4049.08	MNPYKIDIGAVYSHRPNQHNTVK(5)-SPFSVHPKTGR(8)	0.64248
	182	SC1001XLMS2.22435.22435.5.0.dta	5	4048.06	MNPYKIDIGAVYSHRPNQHNTVK(5)-SPFSVHPKTGR(8)	0.667857
	183	SC1001XLMS2.21503.21503.5.1.dta	5	4048.08	MNPYKIDIGAVYSHRPNQHNTVK(5)-SPFSVHPKTGR(8)	0.67252
	184	SC1001XLMS2.23341.23341.6.2.dta	6	4048.07	MNPYKIDIGAVYSHRPNQHNTVK(5)-SPFSVHPKTGR(8)	0.694771
	185	SC1001XLMS2.22554.22554.6.2.dta	6	4032.09	MNPYKIDIGAVYSHRPNQHNTVK(5)-SPFSVHPKTGR(8)	0.717507
	186	SC1003XLMS2.23231.23231.5.0.dta	5	4048.06	MNPYKIDIGAVYSHRPNQHNTVK(5)-SPFSVHPKTGR(8)	0.7257
	187	SC1001XLMS2.22780.22780.6.0.dta	6	4090.1	MNPYKIDIGAVYSHRPNQHNTVK(5)-SPFSVHPKTGR(8)	0.735078
	188	SC1003XLMS2.23110.23110.5.0.dta	5	4090.09	MNPYKIDIGAVYSHRPNQHNTVK(5)-SPFSVHPKTGR(8)	0.771375
	189	SC1001XLMS2.24271.24271.6.1.dta	6	4074.09	MNPYKIDIGAVYSHRPNQHNTVK(5)-SPFSVHPKTGR(8)	0.783215
	190	SC1004XLMS2.14769.14769.5.1.dta	5	4048.05	MNPYKIDIGAVYSHRPNQHNTVK(5)-SPFSVHPKTGR(8)	0.784629
	191	SC1003XLMS2.23507.23507.5.1.dta	5	4032.09	MNPYKIDIGAVYSHRPNQHNTVK(5)-SPFSVHPKTGR(8)	0.800038
	192	SC1001XLMS2.23244.23244.5.1.dta	5	4032.08	MNPYKIDIGAVYSHRPNQHNTVK(5)-SPFSVHPKTGR(8)	0.800897
	193	SC1003XLMS2.23780.23780.5.0.dta	5	3129.6	MNPYKIDIGAVYSHR(5)-SPFSVHPKTGR(8)	0.0456512
	194	SC1002XLMS2.15231.15231.5.0.dta	5	3129.6	MNPYKIDIGAVYSHR(5)-SPFSVHPKTGR(8)	0.0601771
34	POLA1(1058)-POLA1(1079)	2	6
	1	SC1002XLMS2.18337.18337.4.0.dta	4	3262.78	KYAALVVEPTSDGNYVTK(1)-QELKGLDIVR(4)	1.58644e-07
	2	SC1004XLMS2.18456.18456.4.0.dta	4	3262.78	KYAALVVEPTSDGNYVTK(1)-QELKGLDIVR(4)	4.85299e-07
	3	SC1001XLMS2.28194.28194.4.0.dta	4	3262.78	KYAALVVEPTSDGNYVTK(1)-QELKGLDIVR(4)	1.32089e-06
	4	SC1003XLMS2.28457.28457.4.0.dta	4	3262.78	KYAALVVEPTSDGNYVTK(1)-QELKGLDIVR(4)	0.000286957
	5	SC1003XLMS2.28532.28532.4.0.dta	4	3262.78	KYAALVVEPTSDGNYVTK(1)-QELKGLDIVR(4)	0.303809
	6	SC1001XLMS2.26383.26383.5.1.dta	5	3390.87	KKYAALVVEPTSDGNYVTK(2)-QELKGLDIVR(4)	0.494451
35	PRI1(377)-PRI1(407)	2	21
	1	SC1002XLMS2.13577.13577.6.0.dta	6	3625.79	ELDAISTNEEEKEENEAESDVKHR(22)-KGELLK(1)	3.69912e-07
	2	SC1002XLMS2.13576.13576.5.0.dta	5	3625.79	ELDAISTNEEEKEENEAESDVKHR(22)-KGELLK(1)	1.52182e-05
	3	SC1004XLMS2.13675.13675.6.2.dta	6	3625.78	ELDAISTNEEEKEENEAESDVKHR(22)-KGELLK(1)	0.000237537
	4	SC1004XLMS2.13669.13669.5.0.dta	5	3625.78	ELDAISTNEEEKEENEAESDVKHR(22)-KGELLK(1)	0.000400679
	5	SC1004XLMS2.13688.13688.4.0.dta	4	3625.78	ELDAISTNEEEKEENEAESDVKHR(22)-KGELLK(1)	0.000526464
	6	SC1001XLMS2.21220.21220.5.0.dta	5	3625.78	ELDAISTNEEEKEENEAESDVKHR(22)-KGELLK(1)	0.00372098
	7	SC1003XLMS2.21547.21547.4.0.dta	4	3625.79	ELDAISTNEEEKEENEAESDVKHR(22)-KGELLK(1)	0.00755614
	8	SC1001XLMS2.21344.21344.5.0.dta	5	3625.79	ELDAISTNEEEKEENEAESDVKHR(22)-KGELLK(1)	0.0092654
	9	SC1003XLMS2.21558.21558.6.0.dta	6	3625.78	ELDAISTNEEEKEENEAESDVKHR(22)-KGELLK(1)	0.040507
	10	SC1002XLMS2.15149.15149.5.0.dta	5	3667.8	ELDAISTNEEEKEENEAESDVKHR(22)-KGELLK(1)	0.0724278
	11	SC1002XLMS2.13573.13573.4.0.dta	4	3625.79	ELDAISTNEEEKEENEAESDVKHR(22)-KGELLK(1)	0.0790002
	12	SC1003XLMS2.21537.21537.6.5.dta	6	3625.78	ELDAISTNEEEKEENEAESDVKHR(22)-KGELLK(1)	0.0955636
	13	SC1003XLMS2.21645.21645.5.0.dta	5	3625.79	ELDAISTNEEEKEENEAESDVKHR(22)-KGELLK(1)	0.245098
	14	SC1003XLMS2.21516.21516.5.0.dta	5	3625.78	ELDAISTNEEEKEENEAESDVKHR(22)-KGELLK(1)	0.259504
	15	SC1004XLMS2.15276.15276.5.0.dta	5	3667.79	ELDAISTNEEEKEENEAESDVKHR(22)-KGELLK(1)	0.285565
	16	SC1003XLMS2.22303.22303.5.1.dta	5	3626.78	ELDAISTNEEEKEENEAESDVKHR(22)-KGELLK(1)	0.774317
	17	SC1004XLMS2.12379.12379.5.0.dta	5	3753.86	ELDAISTNEEEKEENEAESDVKHR(22)-KGELLKK(1)	0.00201349
	18	SC1001XLMS2.19135.19135.6.2.dta	6	3753.88	ELDAISTNEEEKEENEAESDVKHR(22)-KGELLKK(1)	0.00327271
	19	SC1001XLMS2.19128.19128.6.0.dta	6	3753.88	ELDAISTNEEEKEENEAESDVKHR(22)-KGELLKK(1)	0.00598783
	20	SC1002XLMS2.12403.12403.6.3.dta	6	3753.88	ELDAISTNEEEKEENEAESDVKHR(22)-KGELLKK(1)	0.0233266
	21	SC1003XLMS2.19464.19464.5.0.dta	5	3753.88	ELDAISTNEEEKEENEAESDVKHR(22)-KGELLKK(1)	0.472248
36	POLA1(1423)-PRI2(466)	2	6
	1	SC1002XLMS2.12656.12656.4.0.dta	4	2424.33	KQFFTPK(1)-KEPIQPETPQPK(1)	4.36184e-07
	2	SC1002XLMS2.12625.12625.4.0.dta	4	2424.33	KQFFTPK(1)-KEPIQPETPQPK(1)	4.17038e-06
	3	SC1004XLMS2.12678.12678.4.1.dta	4	2424.32	KQFFTPK(1)-KEPIQPETPQPK(1)	0.00122065
	4	SC1001XLMS2.19312.19312.4.1.dta	4	2424.33	KQFFTPK(1)-KEPIQPETPQPK(1)	0.550803
	5	SC1003XLMS2.17758.17758.5.0.dta	5	2963.63	KQFFTPK(1)-KEPIQPETPQPKPSVQK(1)	0.357011
	6	SC1003XLMS2.17764.17764.5.2.dta	5	2963.63	KQFFTPK(1)-KEPIQPETPQPKPSVQK(1)	0.413874
37	PRI2(296)-PRI2(405)	2	63
	1	SC1002XLMS2.21078.21078.5.0.dta	5	3061.79	QLHKALR(4)-LQSYKISPGGISQILDLVK(5)	5.22835e-07
	2	SC1002XLMS2.22871.22871.5.0.dta	5	3103.8	QLHKALR(4)-LQSYKISPGGISQILDLVK(5)	1.82177e-06
	3	SC1002XLMS2.22505.22505.5.0.dta	5	3103.81	QLHKALR(4)-LQSYKISPGGISQILDLVK(5)	2.94853e-06
	4	SC1001XLMS2.31235.31235.5.0.dta	5	3061.79	QLHKALR(4)-LQSYKISPGGISQILDLVK(5)	4.71904e-06
	5	SC1004XLMS2.20792.20792.5.0.dta	5	3061.79	QLHKALR(4)-LQSYKISPGGISQILDLVK(5)	1.42905e-05
	6	SC1004XLMS2.22578.22578.5.0.dta	5	3103.8	QLHKALR(4)-LQSYKISPGGISQILDLVK(5)	2.23626e-05
	7	SC1002XLMS2.21385.21385.5.1.dta	5	3061.79	QLHKALR(4)-LQSYKISPGGISQILDLVK(5)	2.28714e-05
	8	SC1001XLMS2.32580.32580.5.0.dta	5	3103.8	QLHKALR(4)-LQSYKISPGGISQILDLVK(5)	2.30851e-05
	9	SC1002XLMS2.20950.20950.5.0.dta	5	3061.79	QLHKALR(4)-LQSYKISPGGISQILDLVK(5)	3.40448e-05
	10	SC1002XLMS2.20862.20862.4.0.dta	4	3061.79	QLHKALR(4)-LQSYKISPGGISQILDLVK(5)	4.57822e-05
	11	SC1004XLMS2.21046.21046.5.0.dta	5	3061.79	QLHKALR(4)-LQSYKISPGGISQILDLVK(5)	5.44426e-05
	12	SC1003XLMS2.33083.33083.5.0.dta	5	3103.81	QLHKALR(4)-LQSYKISPGGISQILDLVK(5)	6.40258e-05
	13	SC1002XLMS2.20831.20831.5.0.dta	5	3061.79	QLHKALR(4)-LQSYKISPGGISQILDLVK(5)	7.91869e-05
	14	SC1004XLMS2.21190.21190.5.0.dta	5	3061.8	QLHKALR(4)-LQSYKISPGGISQILDLVK(5)	9.704e-05
	15	SC1002XLMS2.21017.21017.4.0.dta	4	3061.79	QLHKALR(4)-LQSYKISPGGISQILDLVK(5)	0.000103125
	16	SC1002XLMS2.22267.22267.5.0.dta	5	3103.8	QLHKALR(4)-LQSYKISPGGISQILDLVK(5)	0.000181988
	17	SC1001XLMS2.30989.30989.5.1.dta	5	3061.79	QLHKALR(4)-LQSYKISPGGISQILDLVK(5)	0.000366968
	18	SC1001XLMS2.31008.31008.4.0.dta	4	3061.79	QLHKALR(4)-LQSYKISPGGISQILDLVK(5)	0.000406862
	19	SC1004XLMS2.22610.22610.4.0.dta	4	3103.81	QLHKALR(4)-LQSYKISPGGISQILDLVK(5)	0.000420792
	20	SC1004XLMS2.21422.21422.5.1.dta	5	3061.79	QLHKALR(4)-LQSYKISPGGISQILDLVK(5)	0.000485668
	21	SC1003XLMS2.32857.32857.5.0.dta	5	3103.81	QLHKALR(4)-LQSYKISPGGISQILDLVK(5)	0.000513632
	22	SC1003XLMS2.32680.32680.5.0.dta	5	3103.8	QLHKALR(4)-LQSYKISPGGISQILDLVK(5)	0.000520391
	23	SC1002XLMS2.22487.22487.4.0.dta	4	3103.8	QLHKALR(4)-LQSYKISPGGISQILDLVK(5)	0.000679394
	24	SC1001XLMS2.31110.31110.5.0.dta	5	3061.79	QLHKALR(4)-LQSYKISPGGISQILDLVK(5)	0.000750553
	25	SC1004XLMS2.22822.22822.5.0.dta	5	3103.81	QLHKALR(4)-LQSYKISPGGISQILDLVK(5)	0.000772852
	26	SC1003XLMS2.31145.31145.5.0.dta	5	3061.79	QLHKALR(4)-LQSYKISPGGISQILDLVK(5)	0.000855849
	27	SC1004XLMS2.20917.20917.5.0.dta	5	3061.79	QLHKALR(4)-LQSYKISPGGISQILDLVK(5)	0.000880966
	28	SC1003XLMS2.31412.31412.5.0.dta	5	3061.8	QLHKALR(4)-LQSYKISPGGISQILDLVK(5)	0.000989056
	29	SC1004XLMS2.22957.22957.4.1.dta	4	3103.8	QLHKALR(4)-LQSYKISPGGISQILDLVK(5)	0.00109047
	30	SC1001XLMS2.32779.32779.5.0.dta	5	3103.8	QLHKALR(4)-LQSYKISPGGISQILDLVK(5)	0.00125038
	31	SC1003XLMS2.31737.31737.5.1.dta	5	3061.79	QLHKALR(4)-LQSYKISPGGISQILDLVK(5)	0.00126387
	32	SC1004XLMS2.22384.22384.5.0.dta	5	3103.81	QLHKALR(4)-LQSYKISPGGISQILDLVK(5)	0.00165457
	33	SC1004XLMS2.22579.22579.4.0.dta	4	3103.81	QLHKALR(4)-LQSYKISPGGISQILDLVK(5)	0.00171137
	34	SC1004XLMS2.20773.20773.4.0.dta	4	3061.79	QLHKALR(4)-LQSYKISPGGISQILDLVK(5)	0.00172993
	35	SC1003XLMS2.33037.33037.5.0.dta	5	3103.81	QLHKALR(4)-LQSYKISPGGISQILDLVK(5)	0.00177048
	36	SC1001XLMS2.32442.32442.5.0.dta	5	3103.8	QLHKALR(4)-LQSYKISPGGISQILDLVK(5)	0.00218503
	37	SC1001XLMS2.31578.31578.5.2.dta	5	3061.79	QLHKALR(4)-LQSYKISPGGISQILDLVK(5)	0.00235584
	38	SC1004XLMS2.22963.22963.5.1.dta	5	3103.8	QLHKALR(4)-LQSYKISPGGISQILDLVK(5)	0.00252449
	39	SC1001XLMS2.31240.31240.4.0.dta	4	3061.79	QLHKALR(4)-LQSYKISPGGISQILDLVK(5)	0.0027339
	40	SC1002XLMS2.22831.22831.4.0.dta	4	3103.8	QLHKALR(4)-LQSYKISPGGISQILDLVK(5)	0.00300284
	41	SC1002XLMS2.22744.22744.5.0.dta	5	3103.8	QLHKALR(4)-LQSYKISPGGISQILDLVK(5)	0.00522324
	42	SC1003XLMS2.31277.31277.5.0.dta	5	3061.79	QLHKALR(4)-LQSYKISPGGISQILDLVK(5)	0.00595305
	43	SC1003XLMS2.31164.31164.4.0.dta	4	3061.79	QLHKALR(4)-LQSYKISPGGISQILDLVK(5)	0.00643179
	44	SC1003XLMS2.31290.31290.4.0.dta	4	3061.79	QLHKALR(4)-LQSYKISPGGISQILDLVK(5)	0.00857817
	45	SC1001XLMS2.32636.32636.4.0.dta	4	3103.8	QLHKALR(4)-LQSYKISPGGISQILDLVK(5)	0.00994245
	46	SC1003XLMS2.33019.33019.4.0.dta	4	3103.81	QLHKALR(4)-LQSYKISPGGISQILDLVK(5)	0.0132843
	47	SC1003XLMS2.33032.33032.5.0.dta	5	3103.81	QLHKALR(4)-LQSYKISPGGISQILDLVK(5)	0.0134744
	48	SC1004XLMS2.22820.22820.4.0.dta	4	3103.81	QLHKALR(4)-LQSYKISPGGISQILDLVK(5)	0.0160873
	49	SC1004XLMS2.20901.20901.4.0.dta	4	3061.79	QLHKALR(4)-LQSYKISPGGISQILDLVK(5)	0.0207013
	50	SC1003XLMS2.32702.32702.4.1.dta	4	3103.8	QLHKALR(4)-LQSYKISPGGISQILDLVK(5)	0.0429487
	51	SC1002XLMS2.22749.22749.4.1.dta	4	3103.81	QLHKALR(4)-LQSYKISPGGISQILDLVK(5)	0.0547242
	52	SC1001XLMS2.32791.32791.4.0.dta	4	3103.81	QLHKALR(4)-LQSYKISPGGISQILDLVK(5)	0.14443
	53	SC1004XLMS2.22683.22683.4.2.dta	4	3103.8	QLHKALR(4)-LQSYKISPGGISQILDLVK(5)	0.145132
	54	SC1004XLMS2.22402.22402.4.0.dta	4	3103.81	QLHKALR(4)-LQSYKISPGGISQILDLVK(5)	0.149919
	55	SC1001XLMS2.32938.32938.4.1.dta	4	3103.8	QLHKALR(4)-LQSYKISPGGISQILDLVK(5)	0.182685
	56	SC1003XLMS2.32860.32860.4.0.dta	4	3103.81	QLHKALR(4)-LQSYKISPGGISQILDLVK(5)	0.230009
	57	SC1003XLMS2.32658.32658.5.0.dta	5	3103.8	QLHKALR(4)-LQSYKISPGGISQILDLVK(5)	0.28965
	58	SC1004XLMS2.21336.21336.4.4.dta	4	3061.8	QLHKALR(4)-LQSYKISPGGISQILDLVK(5)	0.325174
	59	SC1002XLMS2.22289.22289.4.2.dta	4	3103.81	QLHKALR(4)-LQSYKISPGGISQILDLVK(5)	0.788255
	60	SC1003XLMS2.30590.30590.6.0.dta	6	3317.94	QLHKALR(4)-QKLQSYKISPGGISQILDLVK(7)	0.0075274
	61	SC1003XLMS2.30729.30729.6.2.dta	6	3317.94	QLHKALR(4)-QKLQSYKISPGGISQILDLVK(7)	0.051732
	62	SC1003XLMS2.30566.30566.5.0.dta	5	3317.95	QLHKALR(4)-QKLQSYKISPGGISQILDLVK(7)	0.0913078
	63	SC1003XLMS2.30745.30745.6.4.dta	6	3317.94	QLHKALR(4)-QKLQSYKISPGGISQILDLVK(7)	0.197284
38	POLA1(153)-POLA1(218)	2	3
	1	SC1002XLMS2.14948.14948.4.1.dta	4	2403.38	TADKAVDLSK(4)-KEPPLTPVPLK(1)	1.12818e-06
	2	SC1003XLMS2.20392.20392.5.0.dta	5	2559.48	TADKAVDLSK(4)-KEPPLTPVPLKR(1)	7.00018e-05
	3	SC1002XLMS2.13114.13114.5.1.dta	5	2559.49	TADKAVDLSK(4)-KEPPLTPVPLKR(1)	0.112789
39	PRI1(413)-PRI2(148)	2	5
	1	SC1002XLMS2.18902.18902.4.0.dta	4	3238.64	KSDLQK(1)-IQDFLKDSQLQFEAISDEEK(6)	1.36289e-06
	2	SC1004XLMS2.19047.19047.4.0.dta	4	3238.65	KSDLQK(1)-IQDFLKDSQLQFEAISDEEK(6)	3.41408e-06
	3	SC1001XLMS2.28863.28863.4.1.dta	4	3238.64	KSDLQK(1)-IQDFLKDSQLQFEAISDEEK(6)	0.000239086
	4	SC1003XLMS2.29125.29125.4.1.dta	4	3238.65	KSDLQK(1)-IQDFLKDSQLQFEAISDEEK(6)	0.000399231
	5	SC1002XLMS2.21277.21277.4.1.dta	4	3481.78	KSDLQK(1)-DKIQDFLKDSQLQFEAISDEEK(8)	2.03055e-05
40	POLA1(1153)-POLA2(264)	2	18
	1	SC1002XLMS2.24472.24472.4.0.dta	4	4595.36	DPQDYPDKK(8)-IEAFTPLLAPAQEPVTLLGQIGCDSNGKLNNK(28)	2.20253e-06
	2	SC1001XLMS2.33710.33710.4.1.dta	4	4594.35	DPQDYPDKK(8)-IEAFTPLLAPAQEPVTLLGQIGCDSNGKLNNK(28)	2.6451e-06
	3	SC1001XLMS2.33962.33962.4.0.dta	4	4595.34	DPQDYPDKK(8)-IEAFTPLLAPAQEPVTLLGQIGCDSNGKLNNK(28)	4.02444e-05
	4	SC1004XLMS2.24480.24480.4.0.dta	4	4595.35	DPQDYPDKK(8)-IEAFTPLLAPAQEPVTLLGQIGCDSNGKLNNK(28)	0.000307662
	5	SC1001XLMS2.33735.33735.4.2.dta	4	4594.35	DPQDYPDKK(8)-IEAFTPLLAPAQEPVTLLGQIGCDSNGKLNNK(28)	0.000621607
	6	SC1003XLMS2.34011.34011.4.4.dta	4	4595.37	DPQDYPDKK(8)-IEAFTPLLAPAQEPVTLLGQIGCDSNGKLNNK(28)	0.00193628
	7	SC1003XLMS2.34331.34331.4.0.dta	4	4595.36	DPQDYPDKK(8)-IEAFTPLLAPAQEPVTLLGQIGCDSNGKLNNK(28)	0.00399993
	8	SC1003XLMS2.34196.34196.4.0.dta	4	4595.36	DPQDYPDKK(8)-IEAFTPLLAPAQEPVTLLGQIGCDSNGKLNNK(28)	0.077869
	9	SC1003XLMS2.34193.34193.4.0.dta	4	4594.32	DPQDYPDKK(8)-IEAFTPLLAPAQEPVTLLGQIGCDSNGKLNNK(28)	0.274371
	10	SC1004XLMS2.24170.24170.4.0.dta	4	4594.35	DPQDYPDKK(8)-IEAFTPLLAPAQEPVTLLGQIGCDSNGKLNNK(28)	0.378711
	11	SC1002XLMS2.24645.24645.4.2.dta	4	4595.36	DPQDYPDKK(8)-IEAFTPLLAPAQEPVTLLGQIGCDSNGKLNNK(28)	0.451898
	12	SC1002XLMS2.21898.21898.5.0.dta	5	5007.62	ALTKDPQDYPDKK(12)-IEAFTPLLAPAQEPVTLLGQIGCDSNGKLNNK(28)	0.00069453
	13	SC1004XLMS2.21922.21922.5.0.dta	5	5007.63	ALTKDPQDYPDKK(12)-IEAFTPLLAPAQEPVTLLGQIGCDSNGKLNNK(28)	0.00171636
	14	SC1004XLMS2.21915.21915.5.0.dta	5	5007.64	ALTKDPQDYPDKK(12)-IEAFTPLLAPAQEPVTLLGQIGCDSNGKLNNK(28)	0.0179483
	15	SC1003XLMS2.32532.32532.5.0.dta	5	5008.63	ALTKDPQDYPDKK(12)-IEAFTPLLAPAQEPVTLLGQIGCDSNGKLNNK(28)	0.0602586
	16	SC1004XLMS2.22277.22277.5.1.dta	5	5008.63	ALTKDPQDYPDKK(12)-IEAFTPLLAPAQEPVTLLGQIGCDSNGKLNNK(28)	0.248263
	17	SC1003XLMS2.32598.32598.5.0.dta	5	5008.64	ALTKDPQDYPDKK(12)-IEAFTPLLAPAQEPVTLLGQIGCDSNGKLNNK(28)	0.324592
	18	SC1003XLMS2.32520.32520.5.2.dta	5	5007.59	ALTKDPQDYPDKK(12)-IEAFTPLLAPAQEPVTLLGQIGCDSNGKLNNK(28)	0.521633
41	STN1(91)-STN1(123)	2	5
	1	SC1002XLMS2.11129.11129.4.0.dta	4	2856.54	KLNTESVSAAPSAAR(1)-LQETIEQKTK(8)	2.70583e-06
	2	SC1004XLMS2.11337.11337.4.0.dta	4	2856.54	KLNTESVSAAPSAAR(1)-LQETIEQKTK(8)	0.00690391
	3	SC1003XLMS2.17139.17139.4.0.dta	4	2856.54	KLNTESVSAAPSAAR(1)-LQETIEQKTK(8)	0.0760435
	4	SC1001XLMS2.16919.16919.4.0.dta	4	2856.54	KLNTESVSAAPSAAR(1)-LQETIEQKTK(8)	0.137997
	5	SC1003XLMS2.16597.16597.4.0.dta	4	2984.63	KLNTESVSAAPSAAR(1)-KLQETIEQKTK(9)	0.397981
42	PRI1(407)-PRI1(418)	2	6
	1	SC1002XLMS2.12945.12945.4.0.dta	4	1805.01	KGELLKK(1)-SDLQKDF(5)	3.49316e-06
	2	SC1004XLMS2.12969.12969.4.0.dta	4	1805.01	KGELLKK(1)-SDLQKDF(5)	0.000319645
	3	SC1002XLMS2.13303.13303.4.0.dta	4	1805.01	KGELLK(1)-KSDLQKDF(6)	1.20649e-05
	4	SC1004XLMS2.13373.13373.4.0.dta	4	1805.01	KGELLK(1)-KSDLQKDF(6)	0.000848781
	5	SC1004XLMS2.13355.13355.4.0.dta	4	1805.01	KGELLK(1)-KSDLQKDF(6)	0.431898
	6	SC1003XLMS2.23353.23353.4.2.dta	4	1847.02	KGELLK(1)-KSDLQKDF(6)	0.696905
43	POLA1(833)-POLA1(974)	2	13
	1	SC1002XLMS2.18228.18228.5.0.dta	5	3590.83	LGDEDEEIDGDTNKYKK(14)-FYAKPLAALVTYK(4)	5.51849e-06
	2	SC1004XLMS2.18379.18379.4.0.dta	4	3590.83	LGDEDEEIDGDTNKYKK(14)-FYAKPLAALVTYK(4)	6.00988e-06
	3	SC1001XLMS2.28101.28101.5.0.dta	5	3590.83	LGDEDEEIDGDTNKYKK(14)-FYAKPLAALVTYK(4)	1.46567e-05
	4	SC1004XLMS2.18364.18364.5.0.dta	5	3590.83	LGDEDEEIDGDTNKYKK(14)-FYAKPLAALVTYK(4)	0.000100081
	5	SC1002XLMS2.18236.18236.4.1.dta	4	3590.84	LGDEDEEIDGDTNKYKK(14)-FYAKPLAALVTYK(4)	0.000722731
	6	SC1003XLMS2.28342.28342.4.0.dta	4	3590.83	LGDEDEEIDGDTNKYKK(14)-FYAKPLAALVTYK(4)	0.00209017
	7	SC1003XLMS2.28480.28480.5.0.dta	5	3590.83	LGDEDEEIDGDTNKYKK(14)-FYAKPLAALVTYK(4)	0.0556797
	8	SC1003XLMS2.28441.28441.5.0.dta	5	3590.83	LGDEDEEIDGDTNKYKK(14)-FYAKPLAALVTYK(4)	0.229682
	9	SC1004XLMS2.19508.19508.4.1.dta	4	3632.85	LGDEDEEIDGDTNKYKK(14)-FYAKPLAALVTYK(4)	0.286619
	10	SC1001XLMS2.30394.30394.4.0.dta	4	3462.73	LGDEDEEIDGDTNKYK(14)-FYAKPLAALVTYK(4)	0.000165276
	11	SC1004XLMS2.20292.20292.4.1.dta	4	3462.74	LGDEDEEIDGDTNKYK(14)-FYAKPLAALVTYK(4)	0.000181143
	12	SC1003XLMS2.30640.30640.4.0.dta	4	3462.73	LGDEDEEIDGDTNKYK(14)-FYAKPLAALVTYK(4)	0.00051984
	13	SC1002XLMS2.20273.20273.4.2.dta	4	3462.74	LGDEDEEIDGDTNKYK(14)-FYAKPLAALVTYK(4)	0.000689069
44	PRI2(296)-PRI2(400)	2	32
	1	SC1004XLMS2.8422.8422.4.0.dta	4	1897.11	QLHKALR(4)-QKLQSYK(2)	5.98529e-06
	2	SC1001XLMS2.11747.11747.4.0.dta	4	1897.11	QLHKALR(4)-QKLQSYK(2)	1.84376e-05
	3	SC1004XLMS2.8303.8303.4.0.dta	4	1897.1	QLHKALR(4)-QKLQSYK(2)	0.000408655
	4	SC1004XLMS2.8294.8294.4.0.dta	4	1897.1	QLHKALR(4)-QKLQSYK(2)	0.000878356
	5	SC1002XLMS2.8246.8246.4.0.dta	4	1897.11	QLHKALR(4)-QKLQSYK(2)	0.0015483
	6	SC1003XLMS2.11911.11911.4.0.dta	4	1897.11	QLHKALR(4)-QKLQSYK(2)	0.001839
	7	SC1003XLMS2.16129.16129.4.0.dta	4	1939.12	QLHKALR(4)-QKLQSYK(2)	0.00336667
	8	SC1004XLMS2.8885.8885.4.3.dta	4	1897.11	QLHKALR(4)-QKLQSYK(2)	0.00475052
	9	SC1001XLMS2.11865.11865.4.0.dta	4	1897.11	QLHKALR(4)-QKLQSYK(2)	0.00495767
	10	SC1004XLMS2.8723.8723.4.0.dta	4	1897.11	QLHKALR(4)-QKLQSYK(2)	0.00861268
	11	SC1003XLMS2.14885.14885.4.0.dta	4	1939.12	QLHKALR(4)-QKLQSYK(2)	0.0111915
	12	SC1001XLMS2.14481.14481.4.0.dta	4	1939.12	QLHKALR(4)-QKLQSYK(2)	0.0137875
	13	SC1003XLMS2.14868.14868.4.0.dta	4	1939.12	QLHKALR(4)-QKLQSYK(2)	0.0222618
	14	SC1002XLMS2.10201.10201.4.0.dta	4	1939.12	QLHKALR(4)-QKLQSYK(2)	0.0234611
	15	SC1003XLMS2.12098.12098.4.0.dta	4	1897.11	QLHKALR(4)-QKLQSYK(2)	0.0251941
	16	SC1003XLMS2.11794.11794.4.0.dta	4	1897.11	QLHKALR(4)-QKLQSYK(2)	0.0486056
	17	SC1004XLMS2.8629.8629.4.0.dta	4	1897.11	QLHKALR(4)-QKLQSYK(2)	0.0539167
	18	SC1001XLMS2.15782.15782.4.0.dta	4	1939.12	QLHKALR(4)-QKLQSYK(2)	0.0715301
	19	SC1004XLMS2.10386.10386.4.0.dta	4	1939.12	QLHKALR(4)-QKLQSYK(2)	0.0772651
	20	SC1004XLMS2.9996.9996.4.4.dta	4	1939.12	QLHKALR(4)-QKLQSYK(2)	0.0832688
	21	SC1004XLMS2.9992.9992.4.4.dta	4	1939.12	QLHKALR(4)-QKLQSYK(2)	0.115663
	22	SC1003XLMS2.11821.11821.3.0.dta	3	1897.11	QLHKALR(4)-QKLQSYK(2)	0.123176
	23	SC1004XLMS2.10384.10384.4.0.dta	4	1939.12	QLHKALR(4)-QKLQSYK(2)	0.131521
	24	SC1002XLMS2.10630.10630.4.1.dta	4	1939.12	QLHKALR(4)-QKLQSYK(2)	0.149949
	25	SC1004XLMS2.8746.8746.4.0.dta	4	1897.11	QLHKALR(4)-QKLQSYK(2)	0.201194
	26	SC1004XLMS2.8497.8497.3.0.dta	3	1897.11	QLHKALR(4)-QKLQSYK(2)	0.265682
	27	SC1002XLMS2.10620.10620.4.3.dta	4	1939.12	QLHKALR(4)-QKLQSYK(2)	0.280726
	28	SC1001XLMS2.11626.11626.4.0.dta	4	1897.11	QLHKALR(4)-QKLQSYK(2)	0.414179
	29	SC1003XLMS2.15490.15490.4.0.dta	4	1939.12	QLHKALR(4)-QKLQSYK(2)	0.445728
	30	SC1003XLMS2.15367.15367.4.0.dta	4	1939.12	QLHKALR(4)-QKLQSYK(2)	0.460031
	31	SC1001XLMS2.14994.14994.4.2.dta	4	1939.12	QLHKALR(4)-QKLQSYK(2)	0.626305
	32	SC1004XLMS2.20311.20311.5.1.dta	5	3317.95	QLHKALR(4)-QKLQSYKISPGGISQILDLVK(2)	0.0902095
45	POLA1(1)-POLA1(218)	2	24
	1	SC1004XLMS2.16265.16265.5.0.dta	5	3860.96	GPGSMAPVHGDDSLSDSGSFVSSR(1)-KEPPLTPVPLKR(1)	6.53782e-06
	2	SC1001XLMS2.25090.25090.5.0.dta	5	3860.96	GPGSMAPVHGDDSLSDSGSFVSSR(1)-KEPPLTPVPLKR(1)	8.77264e-05
	3	SC1002XLMS2.14933.14933.5.0.dta	5	3876.96	GPGSMAPVHGDDSLSDSGSFVSSR(1)-KEPPLTPVPLKR(1)	0.000193393
	4	SC1003XLMS2.25324.25324.5.0.dta	5	3860.97	GPGSMAPVHGDDSLSDSGSFVSSR(1)-KEPPLTPVPLKR(1)	0.000220556
	5	SC1002XLMS2.14922.14922.5.0.dta	5	3876.96	GPGSMAPVHGDDSLSDSGSFVSSR(1)-KEPPLTPVPLKR(1)	0.00056804
	6	SC1002XLMS2.16107.16107.5.0.dta	5	3860.96	GPGSMAPVHGDDSLSDSGSFVSSR(1)-KEPPLTPVPLKR(1)	0.000810515
	7	SC1004XLMS2.14984.14984.5.0.dta	5	3876.96	GPGSMAPVHGDDSLSDSGSFVSSR(1)-KEPPLTPVPLKR(1)	0.0013554
	8	SC1003XLMS2.23497.23497.4.1.dta	4	3876.95	GPGSMAPVHGDDSLSDSGSFVSSR(1)-KEPPLTPVPLKR(1)	0.0021933
	9	SC1003XLMS2.23465.23465.5.0.dta	5	3876.96	GPGSMAPVHGDDSLSDSGSFVSSR(1)-KEPPLTPVPLKR(1)	0.00219574
	10	SC1002XLMS2.16138.16138.5.0.dta	5	3860.94	GPGSMAPVHGDDSLSDSGSFVSSR(1)-KEPPLTPVPLKR(1)	0.00411145
	11	SC1001XLMS2.23238.23238.5.0.dta	5	3876.96	GPGSMAPVHGDDSLSDSGSFVSSR(1)-KEPPLTPVPLKR(1)	0.00819567
	12	SC1002XLMS2.14944.14944.4.1.dta	4	3876.96	GPGSMAPVHGDDSLSDSGSFVSSR(1)-KEPPLTPVPLKR(1)	0.0121964
	13	SC1001XLMS2.23121.23121.5.0.dta	5	3876.98	GPGSMAPVHGDDSLSDSGSFVSSR(1)-KEPPLTPVPLKR(1)	0.0187574
	14	SC1004XLMS2.15005.15005.4.1.dta	4	3876.96	GPGSMAPVHGDDSLSDSGSFVSSR(1)-KEPPLTPVPLKR(1)	0.139845
	15	SC1003XLMS2.23605.23605.5.0.dta	5	3876.96	GPGSMAPVHGDDSLSDSGSFVSSR(1)-KEPPLTPVPLKR(1)	0.237195
	16	SC1004XLMS2.15351.15351.5.1.dta	5	3876.96	GPGSMAPVHGDDSLSDSGSFVSSR(1)-KEPPLTPVPLKR(1)	0.568274
	17	SC1004XLMS2.16762.16762.4.0.dta	4	3720.86	GPGSMAPVHGDDSLSDSGSFVSSR(1)-KEPPLTPVPLK(1)	0.00121685
	18	SC1001XLMS2.25904.25904.4.1.dta	4	3720.87	GPGSMAPVHGDDSLSDSGSFVSSR(1)-KEPPLTPVPLK(1)	0.00395131
	19	SC1004XLMS2.16784.16784.4.0.dta	4	3720.85	GPGSMAPVHGDDSLSDSGSFVSSR(1)-KEPPLTPVPLK(1)	0.00490887
	20	SC1001XLMS2.25886.25886.4.0.dta	4	3720.86	GPGSMAPVHGDDSLSDSGSFVSSR(1)-KEPPLTPVPLK(1)	0.00644746
	21	SC1001XLMS2.25862.25862.4.1.dta	4	3720.85	GPGSMAPVHGDDSLSDSGSFVSSR(1)-KEPPLTPVPLK(1)	0.00859835
	22	SC1004XLMS2.17994.17994.4.0.dta	4	3704.84	GPGSMAPVHGDDSLSDSGSFVSSR(1)-KEPPLTPVPLK(1)	0.0126285
	23	SC1003XLMS2.26059.26059.4.1.dta	4	3720.86	GPGSMAPVHGDDSLSDSGSFVSSR(1)-KEPPLTPVPLK(1)	0.0357197
	24	SC1003XLMS2.27807.27807.4.0.dta	4	3704.84	GPGSMAPVHGDDSLSDSGSFVSSR(1)-KEPPLTPVPLK(1)	0.0654322
46	PRI1(207)-PRI2(180)	2	117
	1	SC1002XLMS2.22960.22960.6.0.dta	6	4095.24	VHLSEKIHPFIR(6)-EQEIVASSPSLSGLKLGFESIYK(15)	9.36614e-06
	2	SC1002XLMS2.23084.23084.6.0.dta	6	4095.24	VHLSEKIHPFIR(6)-EQEIVASSPSLSGLKLGFESIYK(15)	1.79914e-05
	3	SC1002XLMS2.23208.23208.6.0.dta	6	4095.24	VHLSEKIHPFIR(6)-EQEIVASSPSLSGLKLGFESIYK(15)	2.1533e-05
	4	SC1002XLMS2.23459.23459.6.0.dta	6	4095.24	VHLSEKIHPFIR(6)-EQEIVASSPSLSGLKLGFESIYK(15)	3.16608e-05
	5	SC1004XLMS2.23326.23326.6.0.dta	6	4095.24	VHLSEKIHPFIR(6)-EQEIVASSPSLSGLKLGFESIYK(15)	4.45479e-05
	6	SC1002XLMS2.23026.23026.5.0.dta	5	4095.24	VHLSEKIHPFIR(6)-EQEIVASSPSLSGLKLGFESIYK(15)	5.88906e-05
	7	SC1002XLMS2.23336.23336.6.0.dta	6	4095.24	VHLSEKIHPFIR(6)-EQEIVASSPSLSGLKLGFESIYK(15)	9.35482e-05
	8	SC1004XLMS2.23131.23131.5.0.dta	5	4095.24	VHLSEKIHPFIR(6)-EQEIVASSPSLSGLKLGFESIYK(15)	9.8673e-05
	9	SC1001XLMS2.33167.33167.6.1.dta	6	4095.25	VHLSEKIHPFIR(6)-EQEIVASSPSLSGLKLGFESIYK(15)	0.000154121
	10	SC1002XLMS2.23848.23848.6.0.dta	6	4095.25	VHLSEKIHPFIR(6)-EQEIVASSPSLSGLKLGFESIYK(15)	0.000179162
	11	SC1002XLMS2.23670.23670.5.0.dta	5	4095.23	VHLSEKIHPFIR(6)-EQEIVASSPSLSGLKLGFESIYK(15)	0.00020911
	12	SC1004XLMS2.22865.22865.5.0.dta	5	4095.23	VHLSEKIHPFIR(6)-EQEIVASSPSLSGLKLGFESIYK(15)	0.000230131
	13	SC1002XLMS2.23813.23813.5.0.dta	5	4095.23	VHLSEKIHPFIR(6)-EQEIVASSPSLSGLKLGFESIYK(15)	0.000237758
	14	SC1004XLMS2.22943.22943.6.0.dta	6	4095.24	VHLSEKIHPFIR(6)-EQEIVASSPSLSGLKLGFESIYK(15)	0.000255483
	15	SC1002XLMS2.23795.23795.5.0.dta	5	4095.23	VHLSEKIHPFIR(6)-EQEIVASSPSLSGLKLGFESIYK(15)	0.000359679
	16	SC1002XLMS2.23158.23158.5.0.dta	5	4095.24	VHLSEKIHPFIR(6)-EQEIVASSPSLSGLKLGFESIYK(15)	0.000385586
	17	SC1004XLMS2.23530.23530.5.0.dta	5	4137.25	VHLSEKIHPFIR(6)-EQEIVASSPSLSGLKLGFESIYK(15)	0.000512166
	18	SC1004XLMS2.23068.23068.6.0.dta	6	4095.24	VHLSEKIHPFIR(6)-EQEIVASSPSLSGLKLGFESIYK(15)	0.000634715
	19	SC1001XLMS2.33304.33304.6.0.dta	6	4095.24	VHLSEKIHPFIR(6)-EQEIVASSPSLSGLKLGFESIYK(15)	0.000666043
	20	SC1004XLMS2.23201.23201.6.0.dta	6	4095.24	VHLSEKIHPFIR(6)-EQEIVASSPSLSGLKLGFESIYK(15)	0.000723006
	21	SC1002XLMS2.23410.23410.5.0.dta	5	4095.23	VHLSEKIHPFIR(6)-EQEIVASSPSLSGLKLGFESIYK(15)	0.000923099
	22	SC1001XLMS2.33036.33036.6.0.dta	6	4095.24	VHLSEKIHPFIR(6)-EQEIVASSPSLSGLKLGFESIYK(15)	0.00111834
	23	SC1002XLMS2.23281.23281.5.0.dta	5	4095.23	VHLSEKIHPFIR(6)-EQEIVASSPSLSGLKLGFESIYK(15)	0.00117213
	24	SC1001XLMS2.32880.32880.5.0.dta	5	4095.23	VHLSEKIHPFIR(6)-EQEIVASSPSLSGLKLGFESIYK(15)	0.00131053
	25	SC1004XLMS2.22819.22819.6.0.dta	6	4095.23	VHLSEKIHPFIR(6)-EQEIVASSPSLSGLKLGFESIYK(15)	0.00133978
	26	SC1004XLMS2.22996.22996.5.0.dta	5	4095.24	VHLSEKIHPFIR(6)-EQEIVASSPSLSGLKLGFESIYK(15)	0.00150349
	27	SC1003XLMS2.33048.33048.6.0.dta	6	4095.23	VHLSEKIHPFIR(6)-EQEIVASSPSLSGLKLGFESIYK(15)	0.00157009
	28	SC1002XLMS2.24119.24119.6.0.dta	6	4095.24	VHLSEKIHPFIR(6)-EQEIVASSPSLSGLKLGFESIYK(15)	0.00173102
	29	SC1004XLMS2.23470.23470.6.0.dta	6	4095.24	VHLSEKIHPFIR(6)-EQEIVASSPSLSGLKLGFESIYK(15)	0.00229859
	30	SC1001XLMS2.32904.32904.6.0.dta	6	4095.23	VHLSEKIHPFIR(6)-EQEIVASSPSLSGLKLGFESIYK(15)	0.00234393
	31	SC1002XLMS2.23592.23592.6.0.dta	6	4095.26	VHLSEKIHPFIR(6)-EQEIVASSPSLSGLKLGFESIYK(15)	0.00236424
	32	SC1004XLMS2.23254.23254.5.0.dta	5	4095.24	VHLSEKIHPFIR(6)-EQEIVASSPSLSGLKLGFESIYK(15)	0.00254177
	33	SC1002XLMS2.23544.23544.5.0.dta	5	4095.23	VHLSEKIHPFIR(6)-EQEIVASSPSLSGLKLGFESIYK(15)	0.0026213
	34	SC1002XLMS2.22902.22902.5.0.dta	5	4095.24	VHLSEKIHPFIR(6)-EQEIVASSPSLSGLKLGFESIYK(15)	0.00274047
	35	SC1001XLMS2.33072.33072.5.0.dta	5	4095.23	VHLSEKIHPFIR(6)-EQEIVASSPSLSGLKLGFESIYK(15)	0.00276168
	36	SC1003XLMS2.33184.33184.6.0.dta	6	4095.24	VHLSEKIHPFIR(6)-EQEIVASSPSLSGLKLGFESIYK(15)	0.00309191
	37	SC1003XLMS2.33451.33451.6.3.dta	6	4095.24	VHLSEKIHPFIR(6)-EQEIVASSPSLSGLKLGFESIYK(15)	0.0033487
	38	SC1004XLMS2.23001.23001.4.0.dta	4	4095.26	VHLSEKIHPFIR(6)-EQEIVASSPSLSGLKLGFESIYK(15)	0.00376757
	39	SC1001XLMS2.33329.33329.5.0.dta	5	4137.25	VHLSEKIHPFIR(6)-EQEIVASSPSLSGLKLGFESIYK(15)	0.00403868
	40	SC1002XLMS2.23720.23720.6.1.dta	6	4095.25	VHLSEKIHPFIR(6)-EQEIVASSPSLSGLKLGFESIYK(15)	0.00433918
	41	SC1004XLMS2.23579.23579.5.0.dta	5	4137.25	VHLSEKIHPFIR(6)-EQEIVASSPSLSGLKLGFESIYK(15)	0.00460389
	42	SC1004XLMS2.23922.23922.6.2.dta	6	4095.25	VHLSEKIHPFIR(6)-EQEIVASSPSLSGLKLGFESIYK(15)	0.00518793
	43	SC1003XLMS2.32962.32962.5.0.dta	5	4095.23	VHLSEKIHPFIR(6)-EQEIVASSPSLSGLKLGFESIYK(15)	0.00539775
	44	SC1002XLMS2.23982.23982.6.3.dta	6	4095.24	VHLSEKIHPFIR(6)-EQEIVASSPSLSGLKLGFESIYK(15)	0.00619739
	45	SC1003XLMS2.33368.33368.5.0.dta	5	4095.24	VHLSEKIHPFIR(6)-EQEIVASSPSLSGLKLGFESIYK(15)	0.00791232
	46	SC1004XLMS2.23706.23706.5.0.dta	5	4137.25	VHLSEKIHPFIR(6)-EQEIVASSPSLSGLKLGFESIYK(15)	0.00896981
	47	SC1003XLMS2.33225.33225.5.0.dta	5	4095.24	VHLSEKIHPFIR(6)-EQEIVASSPSLSGLKLGFESIYK(15)	0.0095126
	48	SC1002XLMS2.23940.23940.5.0.dta	5	4095.25	VHLSEKIHPFIR(6)-EQEIVASSPSLSGLKLGFESIYK(15)	0.0104357
	49	SC1001XLMS2.32751.32751.5.0.dta	5	4095.24	VHLSEKIHPFIR(6)-EQEIVASSPSLSGLKLGFESIYK(15)	0.0110417
	50	SC1003XLMS2.33313.33313.6.0.dta	6	4095.24	VHLSEKIHPFIR(6)-EQEIVASSPSLSGLKLGFESIYK(15)	0.0126184
	51	SC1003XLMS2.33796.33796.5.1.dta	5	4137.24	VHLSEKIHPFIR(6)-EQEIVASSPSLSGLKLGFESIYK(15)	0.0132632
	52	SC1001XLMS2.32777.32777.6.0.dta	6	4095.23	VHLSEKIHPFIR(6)-EQEIVASSPSLSGLKLGFESIYK(15)	0.0136249
	53	SC1003XLMS2.33095.33095.5.0.dta	5	4095.24	VHLSEKIHPFIR(6)-EQEIVASSPSLSGLKLGFESIYK(15)	0.0149888
	54	SC1004XLMS2.23388.23388.5.0.dta	5	4095.23	VHLSEKIHPFIR(6)-EQEIVASSPSLSGLKLGFESIYK(15)	0.0186378
	55	SC1004XLMS2.23756.23756.6.0.dta	6	4095.24	VHLSEKIHPFIR(6)-EQEIVASSPSLSGLKLGFESIYK(15)	0.0378412
	56	SC1003XLMS2.33654.33654.5.0.dta	5	4137.24	VHLSEKIHPFIR(6)-EQEIVASSPSLSGLKLGFESIYK(15)	0.0381098
	57	SC1001XLMS2.33363.33363.5.0.dta	5	4095.24	VHLSEKIHPFIR(6)-EQEIVASSPSLSGLKLGFESIYK(15)	0.0392584
	58	SC1003XLMS2.33502.33502.5.0.dta	5	4137.25	VHLSEKIHPFIR(6)-EQEIVASSPSLSGLKLGFESIYK(15)	0.0397528
	59	SC1003XLMS2.33067.33067.4.0.dta	4	4095.24	VHLSEKIHPFIR(6)-EQEIVASSPSLSGLKLGFESIYK(15)	0.0519183
	60	SC1002XLMS2.23727.23727.5.0.dta	5	4137.25	VHLSEKIHPFIR(6)-EQEIVASSPSLSGLKLGFESIYK(15)	0.0644823
	61	SC1003XLMS2.33590.33590.6.0.dta	6	4095.25	VHLSEKIHPFIR(6)-EQEIVASSPSLSGLKLGFESIYK(15)	0.0805876
	62	SC1002XLMS2.24286.24286.6.1.dta	6	4095.24	VHLSEKIHPFIR(6)-EQEIVASSPSLSGLKLGFESIYK(15)	0.0843886
	63	SC1004XLMS2.23877.23877.6.1.dta	6	4137.24	VHLSEKIHPFIR(6)-EQEIVASSPSLSGLKLGFESIYK(15)	0.0917402
	64	SC1001XLMS2.33635.33635.6.3.dta	6	4095.24	VHLSEKIHPFIR(6)-EQEIVASSPSLSGLKLGFESIYK(15)	0.100039
	65	SC1002XLMS2.23591.23591.5.0.dta	5	4137.24	VHLSEKIHPFIR(6)-EQEIVASSPSLSGLKLGFESIYK(15)	0.107356
	66	SC1004XLMS2.24091.24091.5.0.dta	5	4095.24	VHLSEKIHPFIR(6)-EQEIVASSPSLSGLKLGFESIYK(15)	0.135672
	67	SC1003XLMS2.33660.33660.5.0.dta	5	4137.24	VHLSEKIHPFIR(6)-EQEIVASSPSLSGLKLGFESIYK(15)	0.149044
	68	SC1003XLMS2.33810.33810.5.1.dta	5	4137.24	VHLSEKIHPFIR(6)-EQEIVASSPSLSGLKLGFESIYK(15)	0.155113
	69	SC1003XLMS2.33562.33562.6.3.dta	6	4137.25	VHLSEKIHPFIR(6)-EQEIVASSPSLSGLKLGFESIYK(15)	0.160634
	70	SC1004XLMS2.22728.22728.5.0.dta	5	4095.24	VHLSEKIHPFIR(6)-EQEIVASSPSLSGLKLGFESIYK(15)	0.164725
	71	SC1004XLMS2.23998.23998.5.0.dta	5	4137.25	VHLSEKIHPFIR(6)-EQEIVASSPSLSGLKLGFESIYK(15)	0.175244
	72	SC1002XLMS2.24080.24080.5.2.dta	5	4095.24	VHLSEKIHPFIR(6)-EQEIVASSPSLSGLKLGFESIYK(15)	0.17886
	73	SC1004XLMS2.23667.23667.6.0.dta	6	4137.25	VHLSEKIHPFIR(6)-EQEIVASSPSLSGLKLGFESIYK(15)	0.180971
	74	SC1004XLMS2.23850.23850.5.0.dta	5	4137.25	VHLSEKIHPFIR(6)-EQEIVASSPSLSGLKLGFESIYK(15)	0.182723
	75	SC1002XLMS2.23658.23658.6.4.dta	6	4137.25	VHLSEKIHPFIR(6)-EQEIVASSPSLSGLKLGFESIYK(15)	0.216393
	76	SC1003XLMS2.33556.33556.4.1.dta	4	4137.24	VHLSEKIHPFIR(6)-EQEIVASSPSLSGLKLGFESIYK(15)	0.244891
	77	SC1001XLMS2.33209.33209.5.0.dta	5	4095.23	VHLSEKIHPFIR(6)-EQEIVASSPSLSGLKLGFESIYK(15)	0.259786
	78	SC1004XLMS2.23938.23938.5.0.dta	5	4095.23	VHLSEKIHPFIR(6)-EQEIVASSPSLSGLKLGFESIYK(15)	0.289581
	79	SC1001XLMS2.33438.33438.6.5.dta	6	4095.25	VHLSEKIHPFIR(6)-EQEIVASSPSLSGLKLGFESIYK(15)	0.29172
	80	SC1002XLMS2.23016.23016.4.0.dta	4	4095.22	VHLSEKIHPFIR(6)-EQEIVASSPSLSGLKLGFESIYK(15)	0.298777
	81	SC1001XLMS2.33387.33387.6.2.dta	6	4137.25	VHLSEKIHPFIR(6)-EQEIVASSPSLSGLKLGFESIYK(15)	0.318049
	82	SC1003XLMS2.33030.33030.4.0.dta	4	4095.24	VHLSEKIHPFIR(6)-EQEIVASSPSLSGLKLGFESIYK(15)	0.324644
	83	SC1003XLMS2.33544.33544.4.1.dta	4	4137.24	VHLSEKIHPFIR(6)-EQEIVASSPSLSGLKLGFESIYK(15)	0.336644
	84	SC1001XLMS2.33680.33680.5.0.dta	5	4095.23	VHLSEKIHPFIR(6)-EQEIVASSPSLSGLKLGFESIYK(15)	0.369365
	85	SC1004XLMS2.22860.22860.4.2.dta	4	4095.23	VHLSEKIHPFIR(6)-EQEIVASSPSLSGLKLGFESIYK(15)	0.37124
	86	SC1003XLMS2.33196.33196.4.1.dta	4	4095.25	VHLSEKIHPFIR(6)-EQEIVASSPSLSGLKLGFESIYK(15)	0.411688
	87	SC1001XLMS2.33470.33470.5.0.dta	5	4137.24	VHLSEKIHPFIR(6)-EQEIVASSPSLSGLKLGFESIYK(15)	0.429345
	88	SC1004XLMS2.23146.23146.4.1.dta	4	4095.24	VHLSEKIHPFIR(6)-EQEIVASSPSLSGLKLGFESIYK(15)	0.605199
	89	SC1004XLMS2.23794.23794.5.0.dta	5	4095.24	VHLSEKIHPFIR(6)-EQEIVASSPSLSGLKLGFESIYK(15)	0.616187
	90	SC1003XLMS2.33501.33501.5.1.dta	5	4095.23	VHLSEKIHPFIR(6)-EQEIVASSPSLSGLKLGFESIYK(15)	0.624602
	91	SC1002XLMS2.23933.23933.5.0.dta	5	4137.25	VHLSEKIHPFIR(6)-EQEIVASSPSLSGLKLGFESIYK(15)	0.631843
	92	SC1004XLMS2.23905.23905.6.1.dta	6	4137.24	VHLSEKIHPFIR(6)-EQEIVASSPSLSGLKLGFESIYK(15)	0.684169
	93	SC1004XLMS2.23668.23668.5.0.dta	5	4095.23	VHLSEKIHPFIR(6)-EQEIVASSPSLSGLKLGFESIYK(15)	0.693816
	94	SC1001XLMS2.33935.33935.6.0.dta	6	4223.33	KVHLSEKIHPFIR(7)-EQEIVASSPSLSGLKLGFESIYK(15)	0.00198084
	95	SC1002XLMS2.24147.24147.6.0.dta	6	4223.34	KVHLSEKIHPFIR(7)-EQEIVASSPSLSGLKLGFESIYK(15)	0.00224268
	96	SC1002XLMS2.24826.24826.6.0.dta	6	4223.33	KVHLSEKIHPFIR(7)-EQEIVASSPSLSGLKLGFESIYK(15)	0.00249933
	97	SC1002XLMS2.24273.24273.6.1.dta	6	4223.33	KVHLSEKIHPFIR(7)-EQEIVASSPSLSGLKLGFESIYK(15)	0.00408378
	98	SC1001XLMS2.33923.33923.6.0.dta	6	4223.33	KVHLSEKIHPFIR(7)-EQEIVASSPSLSGLKLGFESIYK(15)	0.00408744
	99	SC1004XLMS2.24076.24076.6.0.dta	6	4223.33	KVHLSEKIHPFIR(7)-EQEIVASSPSLSGLKLGFESIYK(15)	0.00452303
	100	SC1002XLMS2.23968.23968.6.1.dta	6	4223.33	KVHLSEKIHPFIR(7)-EQEIVASSPSLSGLKLGFESIYK(15)	0.00466097
	101	SC1001XLMS2.33791.33791.6.3.dta	6	4223.32	KVHLSEKIHPFIR(7)-EQEIVASSPSLSGLKLGFESIYK(15)	0.00572182
	102	SC1001XLMS2.33501.33501.6.1.dta	6	4223.33	KVHLSEKIHPFIR(7)-EQEIVASSPSLSGLKLGFESIYK(15)	0.0067021
	103	SC1004XLMS2.23919.23919.6.0.dta	6	4223.34	KVHLSEKIHPFIR(7)-EQEIVASSPSLSGLKLGFESIYK(15)	0.0151364
	104	SC1004XLMS2.24511.24511.6.0.dta	6	4223.33	KVHLSEKIHPFIR(7)-EQEIVASSPSLSGLKLGFESIYK(15)	0.0177178
	105	SC1004XLMS2.23778.23778.6.1.dta	6	4223.34	KVHLSEKIHPFIR(7)-EQEIVASSPSLSGLKLGFESIYK(15)	0.0211376
	106	SC1002XLMS2.25058.25058.6.3.dta	6	4223.33	KVHLSEKIHPFIR(7)-EQEIVASSPSLSGLKLGFESIYK(15)	0.0489792
	107	SC1003XLMS2.34160.34160.6.0.dta	6	4223.33	KVHLSEKIHPFIR(7)-EQEIVASSPSLSGLKLGFESIYK(15)	0.0634102
	108	SC1004XLMS2.24374.24374.6.2.dta	6	4223.33	KVHLSEKIHPFIR(7)-EQEIVASSPSLSGLKLGFESIYK(15)	0.0778101
	109	SC1002XLMS2.24095.24095.6.1.dta	6	4223.34	KVHLSEKIHPFIR(7)-EQEIVASSPSLSGLKLGFESIYK(15)	0.124464
	110	SC1003XLMS2.33782.33782.6.0.dta	6	4223.34	KVHLSEKIHPFIR(7)-EQEIVASSPSLSGLKLGFESIYK(15)	0.137705
	111	SC1002XLMS2.23763.23763.6.1.dta	6	4223.34	KVHLSEKIHPFIR(7)-EQEIVASSPSLSGLKLGFESIYK(15)	0.159718
	112	SC1003XLMS2.33434.33434.6.1.dta	6	4223.34	KVHLSEKIHPFIR(7)-EQEIVASSPSLSGLKLGFESIYK(15)	0.160816
	113	SC1004XLMS2.24214.24214.6.1.dta	6	4223.33	KVHLSEKIHPFIR(7)-EQEIVASSPSLSGLKLGFESIYK(15)	0.183116
	114	SC1004XLMS2.23450.23450.6.3.dta	6	4223.33	KVHLSEKIHPFIR(7)-EQEIVASSPSLSGLKLGFESIYK(15)	0.222486
	115	SC1003XLMS2.33936.33936.6.1.dta	6	4223.33	KVHLSEKIHPFIR(7)-EQEIVASSPSLSGLKLGFESIYK(15)	0.337668
	116	SC1004XLMS2.24653.24653.6.2.dta	6	4223.34	KVHLSEKIHPFIR(7)-EQEIVASSPSLSGLKLGFESIYK(15)	0.394041
	117	SC1001XLMS2.33634.33634.6.1.dta	6	4223.33	KVHLSEKIHPFIR(7)-EQEIVASSPSLSGLKLGFESIYK(15)	0.608026
47	PRI1(147)-PRI1(418)	2	6
	1	SC1004XLMS2.17841.17841.4.0.dta	4	2172.13	ALKEDFGFK(3)-KSDLQKDF(6)	1.2456e-05
	2	SC1001XLMS2.27252.27252.4.0.dta	4	2172.13	ALKEDFGFK(3)-KSDLQKDF(6)	0.000133386
	3	SC1002XLMS2.17681.17681.4.0.dta	4	2172.13	ALKEDFGFK(3)-KSDLQKDF(6)	0.000316541
	4	SC1003XLMS2.27430.27430.4.0.dta	4	2172.13	ALKEDFGFK(3)-KSDLQKDF(6)	0.0017966
	5	SC1003XLMS2.30415.30415.3.0.dta	3	2044.04	ALKEDFGFK(3)-SDLQKDF(5)	0.00274225
	6	SC1003XLMS2.30334.30334.3.0.dta	3	2044.04	ALKEDFGFK(3)-SDLQKDF(5)	0.107763
48	CTC1(566)-POLA1(1429)	2	4
	1	SC1002XLMS2.19721.19721.4.0.dta	4	2728.43	KAWASFDPK(1)-QFFTPKVLQDYR(6)	1.87575e-05
	2	SC1003XLMS2.30073.30073.4.1.dta	4	2728.42	KAWASFDPK(1)-QFFTPKVLQDYR(6)	0.00177995
	3	SC1001XLMS2.29804.29804.4.0.dta	4	2728.44	KAWASFDPK(1)-QFFTPKVLQDYR(6)	0.010763
	4	SC1002XLMS2.17778.17778.5.0.dta	5	2856.52	KAWASFDPK(1)-QFFTPKVLQDYRK(6)	0.0571278
49	POLA1(983)-PRI2(231)	2	14
	1	SC1004XLMS2.18097.18097.4.0.dta	4	2369.44	PLAALVTYKGR(9)-LSKALALTAR(3)	2.04134e-05
	2	SC1004XLMS2.20235.20235.4.1.dta	4	2411.45	PLAALVTYKGR(9)-LSKALALTAR(3)	0.000351352
	3	SC1002XLMS2.20299.20299.4.1.dta	4	2411.45	PLAALVTYKGR(9)-LSKALALTAR(3)	0.0339427
	4	SC1003XLMS2.30595.30595.4.1.dta	4	2411.45	PLAALVTYKGR(9)-LSKALALTAR(3)	0.0407491
	5	SC1003XLMS2.28087.28087.4.2.dta	4	2369.44	PLAALVTYKGR(9)-LSKALALTAR(3)	0.0414621
	6	SC1004XLMS2.18791.18791.4.0.dta	4	2369.43	PLAALVTYKGR(9)-LSKALALTAR(3)	0.0951754
	7	SC1001XLMS2.27888.27888.4.1.dta	4	2369.44	PLAALVTYKGR(9)-LSKALALTAR(3)	0.155612
	8	SC1003XLMS2.28243.28243.4.1.dta	4	2369.43	PLAALVTYKGR(9)-LSKALALTAR(3)	0.220595
	9	SC1003XLMS2.27968.27968.4.1.dta	4	2369.44	PLAALVTYKGR(9)-LSKALALTAR(3)	0.305812
	10	SC1003XLMS2.28799.28799.4.2.dta	4	2369.44	PLAALVTYKGR(9)-LSKALALTAR(3)	0.312982
	11	SC1004XLMS2.18921.18921.4.4.dta	4	2369.43	PLAALVTYKGR(9)-LSKALALTAR(3)	0.356801
	12	SC1003XLMS2.29703.29703.4.0.dta	4	2878.71	FYAKPLAALVTYKGR(13)-LSKALALTAR(3)	0.000635305
	13	SC1004XLMS2.19542.19542.4.0.dta	4	2878.71	FYAKPLAALVTYKGR(13)-LSKALALTAR(3)	0.00170336
	14	SC1003XLMS2.29577.29577.4.2.dta	4	2878.71	FYAKPLAALVTYKGR(13)-LSKALALTAR(3)	0.0296498
50	PRI1(14)-PRI1(367)	2	6
	1	SC1002XLMS2.27768.27768.4.0.dta	4	4961.35	METFDPTELPELLKLYYR(14)-ELDAISTNEEEKEENEAESDVK(12)	2.28646e-05
	2	SC1004XLMS2.27835.27835.4.0.dta	4	4961.35	METFDPTELPELLKLYYR(14)-ELDAISTNEEEKEENEAESDVK(12)	0.000118086
	3	SC1004XLMS2.25868.25868.5.0.dta	5	5238.5	METFDPTELPELLKLYYR(14)-ELDAISTNEEEKEENEAESDVKHR(12)	0.000710692
	4	SC1002XLMS2.24538.24538.5.0.dta	5	5254.5	METFDPTELPELLKLYYR(14)-ELDAISTNEEEKEENEAESDVKHR(12)	0.011817
	5	SC1003XLMS2.34303.34303.5.0.dta	5	5254.5	METFDPTELPELLKLYYR(14)-ELDAISTNEEEKEENEAESDVKHR(12)	0.0281567
	6	SC1004XLMS2.26243.26243.5.0.dta	5	5296.52	METFDPTELPELLKLYYR(14)-ELDAISTNEEEKEENEAESDVKHR(12)	0.0310989
51	POLA1(1055)-POLA1(1257)	2	32
	1	SC1004XLMS2.18025.18025.5.0.dta	5	3796.99	SLLLLKK(6)-VHHYHKDEENDALLGGPAQLTDEEK(6)	2.82553e-05
	2	SC1002XLMS2.18271.18271.5.0.dta	5	3796.99	SLLLLKK(6)-VHHYHKDEENDALLGGPAQLTDEEK(6)	0.00013048
	3	SC1004XLMS2.18281.18281.5.0.dta	5	3797	SLLLLKK(6)-VHHYHKDEENDALLGGPAQLTDEEK(6)	0.000452071
	4	SC1002XLMS2.18115.18115.5.0.dta	5	3796.99	SLLLLKK(6)-VHHYHKDEENDALLGGPAQLTDEEK(6)	0.000711147
	5	SC1001XLMS2.27996.27996.5.0.dta	5	3796.98	SLLLLKK(6)-VHHYHKDEENDALLGGPAQLTDEEK(6)	0.000934653
	6	SC1001XLMS2.27867.27867.5.0.dta	5	3796.99	SLLLLKK(6)-VHHYHKDEENDALLGGPAQLTDEEK(6)	0.00119899
	7	SC1002XLMS2.17988.17988.5.1.dta	5	3797	SLLLLKK(6)-VHHYHKDEENDALLGGPAQLTDEEK(6)	0.0012943
	8	SC1004XLMS2.18149.18149.5.0.dta	5	3796.99	SLLLLKK(6)-VHHYHKDEENDALLGGPAQLTDEEK(6)	0.00160381
	9	SC1001XLMS2.27859.27859.5.0.dta	5	3796.99	SLLLLKK(6)-VHHYHKDEENDALLGGPAQLTDEEK(6)	0.00238193
	10	SC1001XLMS2.28270.28270.5.0.dta	5	3798.01	SLLLLKK(6)-VHHYHKDEENDALLGGPAQLTDEEK(6)	0.00321454
	11	SC1003XLMS2.28051.28051.5.0.dta	5	3796.99	SLLLLKK(6)-VHHYHKDEENDALLGGPAQLTDEEK(6)	0.00489419
	12	SC1001XLMS2.27889.27889.6.3.dta	6	3797	SLLLLKK(6)-VHHYHKDEENDALLGGPAQLTDEEK(6)	0.00552051
	13	SC1003XLMS2.28179.28179.5.0.dta	5	3796.99	SLLLLKK(6)-VHHYHKDEENDALLGGPAQLTDEEK(6)	0.0066079
	14	SC1003XLMS2.27782.27782.5.0.dta	5	3796.98	SLLLLKK(6)-VHHYHKDEENDALLGGPAQLTDEEK(6)	0.00792749
	15	SC1001XLMS2.28127.28127.5.0.dta	5	3797	SLLLLKK(6)-VHHYHKDEENDALLGGPAQLTDEEK(6)	0.00883001
	16	SC1003XLMS2.28310.28310.5.0.dta	5	3796.99	SLLLLKK(6)-VHHYHKDEENDALLGGPAQLTDEEK(6)	0.00960976
	17	SC1004XLMS2.18439.18439.5.1.dta	5	3796.99	SLLLLKK(6)-VHHYHKDEENDALLGGPAQLTDEEK(6)	0.0206954
	18	SC1004XLMS2.18246.18246.6.3.dta	6	3797	SLLLLKK(6)-VHHYHKDEENDALLGGPAQLTDEEK(6)	0.0241185
	19	SC1003XLMS2.28343.28343.5.0.dta	5	3796.99	SLLLLKK(6)-VHHYHKDEENDALLGGPAQLTDEEK(6)	0.026411
	20	SC1003XLMS2.27914.27914.5.0.dta	5	3796.99	SLLLLKK(6)-VHHYHKDEENDALLGGPAQLTDEEK(6)	0.0351425
	21	SC1004XLMS2.18058.18058.4.0.dta	4	3796.99	SLLLLKK(6)-VHHYHKDEENDALLGGPAQLTDEEK(6)	0.0382695
	22	SC1002XLMS2.18100.18100.6.1.dta	6	3797	SLLLLKK(6)-VHHYHKDEENDALLGGPAQLTDEEK(6)	0.0386486
	23	SC1001XLMS2.28079.28079.6.2.dta	6	3796.99	SLLLLKK(6)-VHHYHKDEENDALLGGPAQLTDEEK(6)	0.0388236
	24	SC1002XLMS2.18406.18406.5.0.dta	5	3796.99	SLLLLKK(6)-VHHYHKDEENDALLGGPAQLTDEEK(6)	0.0430475
	25	SC1002XLMS2.18419.18419.5.0.dta	5	3797	SLLLLKK(6)-VHHYHKDEENDALLGGPAQLTDEEK(6)	0.0998484
	26	SC1003XLMS2.28004.28004.4.0.dta	4	3797.01	SLLLLKK(6)-VHHYHKDEENDALLGGPAQLTDEEK(6)	0.118144
	27	SC1001XLMS2.28258.28258.5.0.dta	5	3796.99	SLLLLKK(6)-VHHYHKDEENDALLGGPAQLTDEEK(6)	0.153125
	28	SC1001XLMS2.28017.28017.6.3.dta	6	3796.99	SLLLLKK(6)-VHHYHKDEENDALLGGPAQLTDEEK(6)	0.183387
	29	SC1004XLMS2.18096.18096.4.0.dta	4	3796.99	SLLLLKK(6)-VHHYHKDEENDALLGGPAQLTDEEK(6)	0.270508
	30	SC1002XLMS2.18229.18229.6.2.dta	6	3796.99	SLLLLKK(6)-VHHYHKDEENDALLGGPAQLTDEEK(6)	0.385665
	31	SC1001XLMS2.28897.28897.6.3.dta	6	4116.15	SLLLLKK(6)-VHHYHKDEENDALLGGPAQLTDEEKYR(6)	0.0851279
	32	SC1003XLMS2.28724.28724.6.3.dta	6	4116.13	SLLLLKK(6)-VHHYHKDEENDALLGGPAQLTDEEKYR(6)	0.134906
52	PRI2(273)-PRI2(466)	2	14
	1	SC1002XLMS2.19189.19189.6.0.dta	6	5612.95	LQPLLNHLSHSYTGQDYSTQGNVGKISLDQIDLLSTK(25)-KEPIQPETPQPK(1)	3.55975e-05
	2	SC1004XLMS2.19291.19291.6.0.dta	6	5612.92	LQPLLNHLSHSYTGQDYSTQGNVGKISLDQIDLLSTK(25)-KEPIQPETPQPK(1)	0.000123888
	3	SC1001XLMS2.29328.29328.5.0.dta	5	5612.96	LQPLLNHLSHSYTGQDYSTQGNVGKISLDQIDLLSTK(25)-KEPIQPETPQPK(1)	0.00103632
	4	SC1002XLMS2.19185.19185.5.0.dta	5	5612.94	LQPLLNHLSHSYTGQDYSTQGNVGKISLDQIDLLSTK(25)-KEPIQPETPQPK(1)	0.00130376
	5	SC1004XLMS2.19272.19272.5.0.dta	5	5612.92	LQPLLNHLSHSYTGQDYSTQGNVGKISLDQIDLLSTK(25)-KEPIQPETPQPK(1)	0.00150273
	6	SC1004XLMS2.19266.19266.6.0.dta	6	5612.92	LQPLLNHLSHSYTGQDYSTQGNVGKISLDQIDLLSTK(25)-KEPIQPETPQPK(1)	0.00152943
	7	SC1003XLMS2.29502.29502.6.0.dta	6	5612.94	LQPLLNHLSHSYTGQDYSTQGNVGKISLDQIDLLSTK(25)-KEPIQPETPQPK(1)	0.00213671
	8	SC1001XLMS2.29315.29315.5.0.dta	5	5612.98	LQPLLNHLSHSYTGQDYSTQGNVGKISLDQIDLLSTK(25)-KEPIQPETPQPK(1)	0.0036158
	9	SC1003XLMS2.29487.29487.5.0.dta	5	5612.94	LQPLLNHLSHSYTGQDYSTQGNVGKISLDQIDLLSTK(25)-KEPIQPETPQPK(1)	0.00588135
	10	SC1002XLMS2.19172.19172.6.0.dta	6	5612.95	LQPLLNHLSHSYTGQDYSTQGNVGKISLDQIDLLSTK(25)-KEPIQPETPQPK(1)	0.00710406
	11	SC1001XLMS2.29324.29324.6.0.dta	6	5612.95	LQPLLNHLSHSYTGQDYSTQGNVGKISLDQIDLLSTK(25)-KEPIQPETPQPK(1)	0.00941865
	12	SC1003XLMS2.28346.28346.6.0.dta	6	6153.25	LQPLLNHLSHSYTGQDYSTQGNVGKISLDQIDLLSTK(25)-KEPIQPETPQPKPSVQK(1)	0.0994859
	13	SC1001XLMS2.28174.28174.6.1.dta	6	6153.25	LQPLLNHLSHSYTGQDYSTQGNVGKISLDQIDLLSTK(25)-KEPIQPETPQPKPSVQK(1)	0.243044
	14	SC1004XLMS2.18283.18283.6.1.dta	6	6153.27	LQPLLNHLSHSYTGQDYSTQGNVGKISLDQIDLLSTK(25)-KEPIQPETPQPKPSVQK(1)	0.658322
53	POLA1(218)-POLA1(279)	2	4
	1	SC1004XLMS2.14008.14008.5.0.dta	5	3744.95	KEPPLTPVPLKR(1)-AWDKESEPAEEVKQEADSGK(4)	3.57831e-05
	2	SC1003XLMS2.22051.22051.5.0.dta	5	3744.95	KEPPLTPVPLKR(1)-AWDKESEPAEEVKQEADSGK(4)	0.00075856
	3	SC1004XLMS2.14027.14027.6.4.dta	6	3744.96	KEPPLTPVPLKR(1)-AWDKESEPAEEVKQEADSGK(4)	0.00116025
	4	SC1003XLMS2.21902.21902.5.0.dta	5	3029.63	KEPPLTPVPLKR(1)-AWDKESEPAEEVK(4)	0.133911
54	POLA1(1141)-POLA1(1153)	2	10
	1	SC1004XLMS2.22295.22295.4.1.dta	4	4055.14	LIEIGENVLNGSVPVSQFEINKALTK(22)-DPQDYPDKK(8)	4.38979e-05
	2	SC1001XLMS2.32293.32293.4.0.dta	4	4056.13	LIEIGENVLNGSVPVSQFEINKALTK(22)-DPQDYPDKK(8)	5.57432e-05
	3	SC1004XLMS2.22691.22691.4.0.dta	4	4056.13	LIEIGENVLNGSVPVSQFEINKALTK(22)-DPQDYPDKK(8)	0.0110841
	4	SC1002XLMS2.22571.22571.4.0.dta	4	4056.13	LIEIGENVLNGSVPVSQFEINKALTK(22)-DPQDYPDKK(8)	0.251105
	5	SC1002XLMS2.22177.22177.4.3.dta	4	4056.14	LIEIGENVLNGSVPVSQFEINKALTK(22)-DPQDYPDKK(8)	0.800779
	6	SC1004XLMS2.25415.25415.6.0.dta	6	5908.12	LIEIGENVLNGSVPVSQFEINKALTK(22)-DPQDYPDKKSLPHVHVALWINSQGGR(8)	0.00939452
	7	SC1004XLMS2.23940.23940.6.3.dta	6	5908.17	LIEIGENVLNGSVPVSQFEINKALTK(22)-DPQDYPDKKSLPHVHVALWINSQGGR(8)	0.0922296
	8	SC1004XLMS2.25609.25609.6.0.dta	6	5908.15	LIEIGENVLNGSVPVSQFEINKALTK(22)-DPQDYPDKKSLPHVHVALWINSQGGR(8)	0.116901
	9	SC1004XLMS2.25928.25928.6.2.dta	6	5908.1	LIEIGENVLNGSVPVSQFEINKALTK(22)-DPQDYPDKKSLPHVHVALWINSQGGR(8)	0.20964
	10	SC1004XLMS2.28422.28422.6.2.dta	6	5908.15	LIEIGENVLNGSVPVSQFEINKALTK(22)-DPQDYPDKKSLPHVHVALWINSQGGR(8)	0.362477
55	POLA1(279)-POLA1(1204)	2	4
	1	SC1003XLMS2.29589.29589.6.1.dta	6	5984.99	AWDKESEPAEEVKQEADSGK(4)-AYAPEQLQKQDNLTIDTQYYLAQQIHPVVAR(9)	5.9614e-05
	2	SC1002XLMS2.20015.20015.5.0.dta	5	5270.65	AWDKESEPAEEVK(4)-AYAPEQLQKQDNLTIDTQYYLAQQIHPVVAR(9)	0.0433828
	3	SC1001XLMS2.30183.30183.5.0.dta	5	5270.65	AWDKESEPAEEVK(4)-AYAPEQLQKQDNLTIDTQYYLAQQIHPVVAR(9)	0.0656692
	4	SC1003XLMS2.30408.30408.5.1.dta	5	5270.65	AWDKESEPAEEVK(4)-AYAPEQLQKQDNLTIDTQYYLAQQIHPVVAR(9)	0.10798
56	POLA1(1145)-POLA2(313)	2	5
	1	SC1002XLMS2.10750.10750.4.0.dta	4	2187.19	ALTKDPQDYPDK(4)-KLVATK(1)	8.16253e-05
	2	SC1002XLMS2.10789.10789.4.1.dta	4	2187.19	ALTKDPQDYPDK(4)-KLVATK(1)	0.0407405
	3	SC1003XLMS2.16370.16370.4.1.dta	4	2187.2	ALTKDPQDYPDK(4)-KLVATK(1)	0.0419818
	4	SC1003XLMS2.13735.13735.4.0.dta	4	2315.29	ALTKDPQDYPDKK(4)-KLVATK(1)	8.7701e-05
	5	SC1003XLMS2.13756.13756.4.0.dta	4	2315.29	ALTKDPQDYPDKK(4)-KLVATK(1)	0.00722871
57	POLA1(819)-POLA1(974)	2	8
	1	SC1004XLMS2.17893.17893.5.0.dta	5	3780.94	KPQQKLGDEDEEIDGDTNK(5)-FYAKPLAALVTYK(4)	8.21896e-05
	2	SC1002XLMS2.17709.17709.5.0.dta	5	3780.94	KPQQKLGDEDEEIDGDTNK(5)-FYAKPLAALVTYK(4)	0.00164429
	3	SC1004XLMS2.17895.17895.4.0.dta	4	3780.95	KPQQKLGDEDEEIDGDTNK(5)-FYAKPLAALVTYK(4)	0.00334146
	4	SC1002XLMS2.17717.17717.4.0.dta	4	3780.94	KPQQKLGDEDEEIDGDTNK(5)-FYAKPLAALVTYK(4)	0.00403567
	5	SC1001XLMS2.27475.27475.5.0.dta	5	3780.94	KPQQKLGDEDEEIDGDTNK(5)-FYAKPLAALVTYK(4)	0.00595678
	6	SC1003XLMS2.27605.27605.5.0.dta	5	3780.95	KPQQKLGDEDEEIDGDTNK(5)-FYAKPLAALVTYK(4)	0.0094997
	7	SC1002XLMS2.17743.17743.5.2.dta	5	3780.93	KPQQKLGDEDEEIDGDTNK(5)-FYAKPLAALVTYK(4)	0.0314379
	8	SC1003XLMS2.26564.26564.5.0.dta	5	4072.08	KPQQKLGDEDEEIDGDTNKYK(5)-FYAKPLAALVTYK(4)	0.160778
58	PRI2(462)-PRI2(466)	2	46
	1	SC1002XLMS2.11427.11427.5.0.dta	5	3026.69	ILNGGKDIK(6)-KEPIQPETPQPKPSVQK(1)	0.000204156
	2	SC1001XLMS2.16766.16766.5.0.dta	5	3026.69	ILNGGKDIK(6)-KEPIQPETPQPKPSVQK(1)	0.000892002
	3	SC1001XLMS2.17649.17649.5.0.dta	5	3026.68	ILNGGKDIK(6)-KEPIQPETPQPKPSVQK(1)	0.00100233
	4	SC1001XLMS2.17634.17634.5.0.dta	5	3026.69	ILNGGKDIK(6)-KEPIQPETPQPKPSVQK(1)	0.00243427
	5	SC1003XLMS2.16956.16956.5.0.dta	5	3026.69	ILNGGKDIK(6)-KEPIQPETPQPKPSVQK(1)	0.00328241
	6	SC1003XLMS2.15848.15848.5.0.dta	5	3025.7	ILNGGKDIK(6)-KEPIQPETPQPKPSVQK(1)	0.00491117
	7	SC1004XLMS2.11585.11585.5.0.dta	5	3026.69	ILNGGKDIK(6)-KEPIQPETPQPKPSVQK(1)	0.00802704
	8	SC1001XLMS2.16360.16360.5.1.dta	5	3026.71	ILNGGKDIK(6)-KEPIQPETPQPKPSVQK(1)	0.0103386
	9	SC1002XLMS2.11043.11043.5.0.dta	5	3025.7	ILNGGKDIK(6)-KEPIQPETPQPKPSVQK(1)	0.0125138
	10	SC1003XLMS2.17787.17787.5.0.dta	5	3026.68	ILNGGKDIK(6)-KEPIQPETPQPKPSVQK(1)	0.0141368
	11	SC1003XLMS2.17771.17771.4.0.dta	4	3026.68	ILNGGKDIK(6)-KEPIQPETPQPKPSVQK(1)	0.0143628
	12	SC1003XLMS2.17658.17658.5.0.dta	5	3026.69	ILNGGKDIK(6)-KEPIQPETPQPKPSVQK(1)	0.016233
	13	SC1001XLMS2.16854.16854.4.2.dta	4	3025.7	ILNGGKDIK(6)-KEPIQPETPQPKPSVQK(1)	0.020443
	14	SC1001XLMS2.15480.15480.5.1.dta	5	3025.7	ILNGGKDIK(6)-KEPIQPETPQPKPSVQK(1)	0.0436125
	15	SC1001XLMS2.15608.15608.5.2.dta	5	3025.7	ILNGGKDIK(6)-KEPIQPETPQPKPSVQK(1)	0.0558761
	16	SC1003XLMS2.16599.16599.5.0.dta	5	3025.7	ILNGGKDIK(6)-KEPIQPETPQPKPSVQK(1)	0.0619457
	17	SC1001XLMS2.15599.15599.5.0.dta	5	3025.7	ILNGGKDIK(6)-KEPIQPETPQPKPSVQK(1)	0.0756957
	18	SC1001XLMS2.18268.18268.4.0.dta	4	3026.69	ILNGGKDIK(6)-KEPIQPETPQPKPSVQK(1)	0.0879778
	19	SC1001XLMS2.16728.16728.4.0.dta	4	3026.69	ILNGGKDIK(6)-KEPIQPETPQPKPSVQK(1)	0.125405
	20	SC1003XLMS2.15839.15839.5.0.dta	5	3025.7	ILNGGKDIK(6)-KEPIQPETPQPKPSVQK(1)	0.18371
	21	SC1004XLMS2.11614.11614.4.0.dta	4	3026.69	ILNGGKDIK(6)-KEPIQPETPQPKPSVQK(1)	0.253794
	22	SC1003XLMS2.18767.18767.5.0.dta	5	3026.69	ILNGGKDIK(6)-KEPIQPETPQPKPSVQK(1)	0.254694
	23	SC1003XLMS2.18773.18773.4.0.dta	4	3026.68	ILNGGKDIK(6)-KEPIQPETPQPKPSVQK(1)	0.26121
	24	SC1003XLMS2.18365.18365.4.0.dta	4	3026.69	ILNGGKDIK(6)-KEPIQPETPQPKPSVQK(1)	0.279605
	25	SC1001XLMS2.17705.17705.4.0.dta	4	3026.68	ILNGGKDIK(6)-KEPIQPETPQPKPSVQK(1)	0.376434
	26	SC1003XLMS2.16650.16650.4.0.dta	4	3025.7	ILNGGKDIK(6)-KEPIQPETPQPKPSVQK(1)	0.407708
	27	SC1003XLMS2.16961.16961.4.0.dta	4	3026.69	ILNGGKDIK(6)-KEPIQPETPQPKPSVQK(1)	0.413372
	28	SC1002XLMS2.10917.10917.5.0.dta	5	3026.68	ILNGGKDIK(6)-KEPIQPETPQPKPSVQK(1)	0.505024
	29	SC1001XLMS2.17584.17584.4.0.dta	4	3026.68	ILNGGKDIK(6)-KEPIQPETPQPKPSVQK(1)	0.521146
	30	SC1003XLMS2.17080.17080.4.0.dta	4	3025.71	ILNGGKDIK(6)-KEPIQPETPQPKPSVQK(1)	0.535472
	31	SC1001XLMS2.16886.16886.5.2.dta	5	3025.7	ILNGGKDIK(6)-KEPIQPETPQPKPSVQK(1)	0.572068
	32	SC1002XLMS2.10936.10936.4.0.dta	4	3026.68	ILNGGKDIK(6)-KEPIQPETPQPKPSVQK(1)	0.590106
	33	SC1003XLMS2.17648.17648.4.0.dta	4	3026.68	ILNGGKDIK(6)-KEPIQPETPQPKPSVQK(1)	0.607136
	34	SC1002XLMS2.11489.11489.4.0.dta	4	3026.68	ILNGGKDIK(6)-KEPIQPETPQPKPSVQK(1)	0.669206
	35	SC1002XLMS2.12039.12039.4.0.dta	4	3026.69	ILNGGKDIK(6)-KEPIQPETPQPKPSVQK(1)	0.678348
	36	SC1003XLMS2.17198.17198.5.0.dta	5	3025.7	ILNGGKDIK(6)-KEPIQPETPQPKPSVQK(1)	0.744726
	37	SC1004XLMS2.11128.11128.5.0.dta	5	3026.69	ILNGGKDIK(6)-KEPIQPETPQPKPSVQK(1)	0.77441
	38	SC1001XLMS2.18573.18573.4.0.dta	4	3026.68	ILNGGKDIK(6)-KEPIQPETPQPKPSVQK(1)	0.782361
	39	SC1002XLMS2.11410.11410.4.0.dta	4	3026.69	ILNGGKDIK(6)-KEPIQPETPQPKPSVQK(1)	0.799187
	40	SC1004XLMS2.12048.12048.4.0.dta	4	3026.68	ILNGGKDIK(6)-KEPIQPETPQPKPSVQK(1)	0.810934
	41	SC1001XLMS2.18350.18350.4.0.dta	4	2487.38	ILNGGKDIK(6)-KEPIQPETPQPK(1)	0.0232597
	42	SC1002XLMS2.11168.11168.4.0.dta	4	2486.4	ILNGGKDIK(6)-KEPIQPETPQPK(1)	0.0337755
	43	SC1002XLMS2.12016.12016.4.0.dta	4	2487.38	ILNGGKDIK(6)-KEPIQPETPQPK(1)	0.0523973
	44	SC1003XLMS2.17190.17190.4.4.dta	4	2486.39	ILNGGKDIK(6)-KEPIQPETPQPK(1)	0.11788
	45	SC1004XLMS2.11370.11370.4.0.dta	4	2486.4	ILNGGKDIK(6)-KEPIQPETPQPK(1)	0.19628
	46	SC1001XLMS2.16925.16925.4.0.dta	4	2486.39	ILNGGKDIK(6)-KEPIQPETPQPK(1)	0.29209
59	PRI1(193)-PRI1(201)	2	11
	1	SC1002XLMS2.18104.18104.5.0.dta	5	2769.55	SGIVEYLSLVKGGQDVK(11)-KVHLSEK(1)	0.000220536
	2	SC1001XLMS2.27918.27918.5.0.dta	5	2769.55	SGIVEYLSLVKGGQDVK(11)-KVHLSEK(1)	0.000249815
	3	SC1004XLMS2.18211.18211.5.0.dta	5	2769.55	SGIVEYLSLVKGGQDVK(11)-KVHLSEK(1)	0.000406707
	4	SC1004XLMS2.18226.18226.4.3.dta	4	2769.56	SGIVEYLSLVKGGQDVK(11)-KVHLSEK(1)	0.000771841
	5	SC1003XLMS2.28148.28148.4.0.dta	4	2769.55	SGIVEYLSLVKGGQDVK(11)-KVHLSEK(1)	0.00484766
	6	SC1003XLMS2.28165.28165.4.0.dta	4	2769.55	SGIVEYLSLVKGGQDVK(11)-KVHLSEK(1)	0.0103934
	7	SC1001XLMS2.27944.27944.4.0.dta	4	2769.55	SGIVEYLSLVKGGQDVK(11)-KVHLSEK(1)	0.0112799
	8	SC1003XLMS2.28155.28155.5.0.dta	5	2769.55	SGIVEYLSLVKGGQDVK(11)-KVHLSEK(1)	0.0180957
	9	SC1003XLMS2.28160.28160.4.0.dta	4	2769.55	SGIVEYLSLVKGGQDVK(11)-KVHLSEK(1)	0.0189013
	10	SC1002XLMS2.18142.18142.4.0.dta	4	2769.55	SGIVEYLSLVKGGQDVK(11)-KVHLSEK(1)	0.0433774
	11	SC1003XLMS2.26102.26102.5.0.dta	5	2897.65	SGIVEYLSLVKGGQDVKK(11)-KVHLSEK(1)	0.048474
60	PRI1(68)-PRI1(367)	2	29
	1	SC1001XLMS2.22967.22967.4.0.dta	4	4650.08	YQSFNNQSDLEKEMQK(12)-ELDAISTNEEEKEENEAESDVK(12)	0.000242373
	2	SC1003XLMS2.23343.23343.4.0.dta	4	4650.09	YQSFNNQSDLEKEMQK(12)-ELDAISTNEEEKEENEAESDVK(12)	0.00380848
	3	SC1004XLMS2.15958.15958.4.1.dta	4	4635.09	YQSFNNQSDLEKEMQK(12)-ELDAISTNEEEKEENEAESDVK(12)	0.0173112
	4	SC1004XLMS2.15946.15946.4.1.dta	4	4635.09	YQSFNNQSDLEKEMQK(12)-ELDAISTNEEEKEENEAESDVK(12)	0.0265383
	5	SC1002XLMS2.15774.15774.4.1.dta	4	4636.08	YQSFNNQSDLEKEMQK(12)-ELDAISTNEEEKEENEAESDVK(12)	0.0360817
	6	SC1001XLMS2.22956.22956.4.2.dta	4	4651.09	YQSFNNQSDLEKEMQK(12)-ELDAISTNEEEKEENEAESDVK(12)	0.040336
	7	SC1004XLMS2.14875.14875.4.1.dta	4	4651.09	YQSFNNQSDLEKEMQK(12)-ELDAISTNEEEKEENEAESDVK(12)	0.0442412
	8	SC1002XLMS2.14819.14819.4.1.dta	4	4651.09	YQSFNNQSDLEKEMQK(12)-ELDAISTNEEEKEENEAESDVK(12)	0.086462
	9	SC1003XLMS2.23335.23335.4.0.dta	4	4650.09	YQSFNNQSDLEKEMQK(12)-ELDAISTNEEEKEENEAESDVK(12)	0.0994707
	10	SC1003XLMS2.24850.24850.4.1.dta	4	4635.1	YQSFNNQSDLEKEMQK(12)-ELDAISTNEEEKEENEAESDVK(12)	0.238557
	11	SC1002XLMS2.14546.14546.4.1.dta	4	4927.24	YQSFNNQSDLEKEMQK(12)-ELDAISTNEEEKEENEAESDVKHR(12)	0.0685078
	12	SC1001XLMS2.21554.21554.4.3.dta	4	4944.27	YQSFNNQSDLEKEMQK(12)-ELDAISTNEEEKEENEAESDVKHR(12)	0.137406
	13	SC1004XLMS2.13875.13875.4.3.dta	4	4945.25	YQSFNNQSDLEKEMQK(12)-ELDAISTNEEEKEENEAESDVKHR(12)	0.175656
	14	SC1003XLMS2.23073.23073.4.0.dta	4	4927.25	YQSFNNQSDLEKEMQK(12)-ELDAISTNEEEKEENEAESDVKHR(12)	0.193089
	15	SC1002XLMS2.14670.14670.5.0.dta	5	4927.25	YQSFNNQSDLEKEMQK(12)-ELDAISTNEEEKEENEAESDVKHR(12)	0.213348
	16	SC1001XLMS2.21601.21601.5.1.dta	5	4944.25	YQSFNNQSDLEKEMQK(12)-ELDAISTNEEEKEENEAESDVKHR(12)	0.217249
	17	SC1002XLMS2.13729.13729.6.5.dta	6	4944.25	YQSFNNQSDLEKEMQK(12)-ELDAISTNEEEKEENEAESDVKHR(12)	0.233227
	18	SC1003XLMS2.21867.21867.4.1.dta	4	4945.24	YQSFNNQSDLEKEMQK(12)-ELDAISTNEEEKEENEAESDVKHR(12)	0.280952
	19	SC1003XLMS2.19197.19197.5.0.dta	5	4944.22	YQSFNNQSDLEKEMQK(12)-ELDAISTNEEEKEENEAESDVKHR(12)	0.293935
	20	SC1001XLMS2.23784.23784.5.1.dta	5	4986.26	YQSFNNQSDLEKEMQK(12)-ELDAISTNEEEKEENEAESDVKHR(12)	0.37461
	21	SC1003XLMS2.22490.22490.5.0.dta	5	4944.25	YQSFNNQSDLEKEMQK(12)-ELDAISTNEEEKEENEAESDVKHR(12)	0.445829
	22	SC1004XLMS2.14725.14725.5.0.dta	5	4927.27	YQSFNNQSDLEKEMQK(12)-ELDAISTNEEEKEENEAESDVKHR(12)	0.582402
	23	SC1003XLMS2.23624.23624.5.0.dta	5	4928.25	YQSFNNQSDLEKEMQK(12)-ELDAISTNEEEKEENEAESDVKHR(12)	0.652625
	24	SC1003XLMS2.22287.22287.6.1.dta	6	4943.23	YQSFNNQSDLEKEMQK(12)-ELDAISTNEEEKEENEAESDVKHR(12)	0.699893
	25	SC1003XLMS2.25458.25458.5.1.dta	5	4969.27	YQSFNNQSDLEKEMQK(12)-ELDAISTNEEEKEENEAESDVKHR(12)	0.720439
	26	SC1003XLMS2.23807.23807.5.0.dta	5	4929.23	YQSFNNQSDLEKEMQK(12)-ELDAISTNEEEKEENEAESDVKHR(12)	0.73729
	27	SC1002XLMS2.14136.14136.5.0.dta	5	4944.24	YQSFNNQSDLEKEMQK(12)-ELDAISTNEEEKEENEAESDVKHR(12)	0.780019
	28	SC1002XLMS2.13849.13849.5.1.dta	5	4944.25	YQSFNNQSDLEKEMQK(12)-ELDAISTNEEEKEENEAESDVKHR(12)	0.785252
	29	SC1002XLMS2.15432.15432.5.1.dta	5	4986.24	YQSFNNQSDLEKEMQK(12)-ELDAISTNEEEKEENEAESDVKHR(12)	0.793321
61	POLA1(437)-POLA1(460)	2	9
	1	SC1002XLMS2.21423.21423.5.0.dta	5	4595.35	SKPVEK(2)-NYAFEIPDVPEKSEYLEVKYSAEMPQLPQDLK(19)	0.000330161
	2	SC1002XLMS2.20142.20142.5.0.dta	5	4611.33	SKPVEK(2)-NYAFEIPDVPEKSEYLEVKYSAEMPQLPQDLK(19)	0.000669266
	3	SC1001XLMS2.30317.30317.5.0.dta	5	4611.35	SKPVEK(2)-NYAFEIPDVPEKSEYLEVKYSAEMPQLPQDLK(19)	0.0124986
	4	SC1001XLMS2.31587.31587.5.0.dta	5	4595.34	SKPVEK(2)-NYAFEIPDVPEKSEYLEVKYSAEMPQLPQDLK(19)	0.0223512
	5	SC1003XLMS2.30551.30551.5.0.dta	5	4611.32	SKPVEK(2)-NYAFEIPDVPEKSEYLEVKYSAEMPQLPQDLK(19)	0.0614011
	6	SC1004XLMS2.20141.20141.5.0.dta	5	4611.33	SKPVEK(2)-NYAFEIPDVPEKSEYLEVKYSAEMPQLPQDLK(19)	0.0731866
	7	SC1002XLMS2.20159.20159.4.1.dta	4	4611.29	SKPVEK(2)-NYAFEIPDVPEKSEYLEVKYSAEMPQLPQDLK(19)	0.151349
	8	SC1002XLMS2.18069.18069.4.0.dta	4	3192.64	SKPVEK(2)-SEYLEVKYSAEMPQLPQDLK(7)	0.104295
	9	SC1004XLMS2.18179.18179.4.0.dta	4	3192.65	SKPVEK(2)-SEYLEVKYSAEMPQLPQDLK(7)	0.648042
62	CTC1(242)-POLA1(279)	2	6
	1	SC1003XLMS2.20778.20778.4.0.dta	4	2500.32	LSALVKSK(6)-AWDKESEPAEEVK(4)	0.000408439
	2	SC1001XLMS2.20524.20524.4.1.dta	4	2500.33	LSALVKSK(6)-AWDKESEPAEEVK(4)	0.0105523
	3	SC1002XLMS2.13329.13329.4.0.dta	4	2500.33	LSALVKSK(6)-AWDKESEPAEEVK(4)	0.0109642
	4	SC1003XLMS2.20829.20829.4.0.dta	4	2500.33	LSALVKSK(6)-AWDKESEPAEEVK(4)	0.563802
	5	SC1003XLMS2.21169.21169.5.0.dta	5	3215.64	LSALVKSK(6)-AWDKESEPAEEVKQEADSGK(4)	0.06634
	6	SC1003XLMS2.21139.21139.4.3.dta	4	3215.65	LSALVKSK(6)-AWDKESEPAEEVKQEADSGK(4)	0.361598
63	STN1(189)-STN1(213)	2	9
	1	SC1002XLMS2.24084.24084.5.0.dta	5	5076.57	VYDQPFHSSALEKEEALSNPGALDLPSLTSLLSEK(13)-AKEFLMENR(2)	0.000468259
	2	SC1001XLMS2.34017.34017.5.0.dta	5	5060.57	VYDQPFHSSALEKEEALSNPGALDLPSLTSLLSEK(13)-AKEFLMENR(2)	0.000629963
	3	SC1001XLMS2.33684.33684.5.0.dta	5	5076.58	VYDQPFHSSALEKEEALSNPGALDLPSLTSLLSEK(13)-AKEFLMENR(2)	0.00194019
	4	SC1003XLMS2.34305.34305.5.0.dta	5	5060.57	VYDQPFHSSALEKEEALSNPGALDLPSLTSLLSEK(13)-AKEFLMENR(2)	0.00269572
	5	SC1002XLMS2.24762.24762.5.0.dta	5	5060.58	VYDQPFHSSALEKEEALSNPGALDLPSLTSLLSEK(13)-AKEFLMENR(2)	0.00271642
	6	SC1002XLMS2.24637.24637.5.0.dta	5	5060.59	VYDQPFHSSALEKEEALSNPGALDLPSLTSLLSEK(13)-AKEFLMENR(2)	0.0035872
	7	SC1004XLMS2.24744.24744.5.2.dta	5	5060.58	VYDQPFHSSALEKEEALSNPGALDLPSLTSLLSEK(13)-AKEFLMENR(2)	0.0100931
	8	SC1002XLMS2.25660.25660.5.1.dta	5	5119.57	VYDQPFHSSALEKEEALSNPGALDLPSLTSLLSEK(13)-AKEFLMENR(2)	0.346467
	9	SC1003XLMS2.33332.33332.5.0.dta	5	5204.64	KVYDQPFHSSALEKEEALSNPGALDLPSLTSLLSEK(14)-AKEFLMENR(2)	0.262611
64	POLA1(1420)-PRI2(477)	2	9
	1	SC1002XLMS2.8788.8788.5.0.dta	5	3395.85	LTTDHEKDKLK(9)-KEPIQPETPQPKPSVQK(12)	0.000662597
	2	SC1004XLMS2.8792.8792.5.0.dta	5	3395.85	LTTDHEKDKLK(9)-KEPIQPETPQPKPSVQK(12)	0.00315068
	3	SC1001XLMS2.12770.12770.6.3.dta	6	3395.85	LTTDHEKDKLK(9)-KEPIQPETPQPKPSVQK(12)	0.305727
	4	SC1002XLMS2.8662.8662.5.0.dta	5	3395.86	LTTDHEKDKLK(9)-KEPIQPETPQPKPSVQK(12)	0.308442
	5	SC1002XLMS2.8775.8775.6.0.dta	6	3395.85	LTTDHEKDKLK(9)-KEPIQPETPQPKPSVQK(12)	0.551712
	6	SC1002XLMS2.8772.8772.6.1.dta	6	3395.85	LTTDHEKDKLK(9)-KEPIQPETPQPKPSVQK(12)	0.634884
	7	SC1002XLMS2.8721.8721.6.4.dta	6	3395.85	LTTDHEKDKLK(9)-KEPIQPETPQPKPSVQK(12)	0.713207
	8	SC1003XLMS2.13177.13177.6.1.dta	6	3395.85	LTTDHEKDKLK(9)-KEPIQPETPQPKPSVQK(12)	0.724739
	9	SC1004XLMS2.9824.9824.5.1.dta	5	3267.77	LTTDHEKDKLK(9)-EPIQPETPQPKPSVQK(11)	0.507616
65	POLA1(819)-POLA1(1055)	2	8
	1	SC1004XLMS2.14591.14591.4.0.dta	4	3110.66	KPQQKLGDEDEEIDGDTNK(5)-SLLLLKK(6)	0.000663326
	2	SC1004XLMS2.14571.14571.5.0.dta	5	3110.66	KPQQKLGDEDEEIDGDTNK(5)-SLLLLKK(6)	0.00848411
	3	SC1002XLMS2.14457.14457.4.0.dta	4	3110.66	KPQQKLGDEDEEIDGDTNK(5)-SLLLLKK(6)	0.031089
	4	SC1003XLMS2.22747.22747.4.0.dta	4	3110.66	KPQQKLGDEDEEIDGDTNK(5)-SLLLLKK(6)	0.0323612
	5	SC1001XLMS2.22356.22356.4.0.dta	4	3110.65	KPQQKLGDEDEEIDGDTNK(5)-SLLLLKK(6)	0.14526
	6	SC1001XLMS2.21660.21660.5.1.dta	5	3401.8	KPQQKLGDEDEEIDGDTNKYK(5)-SLLLLKK(6)	0.69235
	7	SC1003XLMS2.22027.22027.4.1.dta	4	3401.82	KPQQKLGDEDEEIDGDTNKYK(5)-SLLLLKK(6)	0.752612
	8	SC1001XLMS2.21630.21630.5.0.dta	5	3401.8	KPQQKLGDEDEEIDGDTNKYK(5)-SLLLLKK(6)	0.809169
66	PRI2(296)-PRI2(466)	2	4
	1	SC1001XLMS2.13637.13637.4.0.dta	4	2394.35	QLHKALR(4)-KEPIQPETPQPK(1)	0.000780995
	2	SC1002XLMS2.9377.9377.4.0.dta	4	2394.35	QLHKALR(4)-KEPIQPETPQPK(1)	0.00208937
	3	SC1004XLMS2.9504.9504.4.2.dta	4	2394.36	QLHKALR(4)-KEPIQPETPQPK(1)	0.249596
	4	SC1001XLMS2.13108.13108.5.0.dta	5	2933.66	QLHKALR(4)-KEPIQPETPQPKPSVQK(1)	0.289656
67	PRI1(147)-PRI1(412)	2	8
	1	SC1001XLMS2.24466.24466.4.0.dta	4	1879.06	ALKEDFGFK(3)-GELLKK(5)	0.000854499
	2	SC1002XLMS2.15860.15860.4.0.dta	4	1879.06	ALKEDFGFK(3)-GELLKK(5)	0.00386647
	3	SC1004XLMS2.16011.16011.4.0.dta	4	1879.06	ALKEDFGFK(3)-GELLKK(5)	0.189898
	4	SC1003XLMS2.24715.24715.4.0.dta	4	1879.06	ALKEDFGFK(3)-GELLKK(5)	0.295235
	5	SC1002XLMS2.14083.14083.4.1.dta	4	2007.16	ALKEDFGFK(3)-KGELLKK(6)	0.00122302
	6	SC1001XLMS2.21780.21780.3.0.dta	3	2007.16	ALKEDFGFK(3)-KGELLKK(6)	0.00724272
	7	SC1003XLMS2.22166.22166.4.0.dta	4	2007.16	ALKEDFGFK(3)-KGELLKK(6)	0.0661253
	8	SC1004XLMS2.14193.14193.4.0.dta	4	2007.16	ALKEDFGFK(3)-KGELLKK(6)	0.137562
68	POLA1(927)-POLA1(1030)	2	7
	1	SC1001XLMS2.6019.6019.4.0.dta	4	1959.14	KQVKQLMK(1)-VKSEVNK(2)	0.000874022
	2	SC1001XLMS2.8656.8656.4.0.dta	4	1943.14	KQVKQLMK(1)-VKSEVNK(2)	0.00193041
	3	SC1004XLMS2.6707.6707.4.0.dta	4	1943.14	KQVKQLMK(1)-VKSEVNK(2)	0.00229259
	4	SC1003XLMS2.9057.9057.4.0.dta	4	1943.14	KQVKQLMK(1)-VKSEVNK(2)	0.00542153
	5	SC1004XLMS2.5265.5265.4.0.dta	4	1959.13	KQVKQLMK(1)-VKSEVNK(2)	0.00862413
	6	SC1004XLMS2.6833.6833.4.0.dta	4	1943.14	KQVKQLMK(1)-VKSEVNK(2)	0.0884725
	7	SC1002XLMS2.19383.19383.4.1.dta	4	3811.08	KQVKQLMKQQDLNPDLILQYDIR(1)-VKSEVNK(2)	0.196771
69	POLA1(1174)-POLA2(313)	2	4
	1	SC1002XLMS2.15874.15874.4.0.dta	4	3208.71	VKAGDTVSYVICQDGSNLTASQR(2)-KLVATK(1)	0.00170605
	2	SC1002XLMS2.15859.15859.4.0.dta	4	3208.7	VKAGDTVSYVICQDGSNLTASQR(2)-KLVATK(1)	0.168429
	3	SC1004XLMS2.14432.14432.4.0.dta	4	3336.8	KVKAGDTVSYVICQDGSNLTASQR(3)-KLVATK(1)	0.0213137
	4	SC1003XLMS2.22627.22627.4.0.dta	4	3336.8	KVKAGDTVSYVICQDGSNLTASQR(3)-KLVATK(1)	0.376804
70	POLA1(437)-POLA1(453)	2	3
	1	SC1002XLMS2.20130.20130.5.0.dta	5	4611.33	SKPVEK(2)-NYAFEIPDVPEKSEYLEVKYSAEMPQLPQDLK(12)	0.00234393
	2	SC1004XLMS2.21463.21463.5.0.dta	5	4595.36	SKPVEK(2)-NYAFEIPDVPEKSEYLEVKYSAEMPQLPQDLK(12)	0.00381801
	3	SC1003XLMS2.29447.29447.4.0.dta	4	3094.59	SKPVEK(2)-NYAFEIPDVPEKSEYLEVK(12)	0.448748
71	CTC1(687)-POLA1(1429)	2	5
	1	SC1002XLMS2.21066.21066.4.3.dta	4	3311.74	ELSMPGFIQKQQAR(10)-QFFTPKVLQDYR(6)	0.00268477
	2	SC1002XLMS2.21086.21086.4.0.dta	4	3311.75	ELSMPGFIQKQQAR(10)-QFFTPKVLQDYR(6)	0.00819193
	3	SC1002XLMS2.18946.18946.4.1.dta	4	3327.73	ELSMPGFIQKQQAR(10)-QFFTPKVLQDYR(6)	0.0152159
	4	SC1003XLMS2.29211.29211.4.2.dta	4	3327.74	ELSMPGFIQKQQAR(10)-QFFTPKVLQDYR(6)	0.185133
	5	SC1003XLMS2.26774.26774.5.0.dta	5	3455.82	ELSMPGFIQKQQAR(10)-QFFTPKVLQDYRK(6)	0.573108
72	POLA1(833)-POLA1(1079)	2	4
	1	SC1001XLMS2.26222.26222.4.1.dta	4	3148.57	LGDEDEEIDGDTNKYK(14)-QELKGLDIVR(4)	0.00413312
	2	SC1003XLMS2.26428.26428.4.2.dta	4	3148.57	LGDEDEEIDGDTNKYK(14)-QELKGLDIVR(4)	0.0630111
	3	SC1004XLMS2.17084.17084.4.1.dta	4	3148.56	LGDEDEEIDGDTNKYK(14)-QELKGLDIVR(4)	0.161135
	4	SC1003XLMS2.23764.23764.5.0.dta	5	3276.66	LGDEDEEIDGDTNKYKK(14)-QELKGLDIVR(4)	0.342251
73	CTC1(1)-POLA1(1153)	2	6
	1	SC1001XLMS2.12566.12566.4.0.dta	4	2475.23	GPGSMAAGR(1)-ALTKDPQDYPDKK(12)	0.00505953
	2	SC1003XLMS2.12827.12827.4.0.dta	4	2475.23	GPGSMAAGR(1)-ALTKDPQDYPDKK(12)	0.232284
	3	SC1003XLMS2.15461.15461.4.2.dta	4	2459.23	GPGSMAAGR(1)-ALTKDPQDYPDKK(12)	0.265786
	4	SC1003XLMS2.15459.15459.4.2.dta	4	2459.23	GPGSMAAGR(1)-ALTKDPQDYPDKK(12)	0.363439
	5	SC1001XLMS2.12557.12557.4.0.dta	4	2475.23	GPGSMAAGR(1)-ALTKDPQDYPDKK(12)	0.490906
	6	SC1003XLMS2.13902.13902.3.1.dta	3	2061.96	GPGSMAAGR(1)-DPQDYPDKK(8)	0.372593
74	PRI1(377)-PRI1(418)	2	8
	1	SC1002XLMS2.15761.15761.4.2.dta	4	3790.75	ELDAISTNEEEKEENEAESDVKHR(22)-SDLQKDF(5)	0.00565654
	2	SC1002XLMS2.15771.15771.5.0.dta	5	3790.75	ELDAISTNEEEKEENEAESDVKHR(22)-SDLQKDF(5)	0.00602353
	3	SC1004XLMS2.15949.15949.5.0.dta	5	3790.76	ELDAISTNEEEKEENEAESDVKHR(22)-SDLQKDF(5)	0.0189043
	4	SC1004XLMS2.15954.15954.5.3.dta	5	3791.76	ELDAISTNEEEKEENEAESDVKHR(22)-SDLQKDF(5)	0.358697
	5	SC1001XLMS2.24588.24588.4.2.dta	4	3790.75	ELDAISTNEEEKEENEAESDVKHR(22)-SDLQKDF(5)	0.411865
	6	SC1004XLMS2.15933.15933.4.1.dta	4	3790.75	ELDAISTNEEEKEENEAESDVKHR(22)-SDLQKDF(5)	0.767356
	7	SC1003XLMS2.27291.27291.4.1.dta	4	3833.77	ELDAISTNEEEKEENEAESDVKHR(22)-SDLQKDF(5)	0.813118
	8	SC1003XLMS2.23074.23074.5.0.dta	5	3918.85	ELDAISTNEEEKEENEAESDVKHR(22)-KSDLQKDF(6)	0.628327
75	PRI1(377)-PRI1(413)	2	11
	1	SC1001XLMS2.18555.18555.5.0.dta	5	3656.75	ELDAISTNEEEKEENEAESDVKHR(22)-KSDLQK(1)	0.00652868
	2	SC1002XLMS2.11969.11969.5.0.dta	5	3656.75	ELDAISTNEEEKEENEAESDVKHR(22)-KSDLQK(1)	0.0307903
	3	SC1004XLMS2.12133.12133.6.0.dta	6	3656.75	ELDAISTNEEEKEENEAESDVKHR(22)-KSDLQK(1)	0.0503622
	4	SC1003XLMS2.18739.18739.5.0.dta	5	3656.74	ELDAISTNEEEKEENEAESDVKHR(22)-KSDLQK(1)	0.0979679
	5	SC1001XLMS2.18551.18551.5.0.dta	5	3656.75	ELDAISTNEEEKEENEAESDVKHR(22)-KSDLQK(1)	0.178042
	6	SC1003XLMS2.18787.18787.5.0.dta	5	3656.75	ELDAISTNEEEKEENEAESDVKHR(22)-KSDLQK(1)	0.246486
	7	SC1004XLMS2.12103.12103.5.1.dta	5	3656.75	ELDAISTNEEEKEENEAESDVKHR(22)-KSDLQK(1)	0.541666
	8	SC1001XLMS2.18528.18528.6.0.dta	6	3656.76	ELDAISTNEEEKEENEAESDVKHR(22)-KSDLQK(1)	0.74578
	9	SC1003XLMS2.22616.22616.5.0.dta	5	3918.84	ELDAISTNEEEKEENEAESDVKHR(22)-KSDLQKDF(1)	0.732391
	10	SC1003XLMS2.23084.23084.4.2.dta	4	3918.84	ELDAISTNEEEKEENEAESDVKHR(22)-KSDLQKDF(1)	0.74957
	11	SC1004XLMS2.14360.14360.5.0.dta	5	3918.85	ELDAISTNEEEKEENEAESDVKHR(22)-KSDLQKDF(1)	0.813881
76	POLA1(228)-POLA1(1204)	2	5
	1	SC1004XLMS2.19636.19636.6.0.dta	6	5126.79	KEPPLTPVPLKR(11)-AYAPEQLQKQDNLTIDTQYYLAQQIHPVVAR(9)	0.00660993
	2	SC1001XLMS2.29724.29724.6.3.dta	6	5127.8	KEPPLTPVPLKR(11)-AYAPEQLQKQDNLTIDTQYYLAQQIHPVVAR(9)	0.108657
	3	SC1002XLMS2.19593.19593.6.4.dta	6	5127.8	KEPPLTPVPLKR(11)-AYAPEQLQKQDNLTIDTQYYLAQQIHPVVAR(9)	0.229843
	4	SC1003XLMS2.29970.29970.5.1.dta	5	5127.8	KEPPLTPVPLKR(11)-AYAPEQLQKQDNLTIDTQYYLAQQIHPVVAR(9)	0.432233
	5	SC1003XLMS2.31411.31411.5.0.dta	5	4998.71	EPPLTPVPLKR(10)-AYAPEQLQKQDNLTIDTQYYLAQQIHPVVAR(9)	0.782608
77	POLA1(676)-POLA1(833)	2	4
	1	SC1004XLMS2.12267.12267.4.0.dta	4	2953.38	SNMPKLGGR(5)-LGDEDEEIDGDTNKYK(14)	0.00809252
	2	SC1001XLMS2.18524.18524.4.1.dta	4	2953.39	SNMPKLGGR(5)-LGDEDEEIDGDTNKYK(14)	0.0281241
	3	SC1001XLMS2.18526.18526.4.1.dta	4	2953.38	SNMPKLGGR(5)-LGDEDEEIDGDTNKYK(14)	0.0779429
	4	SC1004XLMS2.10653.10653.5.0.dta	5	3081.47	SNMPKLGGR(5)-LGDEDEEIDGDTNKYKK(14)	0.446449
78	PRI2(140)-PRI2(162)	2	7
	1	SC1004XLMS2.22329.22329.5.0.dta	5	4619.42	FSILPKDK(6)-DSQLQFEAISDEEKTLREQEIVASSPSLSGLK(14)	0.0113839
	2	SC1001XLMS2.32274.32274.5.0.dta	5	4619.41	FSILPKDK(6)-DSQLQFEAISDEEKTLREQEIVASSPSLSGLK(14)	0.0302644
	3	SC1002XLMS2.22129.22129.5.0.dta	5	4619.42	FSILPKDK(6)-DSQLQFEAISDEEKTLREQEIVASSPSLSGLK(14)	0.0387233
	4	SC1001XLMS2.32268.32268.5.0.dta	5	4619.41	FSILPKDK(6)-DSQLQFEAISDEEKTLREQEIVASSPSLSGLK(14)	0.0822735
	5	SC1003XLMS2.32575.32575.5.0.dta	5	4619.42	FSILPKDK(6)-DSQLQFEAISDEEKTLREQEIVASSPSLSGLK(14)	0.393755
	6	SC1004XLMS2.23869.23869.5.0.dta	5	5363.82	FSILPKDKIQDFLK(6)-DSQLQFEAISDEEKTLREQEIVASSPSLSGLK(14)	0.0583184
	7	SC1004XLMS2.23871.23871.6.0.dta	6	5363.8	FSILPKDKIQDFLK(6)-DSQLQFEAISDEEKTLREQEIVASSPSLSGLK(14)	0.675542
79	POLA1(115)-POLA1(122)	2	9
	1	SC1004XLMS2.12292.12292.5.1.dta	5	3477.67	EIFDDDLEDDALDADEKGKDGK(19)-ARNKDKR(4)	0.0136465
	2	SC1001XLMS2.18685.18685.6.3.dta	6	3477.67	EIFDDDLEDDALDADEKGKDGK(19)-ARNKDKR(4)	0.0210407
	3	SC1001XLMS2.18699.18699.6.0.dta	6	3477.67	EIFDDDLEDDALDADEKGKDGK(19)-ARNKDKR(4)	0.103943
	4	SC1004XLMS2.12293.12293.6.0.dta	6	3477.67	EIFDDDLEDDALDADEKGKDGK(19)-ARNKDKR(4)	0.251084
	5	SC1003XLMS2.18899.18899.6.0.dta	6	3477.67	EIFDDDLEDDALDADEKGKDGK(19)-ARNKDKR(4)	0.294496
	6	SC1002XLMS2.12210.12210.4.0.dta	4	3477.67	EIFDDDLEDDALDADEKGKDGK(19)-ARNKDKR(4)	0.692058
	7	SC1004XLMS2.12282.12282.4.1.dta	4	3477.67	EIFDDDLEDDALDADEKGKDGK(19)-ARNKDKR(4)	0.799052
	8	SC1003XLMS2.30669.30669.6.0.dta	6	5640.57	QDDDWIVDDDGIGYVEDGREIFDDDLEDDALDADEKGKDGK(38)-ARNKDKR(4)	0.0642011
	9	SC1004XLMS2.20339.20339.6.0.dta	6	5640.59	QDDDWIVDDDGIGYVEDGREIFDDDLEDDALDADEKGKDGK(38)-ARNKDKR(4)	0.120603
80	PRI1(404)-PRI1(412)	2	2
	1	SC1004XLMS2.16243.16243.4.0.dta	4	2586.44	VFEHFLENLDKSR(11)-KGELLKK(6)	0.0157795
	2	SC1002XLMS2.16215.16215.4.1.dta	4	2586.44	VFEHFLENLDKSRK(11)-GELLKK(5)	0.750417
81	POLA1(1429)-POLA2(134)	2	5
	1	SC1004XLMS2.18662.18662.4.0.dta	4	2992.63	QFFTPKVLQDYR(6)-AISTPETPLTKR(11)	0.01927
	2	SC1002XLMS2.18534.18534.4.0.dta	4	2992.63	QFFTPKVLQDYR(6)-AISTPETPLTKR(11)	0.0205629
	3	SC1003XLMS2.28640.28640.4.0.dta	4	2992.62	QFFTPKVLQDYR(6)-AISTPETPLTKR(11)	0.069803
	4	SC1001XLMS2.28455.28455.4.0.dta	4	2992.62	QFFTPKVLQDYR(6)-AISTPETPLTKR(11)	0.357314
	5	SC1003XLMS2.26157.26157.5.0.dta	5	3120.72	QFFTPKVLQDYRK(6)-AISTPETPLTKR(11)	0.428589
82	POLA1(1153)-POLA2(134)	2	6
	1	SC1004XLMS2.11993.11993.4.0.dta	4	2969.59	ALTKDPQDYPDKK(12)-AISTPETPLTKR(11)	0.0251519
	2	SC1003XLMS2.18239.18239.4.0.dta	4	2969.6	ALTKDPQDYPDKK(12)-AISTPETPLTKR(11)	0.180128
	3	SC1002XLMS2.11819.11819.4.0.dta	4	2969.58	ALTKDPQDYPDKK(12)-AISTPETPLTKR(11)	0.305152
	4	SC1002XLMS2.11813.11813.5.0.dta	5	2969.59	ALTKDPQDYPDKK(12)-AISTPETPLTKR(11)	0.607435
	5	SC1004XLMS2.12003.12003.5.0.dta	5	2969.6	ALTKDPQDYPDKK(12)-AISTPETPLTKR(11)	0.65826
	6	SC1004XLMS2.13177.13177.4.1.dta	4	2556.33	DPQDYPDKK(8)-AISTPETPLTKR(11)	0.523831
83	PRI2(76)-PRI2(462)	2	15
	1	SC1002XLMS2.15803.15803.4.0.dta	4	2762.47	GTEQYQSKLESELR(8)-ILNGGKDIK(6)	0.0266309
	2	SC1004XLMS2.15962.15962.4.0.dta	4	2762.47	GTEQYQSKLESELR(8)-ILNGGKDIK(6)	0.0478036
	3	SC1002XLMS2.16484.16484.4.0.dta	4	2763.45	GTEQYQSKLESELR(8)-ILNGGKDIK(6)	0.0779638
	4	SC1003XLMS2.24748.24748.4.0.dta	4	2762.47	GTEQYQSKLESELR(8)-ILNGGKDIK(6)	0.0981749
	5	SC1001XLMS2.25511.25511.4.0.dta	4	2763.46	GTEQYQSKLESELR(8)-ILNGGKDIK(6)	0.128897
	6	SC1004XLMS2.16619.16619.4.0.dta	4	2763.45	GTEQYQSKLESELR(8)-ILNGGKDIK(6)	0.201649
	7	SC1001XLMS2.24474.24474.4.1.dta	4	2762.46	GTEQYQSKLESELR(8)-ILNGGKDIK(6)	0.290248
	8	SC1002XLMS2.15005.15005.5.0.dta	5	2891.54	GTEQYQSKLESELRK(8)-ILNGGKDIK(6)	0.07457
	9	SC1003XLMS2.23556.23556.5.0.dta	5	2891.54	GTEQYQSKLESELRK(8)-ILNGGKDIK(6)	0.164136
	10	SC1004XLMS2.15087.15087.5.0.dta	5	2891.54	GTEQYQSKLESELRK(8)-ILNGGKDIK(6)	0.239655
	11	SC1003XLMS2.23518.23518.4.1.dta	4	2891.54	GTEQYQSKLESELRK(8)-ILNGGKDIK(6)	0.299363
	12	SC1002XLMS2.14258.14258.4.0.dta	4	2890.57	GTEQYQSKLESELRK(8)-ILNGGKDIK(6)	0.441129
	13	SC1001XLMS2.23183.23183.4.0.dta	4	2891.54	GTEQYQSKLESELRK(8)-ILNGGKDIK(6)	0.518275
	14	SC1003XLMS2.22680.22680.4.1.dta	4	2890.56	GTEQYQSKLESELRK(8)-ILNGGKDIK(6)	0.632025
	15	SC1002XLMS2.14984.14984.4.2.dta	4	2891.55	GTEQYQSKLESELRK(8)-ILNGGKDIK(6)	0.672847
84	POLA1(1)-POLA1(1153)	2	6
	1	SC1002XLMS2.15690.15690.4.1.dta	4	3591.65	GPGSMAPVHGDDSLSDSGSFVSSR(1)-DPQDYPDKK(8)	0.0305869
	2	SC1003XLMS2.22290.22290.4.2.dta	4	3607.62	GPGSMAPVHGDDSLSDSGSFVSSR(1)-DPQDYPDKK(8)	0.0678155
	3	SC1002XLMS2.15694.15694.4.1.dta	4	3591.65	GPGSMAPVHGDDSLSDSGSFVSSR(1)-DPQDYPDKK(8)	0.0945563
	4	SC1003XLMS2.22297.22297.4.1.dta	4	3607.62	GPGSMAPVHGDDSLSDSGSFVSSR(1)-DPQDYPDKK(8)	0.109085
	5	SC1003XLMS2.22324.22324.4.2.dta	4	3607.62	GPGSMAPVHGDDSLSDSGSFVSSR(1)-DPQDYPDKK(8)	0.153139
	6	SC1003XLMS2.20163.20163.5.1.dta	5	4020.89	GPGSMAPVHGDDSLSDSGSFVSSR(1)-ALTKDPQDYPDKK(12)	0.335626
85	POLA1(676)-POLA1(810)	2	3
	1	SC1001XLMS2.32443.32443.5.1.dta	5	3996.06	SNMPKLGGR(5)-NEFLLLHAFYENNYIVPDKQIFR(19)	0.0317798
	2	SC1004XLMS2.21450.21450.6.1.dta	6	4368.25	SNMPKLGGR(5)-SERNEFLLLHAFYENNYIVPDKQIFR(22)	0.192557
	3	SC1003XLMS2.31975.31975.5.0.dta	5	4368.24	SNMPKLGGR(5)-SERNEFLLLHAFYENNYIVPDKQIFR(22)	0.578256
86	POLA1(810)-POLA1(815)	2	3
	1	SC1002XLMS2.21907.21907.5.0.dta	5	5180.58	NEFLLLHAFYENNYIVPDKQIFR(19)-KPQQKLGDEDEEIDGDTNK(1)	0.0599484
	2	SC1001XLMS2.32041.32041.5.1.dta	5	5180.56	NEFLLLHAFYENNYIVPDKQIFR(19)-KPQQKLGDEDEEIDGDTNK(1)	0.739994
	3	SC1004XLMS2.21304.21304.6.1.dta	6	5471.75	NEFLLLHAFYENNYIVPDKQIFR(19)-KPQQKLGDEDEEIDGDTNKYK(1)	0.594228
87	PRI2(336)-PRI2(477)	2	5
	1	SC1003XLMS2.18600.18600.4.0.dta	4	2789.52	QEFIKGK(5)-EPIQPETPQPKPSVQK(11)	0.124066
	2	SC1001XLMS2.18499.18499.4.0.dta	4	2789.51	QEFIKGK(5)-EPIQPETPQPKPSVQK(11)	0.288159
	3	SC1004XLMS2.12180.12180.4.1.dta	4	2789.52	QEFIKGK(5)-EPIQPETPQPKPSVQK(11)	0.545061
	4	SC1002XLMS2.10460.10460.5.1.dta	5	2917.61	QEFIKGK(5)-KEPIQPETPQPKPSVQK(12)	0.485686
	5	SC1004XLMS2.10631.10631.5.0.dta	5	2917.62	QEFIKGK(5)-KEPIQPETPQPKPSVQK(12)	0.581443
88	POLA1(1422)-PRI2(466)	2	3
	1	SC1003XLMS2.11751.11751.5.0.dta	5	3523.95	LTTDHEKDKLKK(11)-KEPIQPETPQPKPSVQK(1)	0.257709
	2	SC1001XLMS2.11466.11466.6.0.dta	6	3523.95	LTTDHEKDKLKK(11)-KEPIQPETPQPKPSVQK(1)	0.569105
	3	SC1001XLMS2.11230.11230.5.0.dta	5	2984.64	LTTDHEKDKLKK(11)-KEPIQPETPQPK(1)	0.51315
89	PRI2(462)-PRI2(477)	2	6
	1	SC1001XLMS2.17072.17072.4.0.dta	4	3026.69	ILNGGKDIK(6)-KEPIQPETPQPKPSVQK(12)	0.168728
	2	SC1004XLMS2.11371.11371.5.0.dta	5	3026.69	ILNGGKDIK(6)-KEPIQPETPQPKPSVQK(12)	0.338899
	3	SC1002XLMS2.10543.10543.5.2.dta	5	3025.7	ILNGGKDIK(6)-KEPIQPETPQPKPSVQK(12)	0.632238
	4	SC1001XLMS2.15944.15944.5.3.dta	5	3025.7	ILNGGKDIK(6)-KEPIQPETPQPKPSVQK(12)	0.709181
	5	SC1002XLMS2.11163.11163.5.0.dta	5	3026.69	ILNGGKDIK(6)-KEPIQPETPQPKPSVQK(12)	0.769294
	6	SC1001XLMS2.16854.16854.4.0.dta	4	3026.69	ILNGGKDIKK(6)-EPIQPETPQPKPSVQK(11)	0.331041
90	POLA1(1)-POLA1(228)	2	7
	1	SC1003XLMS2.23844.23844.5.0.dta	5	3876.96	GPGSMAPVHGDDSLSDSGSFVSSR(1)-KEPPLTPVPLKR(11)	0.320806
	2	SC1002XLMS2.15146.15146.5.0.dta	5	3876.96	GPGSMAPVHGDDSLSDSGSFVSSR(1)-KEPPLTPVPLKR(11)	0.351676
	3	SC1003XLMS2.23802.23802.4.0.dta	4	3876.96	GPGSMAPVHGDDSLSDSGSFVSSR(1)-KEPPLTPVPLKR(11)	0.595783
	4	SC1001XLMS2.23501.23501.5.0.dta	5	3876.96	GPGSMAPVHGDDSLSDSGSFVSSR(1)-KEPPLTPVPLKR(11)	0.678884
	5	SC1001XLMS2.23541.23541.5.0.dta	5	3876.97	GPGSMAPVHGDDSLSDSGSFVSSR(1)-KEPPLTPVPLKR(11)	0.810394
	6	SC1003XLMS2.26650.26650.4.1.dta	4	3748.86	GPGSMAPVHGDDSLSDSGSFVSSR(1)-EPPLTPVPLKR(10)	0.777123
	7	SC1003XLMS2.26676.26676.4.1.dta	4	3748.89	GPGSMAPVHGDDSLSDSGSFVSSR(1)-EPPLTPVPLKR(10)	0.792628
91	PRI1(377)-PRI1(412)	2	2
	1	SC1001XLMS2.21230.21230.4.2.dta	4	3625.78	ELDAISTNEEEKEENEAESDVKHR(22)-GELLKK(5)	0.373593
	2	SC1003XLMS2.19738.19738.5.0.dta	5	3753.88	ELDAISTNEEEKEENEAESDVKHR(22)-KGELLKK(6)	0.490914
92	POLA1(428)-POLA1(815)	2	2
	1	SC1003XLMS2.15355.15355.5.0.dta	5	3310.68	IATKYK(4)-KPQQKLGDEDEEIDGDTNKYK(1)	0.598805
	2	SC1002XLMS2.9881.9881.4.1.dta	4	3019.52	IATKYK(4)-KPQQKLGDEDEEIDGDTNK(1)	0.7828
93	POLA1(676)-POLA1(1154)	2	2
	1	SC1003XLMS2.34273.34273.4.1.dta	4	3112.64	SNMPKLGGR(5)-KSLPHVHVALWINSQGGR(1)	0.652612
	2	SC1004XLMS2.20220.20220.5.1.dta	5	3885.11	RSNMPKLGGRSGFGER(6)-KSLPHVHVALWINSQGGR(1)	0.816533
94	POLA1(134)-POLA1(218)	2	2
	1	SC1001XLMS2.25386.25386.6.3.dta	6	4246.41	LAVTKPNNIKSMFIACAGK(5)-IASPVSRKEPPLTPVPLKR(8)	0.71721
	2	SC1003XLMS2.22711.22711.5.2.dta	5	3535.97	LAVTKPNNIKSMFIACAGK(5)-KEPPLTPVPLKR(1)	0.778049
95	CTC1(1)-CTC1(51)	1	9
	1	SC1002XLMS2.28416.28416.4.0.dta	4	3551.85	GPGSMAAGR(1)-EPNVQLTPLVIDCVKTVWLSQGR(15)	4.53505e-11
	2	SC1004XLMS2.28375.28375.4.0.dta	4	3551.85	GPGSMAAGR(1)-EPNVQLTPLVIDCVKTVWLSQGR(15)	1.62479e-08
	3	SC1002XLMS2.28777.28777.4.0.dta	4	3535.86	GPGSMAAGR(1)-EPNVQLTPLVIDCVKTVWLSQGR(15)	6.2833e-07
	4	SC1004XLMS2.28859.28859.4.0.dta	4	3535.86	GPGSMAAGR(1)-EPNVQLTPLVIDCVKTVWLSQGR(15)	2.92764e-05
	5	SC1002XLMS2.28905.28905.4.0.dta	4	3535.86	GPGSMAAGR(1)-EPNVQLTPLVIDCVKTVWLSQGR(15)	0.000344263
	6	SC1002XLMS2.28294.28294.4.0.dta	4	3551.86	GPGSMAAGR(1)-EPNVQLTPLVIDCVKTVWLSQGR(15)	0.029212
	7	SC1002XLMS2.28950.28950.4.1.dta	4	3535.86	GPGSMAAGR(1)-EPNVQLTPLVIDCVKTVWLSQGR(15)	0.122981
	8	SC1002XLMS2.28754.28754.4.0.dta	4	3535.86	GPGSMAAGR(1)-EPNVQLTPLVIDCVKTVWLSQGR(15)	0.131497
	9	SC1004XLMS2.28999.28999.4.0.dta	4	3535.86	GPGSMAAGR(1)-EPNVQLTPLVIDCVKTVWLSQGR(15)	0.658573
96	CTC1(1)-CTC1(442)	1	99
	1	SC1002XLMS2.5019.5019.4.0.dta	4	1923.95	GPGSMAAGR(1)-QKPGAHSSR(2)	9.17457e-11
	2	SC1004XLMS2.5242.5242.4.0.dta	4	1923.95	GPGSMAAGR(1)-QKPGAHSSR(2)	4.23698e-10
	3	SC1002XLMS2.4779.4779.4.0.dta	4	1923.95	GPGSMAAGR(1)-QKPGAHSSR(2)	5.3332e-10
	4	SC1002XLMS2.4670.4670.4.0.dta	4	1923.95	GPGSMAAGR(1)-QKPGAHSSR(2)	5.35029e-10
	5	SC1002XLMS2.6406.6406.4.0.dta	4	1907.96	GPGSMAAGR(1)-QKPGAHSSR(2)	7.40719e-10
	6	SC1002XLMS2.5232.5232.4.0.dta	4	1923.95	GPGSMAAGR(1)-QKPGAHSSR(2)	1.00508e-09
	7	SC1002XLMS2.5338.5338.4.2.dta	4	1923.94	GPGSMAAGR(1)-QKPGAHSSR(2)	1.04861e-09
	8	SC1002XLMS2.6370.6370.4.0.dta	4	1923.96	GPGSMAAGR(1)-QKPGAHSSR(2)	2.05087e-09
	9	SC1001XLMS2.5938.5938.4.0.dta	4	1923.95	GPGSMAAGR(1)-QKPGAHSSR(2)	4.64163e-09
	10	SC1004XLMS2.4874.4874.4.0.dta	4	1923.95	GPGSMAAGR(1)-QKPGAHSSR(2)	6.74813e-09
	11	SC1001XLMS2.5730.5730.4.0.dta	4	1923.94	GPGSMAAGR(1)-QKPGAHSSR(2)	8.5085e-09
	12	SC1001XLMS2.5836.5836.4.0.dta	4	1923.95	GPGSMAAGR(1)-QKPGAHSSR(2)	8.86371e-09
	13	SC1002XLMS2.6292.6292.4.0.dta	4	1907.95	GPGSMAAGR(1)-QKPGAHSSR(2)	1.02478e-08
	14	SC1001XLMS2.5451.5451.4.0.dta	4	1923.95	GPGSMAAGR(1)-QKPGAHSSR(2)	1.19099e-08
	15	SC1001XLMS2.7922.7922.4.0.dta	4	1907.96	GPGSMAAGR(1)-QKPGAHSSR(2)	1.49403e-08
	16	SC1001XLMS2.5630.5630.4.0.dta	4	1923.95	GPGSMAAGR(1)-QKPGAHSSR(2)	1.85666e-08
	17	SC1001XLMS2.5129.5129.4.0.dta	4	1923.95	GPGSMAAGR(1)-QKPGAHSSR(2)	4.24347e-08
	18	SC1004XLMS2.4970.4970.4.0.dta	4	1923.95	GPGSMAAGR(1)-QKPGAHSSR(2)	4.43967e-08
	19	SC1003XLMS2.6496.6496.4.0.dta	4	1923.95	GPGSMAAGR(1)-QKPGAHSSR(2)	1.04487e-07
	20	SC1003XLMS2.6504.6504.4.0.dta	4	1923.95	GPGSMAAGR(1)-QKPGAHSSR(2)	1.2663e-07
	21	SC1004XLMS2.6308.6308.4.0.dta	4	1907.95	GPGSMAAGR(1)-QKPGAHSSR(2)	1.83216e-07
	22	SC1001XLMS2.8069.8069.4.0.dta	4	1907.95	GPGSMAAGR(1)-QKPGAHSSR(2)	2.80021e-07
	23	SC1001XLMS2.6044.6044.4.0.dta	4	1923.95	GPGSMAAGR(1)-QKPGAHSSR(2)	4.58686e-07
	24	SC1002XLMS2.4916.4916.4.0.dta	4	1923.95	GPGSMAAGR(1)-QKPGAHSSR(2)	6.92055e-07
	25	SC1003XLMS2.6030.6030.4.0.dta	4	1923.95	GPGSMAAGR(1)-QKPGAHSSR(2)	8.53602e-07
	26	SC1003XLMS2.5923.5923.4.0.dta	4	1923.95	GPGSMAAGR(1)-QKPGAHSSR(2)	9.02767e-07
	27	SC1003XLMS2.6235.6235.4.0.dta	4	1923.95	GPGSMAAGR(1)-QKPGAHSSR(2)	1.03387e-06
	28	SC1003XLMS2.6550.6550.4.1.dta	4	1923.95	GPGSMAAGR(1)-QKPGAHSSR(2)	1.17176e-06
	29	SC1002XLMS2.5126.5126.4.0.dta	4	1923.95	GPGSMAAGR(1)-QKPGAHSSR(2)	1.60546e-06
	30	SC1004XLMS2.4772.4772.4.0.dta	4	1923.95	GPGSMAAGR(1)-QKPGAHSSR(2)	2.11681e-06
	31	SC1003XLMS2.6447.6447.4.0.dta	4	1923.95	GPGSMAAGR(1)-QKPGAHSSR(2)	2.36035e-06
	32	SC1003XLMS2.8390.8390.4.0.dta	4	1907.96	GPGSMAAGR(1)-QKPGAHSSR(2)	2.59246e-06
	33	SC1004XLMS2.5351.5351.4.0.dta	4	1923.94	GPGSMAAGR(1)-QKPGAHSSR(2)	3.18709e-06
	34	SC1001XLMS2.7958.7958.4.0.dta	4	1923.95	GPGSMAAGR(1)-QKPGAHSSR(2)	3.33778e-06
	35	SC1003XLMS2.6333.6333.4.0.dta	4	1923.95	GPGSMAAGR(1)-QKPGAHSSR(2)	3.62483e-06
	36	SC1002XLMS2.6822.6822.4.2.dta	4	1907.95	GPGSMAAGR(1)-QKPGAHSSR(2)	3.85206e-06
	37	SC1001XLMS2.5342.5342.4.0.dta	4	1923.95	GPGSMAAGR(1)-QKPGAHSSR(2)	4.07637e-06
	38	SC1003XLMS2.7337.7337.4.0.dta	4	1923.95	GPGSMAAGR(1)-QKPGAHSSR(2)	4.244e-06
	39	SC1001XLMS2.8767.8767.4.4.dta	4	1907.95	GPGSMAAGR(1)-QKPGAHSSR(2)	7.49176e-06
	40	SC1001XLMS2.5627.5627.4.0.dta	4	1923.95	GPGSMAAGR(1)-QKPGAHSSR(2)	7.95183e-06
	41	SC1003XLMS2.5599.5599.4.0.dta	4	1923.95	GPGSMAAGR(1)-QKPGAHSSR(2)	9.31197e-06
	42	SC1004XLMS2.5133.5133.4.0.dta	4	1923.95	GPGSMAAGR(1)-QKPGAHSSR(2)	1.32513e-05
	43	SC1003XLMS2.6882.6882.4.4.dta	4	1923.94	GPGSMAAGR(1)-QKPGAHSSR(2)	2.00012e-05
	44	SC1001XLMS2.6452.6452.4.4.dta	4	1923.94	GPGSMAAGR(1)-QKPGAHSSR(2)	2.05897e-05
	45	SC1003XLMS2.8281.8281.4.0.dta	4	1907.96	GPGSMAAGR(1)-QKPGAHSSR(2)	2.88319e-05
	46	SC1003XLMS2.5710.5710.4.0.dta	4	1923.95	GPGSMAAGR(1)-QKPGAHSSR(2)	2.97634e-05
	47	SC1001XLMS2.6662.6662.4.1.dta	4	1923.94	GPGSMAAGR(1)-QKPGAHSSR(2)	4.83754e-05
	48	SC1001XLMS2.8872.8872.4.1.dta	4	1907.96	GPGSMAAGR(1)-QKPGAHSSR(2)	6.41059e-05
	49	SC1003XLMS2.7673.7673.4.1.dta	4	1965.96	GPGSMAAGR(1)-QKPGAHSSR(2)	7.95655e-05
	50	SC1003XLMS2.8199.8199.4.0.dta	4	1923.95	GPGSMAAGR(1)-QKPGAHSSR(2)	8.33432e-05
	51	SC1003XLMS2.6134.6134.4.0.dta	4	1923.95	GPGSMAAGR(1)-QKPGAHSSR(2)	9.24371e-05
	52	SC1003XLMS2.5509.5509.4.0.dta	4	1923.95	GPGSMAAGR(1)-QKPGAHSSR(2)	0.000141428
	53	SC1003XLMS2.6746.6746.4.3.dta	4	1923.94	GPGSMAAGR(1)-QKPGAHSSR(2)	0.000161159
	54	SC1003XLMS2.7660.7660.4.0.dta	4	1923.95	GPGSMAAGR(1)-QKPGAHSSR(2)	0.000164545
	55	SC1003XLMS2.8172.8172.4.0.dta	4	1907.96	GPGSMAAGR(1)-QKPGAHSSR(2)	0.000165583
	56	SC1003XLMS2.5821.5821.4.0.dta	4	1923.95	GPGSMAAGR(1)-QKPGAHSSR(2)	0.000195618
	57	SC1003XLMS2.9083.9083.4.3.dta	4	1907.95	GPGSMAAGR(1)-QKPGAHSSR(2)	0.000240755
	58	SC1001XLMS2.8892.8892.4.0.dta	4	1907.96	GPGSMAAGR(1)-QKPGAHSSR(2)	0.000259789
	59	SC1004XLMS2.5994.5994.4.0.dta	4	1965.96	GPGSMAAGR(1)-QKPGAHSSR(2)	0.000283705
	60	SC1003XLMS2.8098.8098.4.0.dta	4	1923.94	GPGSMAAGR(1)-QKPGAHSSR(2)	0.000336714
	61	SC1001XLMS2.7371.7371.4.0.dta	4	1923.95	GPGSMAAGR(1)-QKPGAHSSR(2)	0.000361026
	62	SC1001XLMS2.5232.5232.4.0.dta	4	1923.95	GPGSMAAGR(1)-QKPGAHSSR(2)	0.000496977
	63	SC1003XLMS2.7937.7937.4.0.dta	4	1923.95	GPGSMAAGR(1)-QKPGAHSSR(2)	0.000839495
	64	SC1004XLMS2.5523.5523.4.2.dta	4	1923.94	GPGSMAAGR(1)-QKPGAHSSR(2)	0.000944264
	65	SC1003XLMS2.7926.7926.4.0.dta	4	1923.95	GPGSMAAGR(1)-QKPGAHSSR(2)	0.00102416
	66	SC1002XLMS2.6552.6552.4.0.dta	4	1907.96	GPGSMAAGR(1)-QKPGAHSSR(2)	0.00211012
	67	SC1001XLMS2.7350.7350.4.2.dta	4	1965.96	GPGSMAAGR(1)-QKPGAHSSR(2)	0.00245841
	68	SC1001XLMS2.8764.8764.4.3.dta	4	1907.95	GPGSMAAGR(1)-QKPGAHSSR(2)	0.0029547
	69	SC1002XLMS2.5699.5699.4.0.dta	4	1949.97	GPGSMAAGR(1)-QKPGAHSSR(2)	0.00481626
	70	SC1001XLMS2.6555.6555.4.4.dta	4	1923.94	GPGSMAAGR(1)-QKPGAHSSR(2)	0.00674316
	71	SC1001XLMS2.7730.7730.4.0.dta	4	1923.95	GPGSMAAGR(1)-QKPGAHSSR(2)	0.00731788
	72	SC1003XLMS2.8459.8459.4.0.dta	4	1923.95	GPGSMAAGR(1)-QKPGAHSSR(2)	0.00989795
	73	SC1002XLMS2.6093.6093.4.0.dta	4	1923.94	GPGSMAAGR(1)-QKPGAHSSR(2)	0.0108603
	74	SC1003XLMS2.8066.8066.4.1.dta	4	1923.94	GPGSMAAGR(1)-QKPGAHSSR(2)	0.0111328
	75	SC1002XLMS2.6209.6209.4.0.dta	4	1923.94	GPGSMAAGR(1)-QKPGAHSSR(2)	0.0114895
	76	SC1002XLMS2.6485.6485.4.0.dta	4	1923.94	GPGSMAAGR(1)-QKPGAHSSR(2)	0.011831
	77	SC1001XLMS2.7176.7176.4.0.dta	4	1923.94	GPGSMAAGR(1)-QKPGAHSSR(2)	0.0147673
[truncated: 1,353 more rows]

## Sheet: Corrected_ResiduesXLMS2
Protein							Corrected
POLA1(810)-POLA1(819)	POLA1	810	806	POLA1	819	815	POLA1	806	POLA1	815
POLA1(406)-PRI1(37)	POLA1	406	402	PRI1	37	37	POLA1	402	PRI1	37
POLA1(415)-POLA1(437)	POLA1	415	411	POLA1	437	433	POLA1	411	POLA1	433
POLA1(210)-POLA1(218)	POLA1	210	206	POLA1	218	214	POLA1	206	POLA1	214
POLA1(676)-POLA1(815)	POLA1	676	672	POLA1	815	811	POLA1	672	POLA1	811
POLA1(1118)-PRI2(343)	POLA1	1118	1114	PRI2	343	340	POLA1	1114	PRI2	340
POLA1(1420)-PRI2(466)	POLA1	1420	1416	PRI2	466	463	POLA1	1416	PRI2	463
PRI2(68)-PRI2(140)	PRI2	68	65	PRI2	140	137	PRI2	65	PRI2	137
POLA1(415)-POLA1(435)	POLA1	415	411	POLA1	435	431	POLA1	411	POLA1	431
PRI2(140)-PRI2(180)	PRI2	140	137	PRI2	180	177	PRI2	137	PRI2	177
POLA1(833)-POLA1(1055)	POLA1	833	829	POLA1	1055	1051	POLA1	829	POLA1	1051
POLA2(268)-POLA2(313)	POLA2	268	268	POLA2	313	313	POLA2	268	POLA2	313
POLA1(1055)-POLA1(1079)	POLA1	1055	1051	POLA1	1079	1075	POLA1	1051	POLA1	1075
POLA1(676)-POLA1(819)	POLA1	676	672	POLA1	819	815	POLA1	672	POLA1	815
POLA1(930)-POLA1(1030)	POLA1	930	926	POLA1	1030	1026	POLA1	926	POLA1	1026
PRI2(76)-PRI2(466)	PRI2	76	73	PRI2	466	463	PRI2	73	PRI2	463
POLA1(406)-PRI1(418)	POLA1	406	402	PRI1	418	418	POLA1	402	PRI1	418
POLA1(1423)-PRI2(477)	POLA1	1423	1419	PRI2	477	474	POLA1	1419	PRI2	474
POLA1(1418)-PRI2(477)	POLA1	1418	1414	PRI2	477	474	POLA1	1414	PRI2	474
POLA1(810)-POLA1(833)	POLA1	810	806	POLA1	833	829	POLA1	806	POLA1	829
POLA1(113)-POLA1(676)	POLA1	113	109	POLA1	676	672	POLA1	109	POLA1	672
PRI1(404)-PRI1(407)	PRI1	404	404	PRI1	407	407	PRI1	404	PRI1	407
PRI1(147)-PRI1(221)	PRI1	147	147	PRI1	221	221	PRI1	147	PRI1	221
POLA1(406)-POLA1(473)	POLA1	406	402	POLA1	473	469	POLA1	402	POLA1	469
PRI1(153)-PRI1(407)	PRI1	153	153	PRI1	407	407	PRI1	153	PRI1	407
PRI1(214)-PRI1(221)	PRI1	214	214	PRI1	221	221	PRI1	214	PRI1	221
PRI1(147)-PRI1(413)	PRI1	147	147	PRI1	413	413	PRI1	147	PRI1	413
STN1(91)-STN1(115)	STN1	91	91	STN1	115	115	STN1	91	STN1	115
PRI1(193)-PRI1(311)	PRI1	193	193	PRI1	311	311	PRI1	193	PRI1	311
POLA1(406)-POLA1(892)	POLA1	406	402	POLA1	892	888	POLA1	402	POLA1	888
PRI1(37)-PRI1(413)	PRI1	37	37	PRI1	413	413	PRI1	37	PRI1	413
POLA2(160)-POLA2(564)	POLA2	160	160	POLA2	564	564	POLA2	160	POLA2	564
PRI1(77)-PRI1(326)	PRI1	77	77	PRI1	326	326	PRI1	77	PRI1	326
POLA1(1058)-POLA1(1079)	POLA1	1058	1054	POLA1	1079	1075	POLA1	1054	POLA1	1075
PRI1(377)-PRI1(407)	PRI1	377	377	PRI1	407	407	PRI1	377	PRI1	407
POLA1(1423)-PRI2(466)	POLA1	1423	1419	PRI2	466	463	POLA1	1419	PRI2	463
PRI2(296)-PRI2(405)	PRI2	296	293	PRI2	405	402	PRI2	293	PRI2	402
POLA1(153)-POLA1(218)	POLA1	153	149	POLA1	218	214	POLA1	149	POLA1	214
PRI1(413)-PRI2(148)	PRI1	413	413	PRI2	148	145	PRI1	413	PRI2	145
POLA1(1153)-POLA2(264)	POLA1	1153	1149	POLA2	264	264	POLA1	1149	POLA2	264
STN1(91)-STN1(123)	STN1	91	91	STN1	123	123	STN1	91	STN1	123
PRI1(407)-PRI1(418)	PRI1	407	407	PRI1	418	418	PRI1	407	PRI1	418
POLA1(833)-POLA1(974)	POLA1	833	829	POLA1	974	970	POLA1	829	POLA1	970
PRI2(296)-PRI2(400)	PRI2	296	293	PRI2	400	397	PRI2	293	PRI2	397
POLA1(1)-POLA1(218)	POLA1	1	-3	POLA1	218	214	POLA1	-3	POLA1	214
PRI1(207)-PRI2(180)	PRI1	207	207	PRI2	180	177	PRI1	207	PRI2	177
PRI1(147)-PRI1(418)	PRI1	147	147	PRI1	418	418	PRI1	147	PRI1	418
CTC1(566)-POLA1(1429)	CTC1	566	562	POLA1	1429	1425	CTC1	562	POLA1	1425
POLA1(983)-PRI2(231)	POLA1	983	979	PRI2	231	228	POLA1	979	PRI2	228
PRI1(14)-PRI1(367)	PRI1	14	14	PRI1	367	367	PRI1	14	PRI1	367
POLA1(1055)-POLA1(1257)	POLA1	1055	1051	POLA1	1257	1253	POLA1	1051	POLA1	1253
PRI2(273)-PRI2(466)	PRI2	273	270	PRI2	466	463	PRI2	270	PRI2	463
POLA1(218)-POLA1(279)	POLA1	218	214	POLA1	279	275	POLA1	214	POLA1	275
POLA1(1141)-POLA1(1153)	POLA1	1141	1137	POLA1	1153	1149	POLA1	1137	POLA1	1149
POLA1(279)-POLA1(1204)	POLA1	279	275	POLA1	1204	1200	POLA1	275	POLA1	1200
POLA1(1145)-POLA2(313)	POLA1	1145	1141	POLA2	313	313	POLA1	1141	POLA2	313
POLA1(819)-POLA1(974)	POLA1	819	815	POLA1	974	970	POLA1	815	POLA1	970
PRI2(462)-PRI2(466)	PRI2	462	459	PRI2	466	463	PRI2	459	PRI2	463
PRI1(193)-PRI1(201)	PRI1	193	193	PRI1	201	201	PRI1	193	PRI1	201
PRI1(68)-PRI1(367)	PRI1	68	68	PRI1	367	367	PRI1	68	PRI1	367
POLA1(437)-POLA1(460)	POLA1	437	433	POLA1	460	456	POLA1	433	POLA1	456
CTC1(242)-POLA1(279)	CTC1	242	238	POLA1	279	275	CTC1	238	POLA1	275
STN1(189)-STN1(213)	STN1	189	189	STN1	213	213	STN1	189	STN1	213
POLA1(1420)-PRI2(477)	POLA1	1420	1416	PRI2	477	474	POLA1	1416	PRI2	474
POLA1(819)-POLA1(1055)	POLA1	819	815	POLA1	1055	1051	POLA1	815	POLA1	1051
PRI2(296)-PRI2(466)	PRI2	296	293	PRI2	466	463	PRI2	293	PRI2	463
PRI1(147)-PRI1(412)	PRI1	147	147	PRI1	412	412	PRI1	147	PRI1	412
POLA1(927)-POLA1(1030)	POLA1	927	923	POLA1	1030	1026	POLA1	923	POLA1	1026
POLA1(1174)-POLA2(313)	POLA1	1174	1170	POLA2	313	313	POLA1	1170	POLA2	313
POLA1(437)-POLA1(453)	POLA1	437	433	POLA1	453	449	POLA1	433	POLA1	449
CTC1(687)-POLA1(1429)	CTC1	687	683	POLA1	1429	1425	CTC1	683	POLA1	1425
POLA1(833)-POLA1(1079)	POLA1	833	829	POLA1	1079	1075	POLA1	829	POLA1	1075
CTC1(1)-POLA1(1153)	CTC1	1	-3	POLA1	1153	1149	CTC1	-3	POLA1	1149
PRI1(377)-PRI1(418)	PRI1	377	377	PRI1	418	418	PRI1	377	PRI1	418
PRI1(377)-PRI1(413)	PRI1	377	377	PRI1	413	413	PRI1	377	PRI1	413
POLA1(228)-POLA1(1204)	POLA1	228	224	POLA1	1204	1200	POLA1	224	POLA1	1200
POLA1(676)-POLA1(833)	POLA1	676	672	POLA1	833	829	POLA1	672	POLA1	829
PRI2(140)-PRI2(162)	PRI2	140	137	PRI2	162	159	PRI2	137	PRI2	159
POLA1(115)-POLA1(122)	POLA1	115	111	POLA1	122	118	POLA1	111	POLA1	118
PRI1(404)-PRI1(412)	PRI1	404	404	PRI1	412	412	PRI1	404	PRI1	412
POLA1(1429)-POLA2(134)	POLA1	1429	1425	POLA2	134	134	POLA1	1425	POLA2	134
POLA1(1153)-POLA2(134)	POLA1	1153	1149	POLA2	134	134	POLA1	1149	POLA2	134
PRI2(76)-PRI2(462)	PRI2	76	73	PRI2	462	459	PRI2	73	PRI2	459
POLA1(1)-POLA1(1153)	POLA1	1	-3	POLA1	1153	1149	POLA1	-3	POLA1	1149
POLA1(676)-POLA1(810)	POLA1	676	672	POLA1	810	806	POLA1	672	POLA1	806
POLA1(810)-POLA1(815)	POLA1	810	806	POLA1	815	811	POLA1	806	POLA1	811
PRI2(336)-PRI2(477)	PRI2	336	333	PRI2	477	474	PRI2	333	PRI2	474
POLA1(1422)-PRI2(466)	POLA1	1422	1418	PRI2	466	463	POLA1	1418	PRI2	463
PRI2(462)-PRI2(477)	PRI2	462	459	PRI2	477	474	PRI2	459	PRI2	474
POLA1(1)-POLA1(228)	POLA1	1	-3	POLA1	228	224	POLA1	-3	POLA1	224
PRI1(377)-PRI1(412)	PRI1	377	377	PRI1	412	412	PRI1	377	PRI1	412
POLA1(428)-POLA1(815)	POLA1	428	424	POLA1	815	811	POLA1	424	POLA1	811
POLA1(676)-POLA1(1154)	POLA1	676	672	POLA1	1154	1150	POLA1	672	POLA1	1150
POLA1(134)-POLA1(218)	POLA1	134	130	POLA1	218	214	POLA1	130	POLA1	214
CTC1(1)-CTC1(51)	CTC1	1	-3	CTC1	51	47	CTC1	-3	CTC1	47
CTC1(1)-CTC1(442)	CTC1	1	-3	CTC1	442	438	CTC1	-3	CTC1	438
PRI1(147)-PRI1(404)	PRI1	147	147	PRI1	404	404	PRI1	147	PRI1	404
STN1(115)-STN1(125)	STN1	115	115	STN1	125	125	STN1	115	STN1	125
STN1(256)-STN1(268)	STN1	256	256	STN1	268	268	STN1	256	STN1	268
PRI1(193)-PRI2(202)	PRI1	193	193	PRI2	202	199	PRI1	193	PRI2	199
CTC1(1)-POLA1(218)	CTC1	1	-3	POLA1	218	214	CTC1	-3	POLA1	214
STN1(213)-STN1(277)	STN1	213	213	STN1	277	277	STN1	213	STN1	277
PRI1(37)-PRI1(407)	PRI1	37	37	PRI1	407	407	PRI1	37	PRI1	407
POLA1(1055)-POLA1(1058)	POLA1	1055	1051	POLA1	1058	1054	POLA1	1051	POLA1	1054
PRI1(407)-PRI1(413)	PRI1	407	407	PRI1	413	413	PRI1	407	PRI1	413
PRI1(176)-PRI2(231)	PRI1	176	176	PRI2	231	228	PRI1	176	PRI2	228
CTC1(1)-STN1(268)	CTC1	1	-3	STN1	268	268	CTC1	-3	STN1	268
PRI1(147)-PRI1(407)	PRI1	147	147	PRI1	407	407	PRI1	147	PRI1	407
POLA1(892)-PRI2(231)	POLA1	892	888	PRI2	231	228	POLA1	888	PRI2	228
STN1(91)-STN1(125)	STN1	91	91	STN1	125	125	STN1	91	STN1	125
POLA1(892)-POLA1(974)	POLA1	892	888	POLA1	974	970	POLA1	888	POLA1	970
STN1(213)-STN1(298)	STN1	213	213	STN1	298	298	STN1	213	STN1	298
POLA1(721)-POLA1(1075)	POLA1	721	717	POLA1	1075	1071	POLA1	717	POLA1	1071
PRI2(68)-PRI2(202)	PRI2	68	65	PRI2	202	199	PRI2	65	PRI2	199
POLA1(1)-POLA1(1204)	POLA1	1	-3	POLA1	1204	1200	POLA1	-3	POLA1	1200
PRI2(398)-PRI2(419)	PRI2	398	395	PRI2	419	416	PRI2	395	PRI2	416
PRI1(404)-PRI1(413)	PRI1	404	404	PRI1	413	413	PRI1	404	PRI1	413
POLA1(1420)-POLA1(1423)	POLA1	1420	1416	POLA1	1423	1419	POLA1	1416	POLA1	1419
CTC1(1)-POLA1(1)	CTC1	1	-3	POLA1	1	-3	CTC1	-3	POLA1	-3
POLA1(1174)-PRI2(148)	POLA1	1174	1170	PRI2	148	145	POLA1	1170	PRI2	145
CTC1(1)-POLA1(1204)	CTC1	1	-3	POLA1	1204	1200	CTC1	-3	POLA1	1200
POLA1(218)-POLA1(1204)	POLA1	218	214	POLA1	1204	1200	POLA1	214	POLA1	1200
CTC1(442)-POLA2(564)	CTC1	442	438	POLA2	564	564	CTC1	438	POLA2	564
POLA1(892)-PRI1(37)	POLA1	892	888	PRI1	37	37	POLA1	888	PRI1	37
POLA1(1)-POLA2(564)	POLA1	1	-3	POLA2	564	564	POLA1	-3	POLA2	564
PRI1(14)-PRI1(68)	PRI1	14	14	PRI1	68	68	PRI1	14	PRI1	68
CTC1(1171)-STN1(277)	CTC1	1171	1167	STN1	277	277	CTC1	1167	STN1	277
POLA1(833)-POLA1(1058)	POLA1	833	829	POLA1	1058	1054	POLA1	829	POLA1	1054
CTC1(566)-POLA1(1204)	CTC1	566	562	POLA1	1204	1200	CTC1	562	POLA1	1200
CTC1(1171)-STN1(213)	CTC1	1171	1167	STN1	213	213	CTC1	1167	STN1	213
PRI1(284)-PRI2(180)	PRI1	284	284	PRI2	180	177	PRI1	284	PRI2	177
PRI1(153)-PRI1(413)	PRI1	153	153	PRI1	413	413	PRI1	153	PRI1	413
PRI1(384)-PRI1(393)	PRI1	384	384	PRI1	393	393	PRI1	384	PRI1	393
POLA2(134)-STN1(115)	POLA2	134	134	STN1	115	115	POLA2	134	STN1	115
CTC1(1168)-STN1(213)	CTC1	1168	1164	STN1	213	213	CTC1	1164	STN1	213
CTC1(1)-PRI2(477)	CTC1	1	-3	PRI2	477	474	CTC1	-3	PRI2	474
STN1(91)-STN1(114)	STN1	91	91	STN1	114	114	STN1	91	STN1	114
POLA1(819)-POLA1(1079)	POLA1	819	815	POLA1	1079	1075	POLA1	815	POLA1	1075
CTC1(1)-CTC1(29)	CTC1	1	-3	CTC1	29	25	CTC1	-3	CTC1	25
CTC1(566)-POLA1(1)	CTC1	566	562	POLA1	1	-3	CTC1	562	POLA1	-3
POLA1(1)-PRI2(231)	POLA1	1	-3	PRI2	231	228	POLA1	-3	PRI2	228
PRI1(176)-PRI1(413)	PRI1	176	176	PRI1	413	413	PRI1	176	PRI1	413
CTC1(1171)-STN1(298)	CTC1	1171	1167	STN1	298	298	CTC1	1167	STN1	298
CTC1(566)-POLA2(118)	CTC1	566	562	POLA2	118	118	CTC1	562	POLA2	118
POLA1(555)-POLA2(313)	POLA1	555	551	POLA2	313	313	POLA1	551	POLA2	313
POLA1(1118)-PRI2(338)	POLA1	1118	1114	PRI2	338	335	POLA1	1114	PRI2	335
PRI1(37)-PRI1(418)	PRI1	37	37	PRI1	418	418	PRI1	37	PRI1	418
PRI1(147)-PRI1(176)	PRI1	147	147	PRI1	176	176	PRI1	147	PRI1	176
POLA1(934)-POLA1(1030)	POLA1	934	930	POLA1	1030	1026	POLA1	930	POLA1	1026
POLA2(564)-STN1(115)	POLA2	564	564	STN1	115	115	POLA2	564	STN1	115
CTC1(687)-POLA1(1)	CTC1	687	683	POLA1	1	-3	CTC1	683	POLA1	-3
POLA1(1)-POLA1(1)	POLA1	1	-3	POLA1	1	-3	POLA1	-3	POLA1	-3
PRI1(201)-PRI1(284)	PRI1	201	201	PRI1	284	284	PRI1	201	PRI1	284
CTC1(560)-CTC1(566)	CTC1	560	556	CTC1	566	562	CTC1	556	CTC1	562
CTC1(687)-POLA1(676)	CTC1	687	683	POLA1	676	672	CTC1	683	POLA1	672
CTC1(242)-POLA1(72)	CTC1	242	238	POLA1	72	68	CTC1	238	POLA1	68
POLA1(399)-POLA1(415)	POLA1	399	395	POLA1	415	411	POLA1	395	POLA1	411
CTC1(1)-CTC1(78)	CTC1	1	-3	CTC1	78	74	CTC1	-3	CTC1	74
POLA1(708)-POLA1(1079)	POLA1	708	704	POLA1	1079	1075	POLA1	704	POLA1	1075
POLA1(406)-PRI1(413)	POLA1	406	402	PRI1	413	413	POLA1	402	PRI1	413
PRI1(404)-PRI1(418)	PRI1	404	404	PRI1	418	418	PRI1	404	PRI1	418
POLA1(1)-POLA1(153)	POLA1	1	-3	POLA1	153	149	POLA1	-3	POLA1	149
PRI2(466)-PRI2(482)	PRI2	466	463	PRI2	482	479	PRI2	463	PRI2	479
POLA2(134)-POLA2(564)	POLA2	134	134	POLA2	564	564	POLA2	134	POLA2	564
CTC1(566)-CTC1(687)	CTC1	566	562	CTC1	687	683	CTC1	562	CTC1	683
PRI2(68)-PRI2(180)	PRI2	68	65	PRI2	180	177	PRI2	65	PRI2	177
PRI1(384)-PRI1(407)	PRI1	384	384	PRI1	407	407	PRI1	384	PRI1	407
PRI1(413)-PRI2(231)	PRI1	413	413	PRI2	231	228	PRI1	413	PRI2	228
PRI1(147)-PRI1(393)	PRI1	147	147	PRI1	393	393	PRI1	147	PRI1	393
PRI1(367)-PRI1(384)	PRI1	367	367	PRI1	384	384	PRI1	367	PRI1	384
PRI1(393)-PRI1(418)	PRI1	393	393	PRI1	418	418	PRI1	393	PRI1	418
CTC1(1)-CTC1(1)	CTC1	1	-3	CTC1	1	-3	CTC1	-3	CTC1	-3
PRI1(37)-PRI1(412)	PRI1	37	37	PRI1	412	412	PRI1	37	PRI1	412
CTC1(442)-POLA1(1204)	CTC1	442	438	POLA1	1204	1200	CTC1	438	POLA1	1200
POLA1(210)-POLA1(1204)	POLA1	210	206	POLA1	1204	1200	POLA1	206	POLA1	1200
POLA1(1)-POLA1(1079)	POLA1	1	-3	POLA1	1079	1075	POLA1	-3	POLA1	1075
POLA1(1058)-POLA1(1257)	POLA1	1058	1054	POLA1	1257	1253	POLA1	1054	POLA1	1253
POLA1(1)-POLA1(676)	POLA1	1	-3	POLA1	676	672	POLA1	-3	POLA1	672
STN1(55)-STN1(115)	STN1	55	55	STN1	115	115	STN1	55	STN1	115
STN1(91)-STN1(154)	STN1	91	91	STN1	154	154	STN1	91	STN1	154
PRI1(377)-PRI1(384)	PRI1	377	377	PRI1	384	384	PRI1	377	PRI1	384
PRI1(37)-PRI1(220)	PRI1	37	37	PRI1	220	220	PRI1	37	PRI1	220
CTC1(1)-POLA1(608)	CTC1	1	-3	POLA1	608	604	CTC1	-3	POLA1	604
POLA1(833)-POLA1(1457)	POLA1	833	829	POLA1	1457	1453	POLA1	829	POLA1	1453
POLA1(1118)-POLA1(1423)	POLA1	1118	1114	POLA1	1423	1419	POLA1	1114	POLA1	1419
PRI2(405)-PRI2(466)	PRI2	405	402	PRI2	466	463	PRI2	402	PRI2	463
POLA1(659)-POLA1(676)	POLA1	659	655	POLA1	676	672	POLA1	655	POLA1	672
TEN1(4)-TEN1(115)	TEN1	4	4	TEN1	115	115	TEN1	4	TEN1	115
POLA1(153)-POLA1(210)	POLA1	153	149	POLA1	210	206	POLA1	149	POLA1	206
POLA1(815)-POLA1(1079)	POLA1	815	811	POLA1	1079	1075	POLA1	811	POLA1	1075
CTC1(687)-POLA1(1204)	CTC1	687	683	POLA1	1204	1200	CTC1	683	POLA1	1200
CTC1(1)-PRI2(466)	CTC1	1	-3	PRI2	466	463	CTC1	-3	PRI2	463
PRI1(377)-PRI1(393)	PRI1	377	377	PRI1	393	393	PRI1	377	PRI1	393
CTC1(566)-POLA2(134)	CTC1	566	562	POLA2	134	134	CTC1	562	POLA2	134
POLA1(1)-STN1(268)	POLA1	1	-3	STN1	268	268	POLA1	-3	STN1	268
POLA1(892)-POLA1(983)	POLA1	892	888	POLA1	983	979	POLA1	888	POLA1	979
CTC1(687)-POLA1(1423)	CTC1	687	683	POLA1	1423	1419	CTC1	683	POLA1	1419
POLA1(1079)-POLA1(1380)	POLA1	1079	1075	POLA1	1380	1376	POLA1	1075	POLA1	1376
POLA2(264)-POLA2(313)	POLA2	264	264	POLA2	313	313	POLA2	264	POLA2	313
POLA1(134)-POLA1(153)	POLA1	134	130	POLA1	153	149	POLA1	130	POLA1	149
POLA1(840)-POLA1(1055)	POLA1	840	836	POLA1	1055	1051	POLA1	836	POLA1	1051
POLA1(1055)-POLA1(1057)	POLA1	1055	1051	POLA1	1057	1053	POLA1	1051	POLA1	1053
PRI1(201)-PRI2(180)	PRI1	201	201	PRI2	180	177	PRI1	201	PRI2	177
POLA1(1141)-POLA1(1380)	POLA1	1141	1137	POLA1	1380	1376	POLA1	1137	POLA1	1376
CTC1(1171)-POLA1(676)	CTC1	1171	1167	POLA1	676	672	CTC1	1167	POLA1	672
CTC1(687)-POLA1(1153)	CTC1	687	683	POLA1	1153	1149	CTC1	683	POLA1	1149
CTC1(442)-POLA2(134)	CTC1	442	438	POLA2	134	134	CTC1	438	POLA2	134
STN1(283)-STN1(298)	STN1	283	283	STN1	298	298	STN1	283	STN1	298
POLA1(835)-POLA1(892)	POLA1	835	831	POLA1	892	888	POLA1	831	POLA1	888
PRI1(377)-PRI1(385)	PRI1	377	377	PRI1	385	385	PRI1	377	PRI1	385
PRI2(68)-PRI2(85)	PRI2	68	65	PRI2	85	82	PRI2	65	PRI2	82
POLA1(210)-POLA1(228)	POLA1	210	206	POLA1	228	224	POLA1	206	POLA1	224
STN1(255)-STN1(268)	STN1	255	255	STN1	268	268	STN1	255	STN1	268
POLA1(153)-POLA1(1204)	POLA1	153	149	POLA1	1204	1200	POLA1	149	POLA1	1200
PRI2(231)-PRI2(338)	PRI2	231	228	PRI2	338	335	PRI2	228	PRI2	335
PRI1(367)-PRI1(393)	PRI1	367	367	PRI1	393	393	PRI1	367	PRI1	393
POLA1(708)-POLA1(1055)	POLA1	708	704	POLA1	1055	1051	POLA1	704	POLA1	1051
POLA1(186)-POLA1(210)	POLA1	186	182	POLA1	210	206	POLA1	182	POLA1	206
PRI2(68)-PRI2(142)	PRI2	68	65	PRI2	142	139	PRI2	65	PRI2	139
POLA1(406)-PRI1(68)	POLA1	406	402	PRI1	68	68	POLA1	402	PRI1	68
PRI2(285)-PRI2(405)	PRI2	285	282	PRI2	405	402	PRI2	282	PRI2	402
PRI1(214)-PRI1(404)	PRI1	214	214	PRI1	404	404	PRI1	214	PRI1	404
CTC1(566)-POLA1(218)	CTC1	566	562	POLA1	218	214	CTC1	562	POLA1	214
PRI1(14)-PRI1(377)	PRI1	14	14	PRI1	377	377	PRI1	14	PRI1	377
STN1(55)-STN1(91)	STN1	55	55	STN1	91	91	STN1	55	STN1	91
CTC1(1)-PRI2(180)	CTC1	1	-3	PRI2	180	177	CTC1	-3	PRI2	177
POLA2(134)-POLA2(160)	POLA2	134	134	POLA2	160	160	POLA2	134	POLA2	160
CTC1(442)-STN1(283)	CTC1	442	438	STN1	283	283	CTC1	438	STN1	283
CTC1(566)-POLA2(160)	CTC1	566	562	POLA2	160	160	CTC1	562	POLA2	160
POLA1(1390)-POLA2(212)	POLA1	1390	1386	POLA2	212	212	POLA1	1386	POLA2	212
CTC1(1)-POLA1(228)	CTC1	1	-3	POLA1	228	224	CTC1	-3	POLA1	224
CTC1(242)-POLA1(1)	CTC1	242	238	POLA1	1	-3	CTC1	238	POLA1	-3
POLA1(1)-POLA1(210)	POLA1	1	-3	POLA1	210	206	POLA1	-3	POLA1	206
POLA1(406)-POLA1(435)	POLA1	406	402	POLA1	435	431	POLA1	402	POLA1	431
POLA1(840)-POLA1(954)	POLA1	840	836	POLA1	954	950	POLA1	836	POLA1	950
TEN1(1)-TEN1(115)	TEN1	1	1	TEN1	115	115	TEN1	1	TEN1	115
PRI2(273)-PRI2(465)	PRI2	273	270	PRI2	465	462	PRI2	270	PRI2	462
CTC1(1)-POLA2(313)	CTC1	1	-3	POLA2	313	313	CTC1	-3	POLA2	313
POLA1(1057)-POLA1(1079)	POLA1	1057	1053	POLA1	1079	1075	POLA1	1053	POLA1	1075
CTC1(1)-POLA1(406)	CTC1	1	-3	POLA1	406	402	CTC1	-3	POLA1	402
PRI2(180)-PRI2(477)	PRI2	180	177	PRI2	477	474	PRI2	177	PRI2	474
POLA1(1)-POLA1(406)	POLA1	1	-3	POLA1	406	402	POLA1	-3	POLA1	402
POLA1(819)-POLA1(1380)	POLA1	819	815	POLA1	1380	1376	POLA1	815	POLA1	1376
PRI1(193)-PRI1(284)	PRI1	193	193	PRI1	284	284	PRI1	193	PRI1	284
PRI1(68)-PRI1(377)	PRI1	68	68	PRI1	377	377	PRI1	68	PRI1	377
CTC1(1)-POLA1(1420)	CTC1	1	-3	POLA1	1420	1416	CTC1	-3	POLA1	1416
POLA1(1075)-PRI2(13)	POLA1	1075	1071	PRI2	13	10	POLA1	1071	PRI2	10
CTC1(1171)-POLA1(1)	CTC1	1171	1167	POLA1	1	-3	CTC1	1167	POLA1	-3
PRI1(367)-PRI1(385)	PRI1	367	367	PRI1	385	385	PRI1	367	PRI1	385
POLA1(835)-POLA1(974)	POLA1	835	831	POLA1	974	970	POLA1	831	POLA1	970
POLA1(288)-POLA1(1204)	POLA1	288	284	POLA1	1204	1200	POLA1	284	POLA1	1200
POLA1(676)-POLA2(313)	POLA1	676	672	POLA2	313	313	POLA1	672	POLA2	313
PRI2(331)-PRI2(338)	PRI2	331	328	PRI2	338	335	PRI2	328	PRI2	335
CTC1(780)-POLA1(1)	CTC1	780	776	POLA1	1	-3	CTC1	776	POLA1	-3
CTC1(442)-POLA1(1153)	CTC1	442	438	POLA1	1153	1149	CTC1	438	POLA1	1149
PRI1(37)-PRI1(176)	PRI1	37	37	PRI1	176	176	PRI1	37	PRI1	176
POLA1(1153)-POLA1(1204)	POLA1	1153	1149	POLA1	1204	1200	POLA1	1149	POLA1	1200
POLA1(892)-PRI1(176)	POLA1	892	888	PRI1	176	176	POLA1	888	PRI1	176
CTC1(442)-POLA1(1)	CTC1	442	438	POLA1	1	-3	CTC1	438	POLA1	-3
CTC1(51)-CTC1(78)	CTC1	51	47	CTC1	78	74	CTC1	47	CTC1	74
PRI1(147)-PRI1(220)	PRI1	147	147	PRI1	220	220	PRI1	147	PRI1	220
POLA1(819)-POLA1(840)	POLA1	819	815	POLA1	840	836	POLA1	815	POLA1	836
POLA2(134)-POLA2(313)	POLA2	134	134	POLA2	313	313	POLA2	134	POLA2	313
CTC1(687)-POLA1(218)	CTC1	687	683	POLA1	218	214	CTC1	683	POLA1	214
CTC1(336)-CTC1(348)	CTC1	336	332	CTC1	348	344	CTC1	332	CTC1	344
POLA1(1204)-STN1(115)	POLA1	1204	1200	STN1	115	115	POLA1	1200	STN1	115
POLA1(676)-POLA1(1174)	POLA1	676	672	POLA1	1174	1170	POLA1	672	POLA1	1170
POLA1(1)-POLA2(160)	POLA1	1	-3	POLA2	160	160	POLA1	-3	POLA2	160
POLA1(1)-PRI1(326)	POLA1	1	-3	PRI1	326	326	POLA1	-3	PRI1	326
POLA1(721)-POLA1(1079)	POLA1	721	717	POLA1	1079	1075	POLA1	717	POLA1	1075
POLA1(1141)-POLA1(1154)	POLA1	1141	1137	POLA1	1154	1150	POLA1	1137	POLA1	1150
POLA1(52)-POLA1(210)	POLA1	52	48	POLA1	210	206	POLA1	48	POLA1	206
CTC1(442)-PRI2(466)	CTC1	442	438	PRI2	466	463	CTC1	438	PRI2	463
PRI1(176)-PRI1(407)	PRI1	176	176	PRI1	407	407	PRI1	176	PRI1	407
POLA1(534)-POLA1(629)	POLA1	534	530	POLA1	629	625	POLA1	530	POLA1	625
POLA2(232)-POLA2(500)	POLA2	232	232	POLA2	500	500	POLA2	232	POLA2	500
POLA2(160)-STN1(115)	POLA2	160	160	STN1	115	115	POLA2	160	STN1	115
CTC1(1168)-POLA1(676)	CTC1	1168	1164	POLA1	676	672	CTC1	1164	POLA1	672
POLA1(399)-POLA1(892)	POLA1	399	395	POLA1	892	888	POLA1	395	POLA1	888
CTC1(747)-POLA2(134)	CTC1	747	743	POLA2	134	134	CTC1	743	POLA2	134
POLA2(118)-POLA2(564)	POLA2	118	118	POLA2	564	564	POLA2	118	POLA2	564
PRI2(477)-PRI2(484)	PRI2	477	474	PRI2	484	481	PRI2	474	PRI2	481
POLA1(1)-STN1(115)	POLA1	1	-3	STN1	115	115	POLA1	-3	STN1	115
PRI1(207)-PRI1(284)	PRI1	207	207	PRI1	284	284	PRI1	207	PRI1	284
POLA2(500)-POLA2(549)	POLA2	500	500	POLA2	549	549	POLA2	500	POLA2	549
POLA1(676)-PRI2(1)	POLA1	676	672	PRI2	1	-2	POLA1	672	PRI2	-2
POLA1(930)-POLA1(954)	POLA1	930	926	POLA1	954	950	POLA1	926	POLA1	950
CTC1(442)-PRI2(462)	CTC1	442	438	PRI2	462	459	CTC1	438	PRI2	459
PRI1(37)-PRI1(367)	PRI1	37	37	PRI1	367	367	PRI1	37	PRI1	367
CTC1(348)-CTC1(543)	CTC1	348	344	CTC1	543	539	CTC1	344	CTC1	539
POLA1(1153)-POLA2(72)	POLA1	1153	1149	POLA2	72	72	POLA1	1149	POLA2	72
POLA1(1418)-POLA1(1423)	POLA1	1418	1414	POLA1	1423	1419	POLA1	1414	POLA1	1419
POLA1(1)-STN1(91)	POLA1	1	-3	STN1	91	91	POLA1	-3	STN1	91
POLA1(1)-POLA2(134)	POLA1	1	-3	POLA2	134	134	POLA1	-3	POLA2	134
POLA1(406)-POLA1(424)	POLA1	406	402	POLA1	424	420	POLA1	402	POLA1	420
CTC1(978)-CTC1(1168)	CTC1	978	974	CTC1	1168	1164	CTC1	974	CTC1	1164
CTC1(1)-PRI2(273)	CTC1	1	-3	PRI2	273	270	CTC1	-3	PRI2	270
POLA1(819)-POLA2(232)	POLA1	819	815	POLA2	232	232	POLA1	815	POLA2	232
POLA1(406)-STN1(91)	POLA1	406	402	STN1	91	91	POLA1	402	STN1	91
POLA2(118)-POLA2(160)	POLA2	118	118	POLA2	160	160	POLA2	118	POLA2	160
POLA1(453)-PRI1(68)	POLA1	453	449	PRI1	68	68	POLA1	449	PRI1	68
CTC1(1)-POLA2(160)	CTC1	1	-3	POLA2	160	160	CTC1	-3	POLA2	160
POLA2(134)-POLA2(500)	POLA2	134	134	POLA2	500	500	POLA2	134	POLA2	500
POLA1(52)-POLA1(218)	POLA1	52	48	POLA1	218	214	POLA1	48	POLA1	214
POLA1(676)-TEN1(115)	POLA1	676	672	TEN1	115	115	POLA1	672	TEN1	115
CTC1(1)-POLA1(676)	CTC1	1	-3	POLA1	676	672	CTC1	-3	POLA1	672
POLA1(1204)-POLA2(134)	POLA1	1204	1200	POLA2	134	134	POLA1	1200	POLA2	134
CTC1(566)-POLA1(210)	CTC1	566	562	POLA1	210	206	CTC1	562	POLA1	206
POLA1(676)-STN1(91)	POLA1	676	672	STN1	91	91	POLA1	672	STN1	91
POLA1(1420)-PRI2(465)	POLA1	1420	1416	PRI2	465	462	POLA1	1416	PRI2	462
CTC1(1)-PRI1(284)	CTC1	1	-3	PRI1	284	284	CTC1	-3	PRI1	284
POLA1(1)-POLA1(50)	POLA1	1	-3	POLA1	50	46	POLA1	-3	POLA1	46
PRI1(220)-PRI1(284)	PRI1	220	220	PRI1	284	284	PRI1	220	PRI1	284
PRI2(285)-PRI2(462)	PRI2	285	282	PRI2	462	459	PRI2	282	PRI2	459
POLA2(134)-POLA2(268)	POLA2	134	134	POLA2	268	268	POLA2	134	POLA2	268
POLA1(428)-POLA1(473)	POLA1	428	424	POLA1	473	469	POLA1	424	POLA1	469
POLA1(835)-POLA1(1457)	POLA1	835	831	POLA1	1457	1453	POLA1	831	POLA1	1453
POLA1(1028)-POLA1(1204)	POLA1	1028	1024	POLA1	1204	1200	POLA1	1024	POLA1	1200
POLA1(839)-POLA1(1058)	POLA1	839	835	POLA1	1058	1054	POLA1	835	POLA1	1054

## Sheet: FL_CST_PP_2021.10.20.XLMS3
Protein_Order	Protein	Unique_Peptide_Number	Spectrum_Number
	Spectrum_Order	Title	Charge	Peptide	Score
1	POLA1(810)-POLA1(819)	4	14
	1	SC1006XLMS2.42922.42922.5.0.dta	5	NEFLLLHAFYENNYIVPDKQIFR(19)-KPQQKLGDEDEEIDGDTNK(5)	1.37972e-08
	2	SC1006XLMS1.33324.33324.5.0.dta	5	NEFLLLHAFYENNYIVPDKQIFR(19)-KPQQKLGDEDEEIDGDTNK(5)	1.94839e-05
	3	SC1006XLMS2.43054.43054.5.0.dta	5	NEFLLLHAFYENNYIVPDKQIFR(19)-KPQQKLGDEDEEIDGDTNK(5)	0.000181608
	4	SC1006XLMS2.43186.43186.5.0.dta	5	NEFLLLHAFYENNYIVPDKQIFR(19)-KPQQKLGDEDEEIDGDTNK(5)	0.00677774
	5	SC1006XLMS1.33350.33350.4.0.dta	4	NEFLLLHAFYENNYIVPDKQIFR(19)-KPQQKLGDEDEEIDGDTNK(5)	0.157528
	6	SC1006XLMS2.42798.42798.5.1.dta	5	NEFLLLHAFYENNYIVPDKQIFR(19)-KPQQKLGDEDEEIDGDTNK(5)	0.459424
	7	SC1006XLMS2.43319.43319.5.0.dta	5	NEFLLLHAFYENNYIVPDKQIFR(19)-KPQQKLGDEDEEIDGDTNK(5)	0.725497
	8	SC1006XLMS2.42271.42271.6.0.dta	6	SERNEFLLLHAFYENNYIVPDKQIFRK(22)-PQQKLGDEDEEIDGDTNK(4)	0.0901135
	9	SC1006XLMS1.32761.32761.5.1.dta	5	SERNEFLLLHAFYENNYIVPDKQIFRK(22)-PQQKLGDEDEEIDGDTNK(4)	0.606955
	10	SC1006XLMS2.42363.42363.6.0.dta	6	SERNEFLLLHAFYENNYIVPDKQIFR(22)-KPQQKLGDEDEEIDGDTNK(5)	0.290242
	11	SC1006XLMS2.42271.42271.6.4.dta	6	SERNEFLLLHAFYENNYIVPDKQIFR(22)-KPQQKLGDEDEEIDGDTNK(5)	0.292966
	12	SC1006XLMS2.42251.42251.6.0.dta	6	SERNEFLLLHAFYENNYIVPDKQIFR(22)-KPQQKLGDEDEEIDGDTNK(5)	0.330357
	13	SC1006XLMS1.32716.32716.6.2.dta	6	SERNEFLLLHAFYENNYIVPDKQIFR(22)-KPQQKLGDEDEEIDGDTNK(5)	0.516418
	14	SC1006XLMS1.33281.33281.5.1.dta	5	NEFLLLHAFYENNYIVPDKQIFRK(19)-PQQKLGDEDEEIDGDTNK(4)	0.321444
2	POLA1(210)-POLA1(218)	4	104
	1	SC1005XLMS2.32481.32481.6.0.dta	6	SIGASPNPFSVHTATAVPSGKIASPVSR(21)-KEPPLTPVPLKR(1)	2.79406e-07
[truncated: 3,311 more rows]

## Sheet: Corrected_ResiduesXLMS3
Protein							Corrected
[truncated: 289 more rows]

## Sheet: FL_CST_PP_2021.10.22.XLMS4
Protein_Order	Protein	Unique_Peptide_Number	Spectrum_Number
[truncated: 3,554 more rows]

[truncated: 3 more sheets: Corrected_ResiduesXLMS4, FL_CST_PP_2021.10.26.XLMS5, Corrected_ResiduesXLMS5]
